# Supplementary material for: Integrated Metabolomics and Transcriptomics Analysis of Exogenous Arginine-Mediated Sucrose Accumulation in Sugarcane
Source: Int J Mol Sci. 2026 Jun 17;27(12):5476. doi: 10.3390/ijms27125476 (PMC13299503; doi:10.3390/ijms27125476)
Supplement: Supplementary file 1 [file ijms-27-05476-s001.zip]

Archive with 10 entries (10 files):
- All Supplementary Figure S1-S5.pptx
- Supplementary data S1.xlsx
- Supplementary data S2.xlsx
- Supplementary data S3.xlsx
- Supplementary data S4.xlsx
- Supplementary data S5.xlsx
- Supplementary data S6.xlsx
- Supplementary data S7.xlsx
- Supplementary data S8.xls
- Supplementary data S9.XLSX
