# Supplementary material for: Integrated Metabolomics and Transcriptomics Analysis of Exogenous Arginine-Mediated Sucrose Accumulation in Sugarcane
Source: Int J Mol Sci. 2026 Jun 17;27(12):5476. doi: 10.3390/ijms27125476 (PMC13299503; doi:10.3390/ijms27125476)
Supplement: Supplementary file 1 [file ijms-27-05476-s001.zip › Supplementary data S1.xlsx]

## Sheet: Sheet1
Table S1. Metabolites and their relative abundance in various samples.
Index	Compounds	Class	Q1 (Da)	Molecular Weight	Ion mode	Formula	CK1	CK2	CK3	A11	A12	A13	A21	A22	A23	A31	A32	A33	B11	B12	B13	B21	B22	B23	B31	B32	B33	C11	C12	C13	C21	C22	C23	C31	C32	C33	MWSGS24042a_R1	MWSGS24042a_R2	MWSGS24042a_R3	cpd_ID	CAS	kegg_map
Lac	Lactose	disaccharide	319	342.116215	Positive	C12H22O11	N/A	N/A	N/A	N/A	N/A	N/A	N/A	N/A	N/A	N/A	N/A	N/A	N/A	N/A	N/A	N/A	N/A	N/A	N/A	N/A	N/A	N/A	N/A	N/A	N/A	N/A	N/A	N/A	N/A	N/A	N/A	N/A	N/A	C00243	63-42-3	ko00052,ko01100,ko02010
Cel	Cellobiose	disaccharide	361	342.116215	Positive	C12H22O11	N/A	N/A	N/A	N/A	N/A	N/A	N/A	N/A	N/A	N/A	N/A	N/A	N/A	N/A	N/A	N/A	N/A	N/A	N/A	N/A	N/A	N/A	N/A	N/A	N/A	N/A	N/A	N/A	N/A	N/A	N/A	N/A	N/A	C00185	528-50-7	ko00500,ko01100,ko02010
Mal	Maltose	disaccharide	361	342.116215	Positive	C12H22O11	0.185702381	0.179583637	0.218939713	0.233615023	0.185894983	0.255801181	0.325664596	0.188138654	0.179491317	0.189236632	0.162373034	0.156455899	0.180948536	0.192056179	0.218710065	0.171892183	0.158956901	0.249076321	0.164271823	0.225453465	0.202333333	0.192695568	0.2171073	0.287418511	0.188723589	0.165116537	0.196195745	0.245903323	0.146504603	0.240472906	0.201218	0.1987568	0.20016	C00208	69-79-4	ko00500,ko01100,ko01110,ko02010
Tre	Trehalose	disaccharide	361	342.116215	Positive	C12H22O11	0.140389286	0.0709679645	0.078455311	0.0510635368	0.0857266439	0.163379331	0.157092785	0.0790048077	0.0500700488	0.107215362	0.126804494	0.105471567	0.141021674	0.0778501241	0.180331698	0.0793354315	0.0535624213	0.130361644	0.164860271	0.128144158	0.17495364	0.162702312	0.124034101	0.148115493	0.108478831	0.252075875	0.11550955	0.153553474	0.0299174507	0.157727291	0.1453144	0.1538	0.1540616	C01083	99-20-7	ko00500,ko01100,ko01110,ko02010
Suc	Sucrose	disaccharide	437	342.116215	Positive	C12H22O11	109.84127	90.3580089	79.1466029	54.1756912	92.1757428	122.541535	131.401624	110.870192	77.568	108.645199	98.4051073	98.9348162	120.044171	103.180149	127.710966	77.1740102	73.4556901	126.334247	113.173079	128.318218	126.057088	116.807707	113.926115	122.022133	88.8247984	114.807004	110.05047	119.020745	56.8267071	121.569655	115.2868	115.283	111.9084	C00089	57-50-1	ko00052,ko00500,ko01100,ko01110,ko02010
Phe	Phenylglucoside	disaccharide	361	256.09469	Positive	C12H16O6	0.00253855159	0.00360918679	0.00559550239	0.00745827856	0.00764280565	0.00355338583	0.00383877688	0.00264044231	0.00338839024	0.00312324963	0.00227442288	0.00273558994	0.00192013148	0.00383092804	0.00242135203	0.00241348223	0.00369966102	0.00314062622	0.00204277248	0.00271811881	0.00160382184	0.00234924855	0.00351316022	0.00320402414	0.00482131048	0.00340638132	0.00443910935	0.00446980866	0.00580995448	0.00332374384	0.00332276	0.00328166	0.00321446	C11611	1464-44-4	-
Met	Methyl beta-D-galactopyranoside	monosaccharide	204	194.07904	Positive	C7H14O6	N/A	N/A	N/A	N/A	N/A	N/A	N/A	N/A	N/A	N/A	N/A	N/A	N/A	N/A	N/A	N/A	N/A	N/A	N/A	N/A	N/A	N/A	N/A	N/A	N/A	N/A	N/A	N/A	N/A	N/A	N/A	N/A	N/A	C03619	1824-94-8	ko02010
Gal-A	D-Galacturonic acid	monosaccharide	333	194.042655	Positive	C6H10O7	N/A	N/A	N/A	N/A	N/A	N/A	N/A	N/A	N/A	N/A	N/A	N/A	N/A	N/A	N/A	N/A	N/A	N/A	N/A	N/A	N/A	N/A	N/A	N/A	N/A	N/A	N/A	N/A	N/A	N/A	N/A	N/A	N/A	C00333	685-73-4	ko00040,ko00053,ko00520,ko01100,ko01240,ko01250,ko02010
Deo	Deoxyglucose	monosaccharide	319	164.068475	Positive	C6H12O5	N/A	N/A	N/A	N/A	N/A	N/A	N/A	N/A	N/A	N/A	N/A	N/A	N/A	N/A	N/A	N/A	N/A	N/A	N/A	N/A	N/A	N/A	N/A	N/A	N/A	N/A	N/A	N/A	N/A	N/A	N/A	N/A	N/A	C00586	154-17-6	-
2-Deo-ribose	2-Deoxy-D-ribose	monosaccharide	307	134.05791	Positive	C5H10O4	N/A	N/A	N/A	N/A	N/A	N/A	N/A	N/A	N/A	N/A	N/A	N/A	N/A	N/A	N/A	N/A	N/A	N/A	N/A	N/A	N/A	N/A	N/A	N/A	N/A	N/A	N/A	N/A	N/A	N/A	N/A	N/A	N/A	C01801	533-67-5	ko00030,ko01100
1-5-Anh	1,5-Anhydroglucitol	monosaccharide	191	164.068475	Positive	C6H12O5	N/A	N/A	N/A	N/A	N/A	N/A	N/A	N/A	N/A	N/A	N/A	N/A	N/A	N/A	N/A	N/A	N/A	N/A	N/A	N/A	N/A	N/A	N/A	N/A	N/A	N/A	N/A	N/A	N/A	N/A	N/A	N/A	N/A	C07326	154-58-5	-
Xylulose	D-Xylulose	monosaccharide	263	150.052825	Positive	C5H10O5	0.00333246032	0.00525415476	0.00953515789	0.00593781951	0.00546478324	0.00776318898	0.00186904921	0.00329736538	0.00491752195	0.0030657804	0.000713716037	0.0021582205	0.00114431638	0.00268266005	0.00175226039	0.00385811168	0.00413350121	0.00372902153	0.00405197388	0.00185901584	0.000799747126	0.00279317919	0.00176382754	0.00174721529	0.004549375	0.00222490272	0.00350547254	0.00408195368	0.00483233182	0.00329670936	0.00230194	0.00216208	0.00220484	C00310	551-84-8	ko00040,ko01100
Xylose	D-Xylose	monosaccharide	307	150.052825	Positive	C5H10O5	0.0226525794	0.0296841794	0.0271691866	0.0344934794	0.0350084754	0.0266521654	0.0183664023	0.0251492308	0.0286243902	0.016885357	0.0200571195	0.0210733075	0.0264400616	0.0250364268	0.020913971	0.0230649746	0.0229030508	0.0259003914	0.0188820291	0.0170619604	0.0168079119	0.0175679191	0.0234514454	0.0190458149	0.0300328629	0.0161907004	0.0205735774	0.0248118832	0.0297054122	0.0228382266	0.01731852	0.01765954	0.01789492	C00181	58-86-6	ko00040,ko00520,ko01100,ko02010
Xylitol	Xylitol	monosaccharide	307	152.068475	Positive	C5H12O5	0.00437642857	0.00470221784	0.00494051675	0.00332271257	0.00474951778	0.00419350394	0.00280328715	0.00305048077	0.00363617561	0.00297226982	0.00286931563	0.00672808511	0.00455332306	0.00402449628	0.00658569855	0.00384808122	0.00198566586	0.0077878865	0.00423130085	0.00251178218	0.00368195402	0.00455768786	0.00334095051	0.0023383501	0.00543278226	0.00353620623	0.00297104404	0.004698429	0.00403111786	0.0047422069	0.0039207	0.00391578	0.0037612	C00379	87-99-0	ko00040,ko01100,ko02010
Sorbitol	D-Sorbitol	monosaccharide	307	182.07904	Positive	C6H14O6	0.0303394841	0.0348451454	0.0373020096	0.0514184664	0.026853775	0.0478698819	0.0210981366	0.0435925	0.0402310244	0.0308945347	0.0425699694	0.0334568665	0.0298348228	0.0427348883	0.0274940411	0.0402129949	0.0398717676	0.0275998043	0.0351807132	0.0241310891	0.0245337165	0.0337801541	0.0314569329	0.0323418511	0.0367356855	0.0314879377	0.0347942603	0.0505711984	0.0320511887	0.0359481773	0.0267678	0.0265902	0.0279928	C00794	50-70-4	ko00051,ko00052,ko01100,ko02010
Ribose-5-pho-Ba	Barium D-ribose-5-phosphate	monosaccharide	315	228.003507	Positive	C5H9BaO8P	0.0127339881	0.018301035	0.0157315407	0.010949254	0.0114739795	0.014998622	0.0196145246	0.0144835385	0.0148028878	0.0189275431	0.0135294791	0.0161547776	0.0105390447	0.00810072457	0.0138748322	0.00901961421	0.00725317191	0.0130718395	0.0145790457	0.0127259406	0.0137103065	0.00916922929	0.0109873003	0.0130350905	0.0124489718	0.0135369455	0.011887046	0.0122437664	0.0172618311	0.012754069	0.01557686	0.0147373	0.01569176	-	15673-79-7	-
2-Ace-2-Deo-D-Glucosamine	2-Acetamido-2-deoxy-D-glucopyranose	monosaccharide	319	221.089939	Positive	C8H15NO6	0.00551337302	0.0071360276	0.00792235407	0.00786357851	0.00648087677	0.00700588583	0.00572903966	0.00626907692	0.00680169756	0.00615225997	0.00670286006	0.00593263056	0.00520158192	0.00615962283	0.00577005508	0.00673041624	0.00797288136	0.0056418591	0.00635499749	0.00582673267	0.00571220307	0.00633304432	0.00577720725	0.00622002012	0.00764979839	0.00595803502	0.00646501732	0.00727331319	0.00582073849	0.00657284729	0.005722	0.00570014	0.00603808	C00140	7512-17-6	ko00520,ko01100,ko01250,ko02010
Ribono-1-4-lactone	D-Ribono-1,4-lactone	monosaccharide	117	148.037175	Positive	C5H8O5	N/A	N/A	N/A	N/A	N/A	N/A	N/A	N/A	N/A	N/A	N/A	N/A	N/A	N/A	N/A	N/A	N/A	N/A	N/A	N/A	N/A	N/A	N/A	N/A	N/A	N/A	N/A	N/A	N/A	N/A	N/A	N/A	N/A	-	5336-08-3	-
Man-6-pho	D-Mannose-6-phosphate sodium salt	monosaccharide	471	273.024971	Positive	C6H12NaO9P	0.0148139087	0.0144866437	0.0128188134	0.011457736	0.0113950317	0.0134161024	0.0158166269	0.0172974038	0.012117639	0.0151622846	0.0131500102	0.0125902708	0.0144411094	0.0131895583	0.0144612519	0.0122228426	0.0109406102	0.0137837573	0.0143670718	0.0139529307	0.0147758429	0.0129711946	0.0118717883	0.0161125553	0.0135450202	0.0139815759	0.0154920139	0.0130855791	0.0138106424	0.0104848079	0.01391094	0.01355788	0.01281324	-	70442-25-0	-
Man	D-Mannose	monosaccharide	319	180.06339	Positive	C6H12O6	0.0643222222	0.100472942	0.0885383732	0.13078602	0.119187336	0.0770456693	0.0381423794	0.101120192	0.0898692683	0.052695421	0.0694259448	0.0643529981	0.0697220339	0.109282581	0.0456596895	0.122655635	0.0963666828	0.0487309198	0.0396478152	0.0526263366	0.0280024904	0.053366474	0.0719500245	0.070332998	0.0932516129	0.0315052529	0.0505126175	0.0854396777	0.124487001	0.0568510345	0.0562692	0.0591462	0.053023	C00159	3458-28-4	ko00051,ko00052,ko00520,ko01100,ko01250,ko02010
Lev	Levoglucosan	monosaccharide	333	162.052825	Positive	C6H10O5	0.105304563	0.103328142	0.102364976	0.10191278	0.0947053093	0.123122244	0.128856952	0.113598654	0.11617522	0.0974245199	0.119104597	0.100759768	0.120960657	0.103914839	0.124604707	0.102681218	0.0921911864	0.118989824	0.118223405	0.11117802	0.117450958	0.116394027	0.108250661	0.10185171	0.101573992	0.111597471	0.102761009	0.11480423	0.081097825	0.11089064	0.109662	0.1042696	0.0962914	C22350	498-07-7	-
Inositol	Inositol	monosaccharide	265	180.06339	Positive	C6H12O6	0.216589286	0.264693938	0.358160766	0.298426708	0.305061861	0.23857874	0.218474916	0.222626923	0.281812683	0.236679468	0.22845761	0.221717602	0.16088115	0.263684367	0.19189364	0.252582741	0.32285908	0.211127202	0.173503767	0.200875248	0.161702874	0.227360308	0.249105341	0.232114688	0.2730625	0.233379377	0.317913904	0.312445116	0.338533131	0.262380296	0.233292	0.23744	0.236934	C00137	87-89-8	ko00052,ko00053,ko00562,ko01100,ko01110,ko01250,ko02010,ko04070
Glucuronic-A	D-Glucuronic acid	monosaccharide	160	194.042655	Positive	C6H10O7	0.00773212302	0.00386152785	0.00626373206	0.00454318206	0.00424317584	0.00592293307	0.00498595318	0.00347175	0.00393133659	0.00445890694	0.00494653728	0.00393976789	0.00462619414	0.00394630273	0.00412190285	0.00408410152	0.00416848426	0.00355054795	0.0037909995	0.0042879604	0.00328789272	0.004258921	0.00409654091	0.00463631791	0.0043247379	0.0041905642	0.00343742702	0.00576870091	0.00445052099	0.00499136946	0.00433954	0.0043224	0.00395238	C16245	6556-12-3	-
Glu	Glucose	monosaccharide	319	180.06339	Positive	C6H12O6	3.63146825	9.69074421	9.45994258	13.3705582	15.1306381	11.5115157	4.4138366	10.7278846	8.11188293	3.8938257	4.03842697	4.54636364	4.89571649	12.1192258	3.15447171	12.1883655	9.59260048	4.1376908	3.10639879	4.84279208	2.20318008	3.05115607	5.13991181	6.66760563	7.79808468	1.90533268	3.24221672	8.47655589	16.4477086	4.85497537	5.0291	5.12176	5.13286	C00031	50-99-7	ko00010,ko00030,ko00052,ko00500,ko00520,ko00524,ko00901,ko01100,ko01110,ko02010
Gal	D-Galactose	monosaccharide	319	180.06339	Positive	C6H12O6	0.266815476	0.45123312	0.47787177	0.692546688	0.502920604	0.503165354	0.180049689	0.535169231	0.510876098	0.26003742	0.36261287	0.321528046	0.324788906	0.697838213	0.207957937	0.532919797	0.44556707	0.251434442	0.177810347	0.218372277	0.130563985	0.215223507	0.318596766	0.308442656	0.435903226	0.145385214	0.249581395	0.417319235	0.613537683	0.305710345	0.244022	0.252278	0.253922	C00124	59-23-4	ko00052,ko01100
Fuc	L-Fucose	monosaccharide	117	164.068475	Positive	C6H12O5	0.0122502778	0.0125083884	0.0133793493	0.0156453417	0.0134200097	0.0137410827	0.0106077974	0.0151681538	0.0138252488	0.0112301329	0.011885332	0.0121386847	0.0119753261	0.0131413002	0.0109425338	0.0123115939	0.0119050654	0.0121196869	0.0107468207	0.0110137822	0.00968538314	0.0121012331	0.0130932092	0.0121973038	0.0144831855	0.0115830545	0.0117887185	0.0130596979	0.0126376328	0.011180867	0.01099466	0.01128022	0.01193512	C01019	2438-80-4	ko00051,ko00520,ko01100,ko01250
Fru	D-Fructose	monosaccharide	307	180.06339	Positive	C6H12O6	3.13688492	6.43789059	7.2052823	8.98923318	10.8318753	9.52519685	3.31311992	7.46101923	5.25069268	2.76169375	3.06729316	3.24547389	3.51681561	7.63487841	2.44106159	7.70083249	6.12999516	3.60399217	2.6127775	3.47049505	1.78958429	2.35123314	3.57152376	4.72273642	5.72195565	1.34006615	2.42673924	7.26330312	9.31447648	4.34516256	3.5584	3.61378	3.63222	C00095	7660-25-5	ko00051,ko00052,ko00500,ko01100,ko01110,ko02010
D-Ara	D-Arabinose	monosaccharide	307	150.052825	Positive	C5H10O5	0.0454688492	0.0403873829	0.0460620096	0.0449364632	0.0474739406	0.0387102362	0.0355174391	0.0351576923	0.0345287805	0.0299842442	0.0334623085	0.031594971	0.0362083205	0.0349389578	0.0318972459	0.0370777665	0.0356528814	0.0311925636	0.029595781	0.0301045545	0.0279666667	0.0331479769	0.0342238119	0.0336903421	0.0366673387	0.029651751	0.0306543295	0.039472709	0.0427949418	0.0325517241	0.0318264	0.0324676	0.033037	C00216	10323-20-3	ko00040,ko00053,ko00520,ko01100,ko01250
Arabinitol	D-Arabinitol	monosaccharide	307	152.068475	Positive	C5H12O5	0.0219119048	0.00937699359	0.0134215885	0.00774526865	0.00678977107	0.00788958661	0.00591568084	0.00666357692	0.0101030049	0.00720232398	0.00801497446	0.00772715667	0.00712410889	0.00778977667	0.0052349324	0.00815886294	0.00945191283	0.00616420744	0.00485557007	0.0060210297	0.00531846743	0.00525529865	0.00659637433	0.0059149497	0.00741157258	0.00534881323	0.00547077684	0.00854839879	0.00919344461	0.00575651232	0.0062087	0.00616058	0.00591178	C01904	488-82-4	ko00040,ko01100
Ribose	D-Ribose	monosaccharide	307	150.052825	Positive	C5H10O5	0.0213617063	0.0254081814	0.0418805742	0.0285287428	0.0320828057	0.0292362205	0.0152668323	0.0166929808	0.0193891902	0.0144438208	0.0124327681	0.0118050097	0.00641251156	0.0132054789	0.00643833751	0.0168625381	0.0255079903	0.0152597847	0.0138757007	0.00705483168	0.00650024904	0.0130239499	0.0132072513	0.0176994165	0.0227334677	0.0125466732	0.0198301831	0.0245865055	0.0247567021	0.0173037438	0.01309302	0.014273	0.01496864	C00121	50-69-1	ko00030,ko01100,ko02010
Rha	L-Rhamnose	monosaccharide	321	164.068475	Positive	C6H12O5	0.00634982143	0.00741697388	0.00858748325	0.00606994262	0.00868227959	0.0064875	0.0050870903	0.00570280769	0.0066816	0.00416728705	0.00530884576	0.00560268859	0.00635895223	0.00606491315	0.00587915874	0.00513652792	0.00577222276	0.00722246575	0.00666360623	0.0045970099	0.00522296935	0.00483069364	0.0056822538	0.00472118712	0.00676602823	0.00592859922	0.006411143	0.00712348439	0.00692898331	0.00578185222	0.00457724	0.00480776	0.00480298	C00507	3615-41-6	ko00051,ko01100
Raffinose	Raffinose	trisaccharide	361	504.16904	Positive	C18H32O16	1.54306746	1.33639823	2.1732823	2.27447053	1.34359084	1.49369094	0.65571333	1.29453077	1.70240976	1.75216347	2.61738509	1.98760155	1.02979764	2.46421836	0.914942414	1.89446294	1.50125714	0.887667319	1.42771472	1.00700396	1.10954215	1.42750096	1.28940323	1.07971429	1.50163105	1.15263035	1.77612865	1.57133132	1.87002934	1.39580887	1.181312	1.222452	1.2439	C00492	512-69-6	ko00052,ko01100,ko02010
