# Supplementary material for: Integrated Metabolomics and Transcriptomics Analysis of Exogenous Arginine-Mediated Sucrose Accumulation in Sugarcane
Source: Int J Mol Sci. 2026 Jun 17;27(12):5476. doi: 10.3390/ijms27125476 (PMC13299503; doi:10.3390/ijms27125476)
Supplement: Supplementary file 1 [file ijms-27-05476-s001.zip › Supplementary data S2.xlsx]

## Sheet: Cover Sheet
Table S2. Statistics of differential metabolites (DEMs) for different comparison groups.
Sheet	Explanation
Sheet 1	The differential metabolites (DEMs) between CK and A1
Sheet 2	The differential metabolites (DEMs) between CK and A2.
Sheet 3	The differential metabolites (DEMs) between CK and A3
Sheet 4	The differential metabolites (DEMs) between CK and B1.
Sheet 5	The differential metabolites (DEMs) between CK and B2.
Sheet 6	The differential metabolites (DEMs) between CK and B3.
Sheet 7	The differential metabolites (DEMs) between CK and C1.
Sheet 8	The differential metabolites (DEMs) between CK and C2.
Sheet 9	The differential metabolites (DEMs) between CK and C3.

## Sheet: Sheet1
Index	Compounds	Class	A11	A12	A13	CK1	CK2	CK3	Pvalue	FDR	Fold_Change	Log2FC	Type
Mal	Maltose	disaccharide	0.233615023	0.185894983	0.255801181	0.18570238100000003	0.179583637	0.218939713	0.28851029142232826	0.587569142050075	1.1559079841349884	0.20902655690796962	insig
Tre	Trehalose	disaccharide	0.051063536799999996	0.08572664390000001	0.163379331	0.140389286	0.07096796450000001	0.078455311	0.9356936069027253	0.9862268567214256	1.035736719438229	0.05065732171857461	insig
Suc	Sucrose	disaccharide	54.1756912	92.1757428	122.54153500000001	109.84127	90.3580089	79.1466029	0.8834281130151675	0.9862268567214256	0.9625807521032873	-0.05502051962402016	insig
Phe	Phenylglucoside	disaccharide	0.007458278559999999	0.007642805649999999	0.0035533858299999998	0.00253855159	0.0036091867900000002	0.00559550239	0.23447547957300813	0.587569142050075	1.588528278127095	0.6676907723621408	insig
Xylulose	D-Xylulose	monosaccharide	0.00593781951	0.00546478324	0.007763188979999999	0.0033324603200000002	0.00525415476	0.009535157890000001	0.8722768067692894	0.9862268567214256	1.0576112923237884	0.08080948597919176	insig
Xylose	D-Xylose	monosaccharide	0.0344934794	0.0350084754	0.0266521654	0.0226525794	0.0296841794	0.027169186600000002	0.18274115670615912	0.587569142050075	1.2093953441625258	0.27428593013603314	insig
Xylitol	Xylitol	monosaccharide	0.0033227125699999997	0.00474951778	0.00419350394	0.00437642857	0.00470221784	0.00494051675	0.2937845710250375	0.587569142050075	0.8749262812631392	-0.19276663009838252	insig
Sorbitol	D-Sorbitol	monosaccharide	0.051418466399999994	0.026853775	0.0478698819	0.0303394841	0.0348451454	0.0373020096	0.41366128154060644	0.7636823659211196	1.2308152985377778	0.29961428101306575	insig
Ribose-5-pho-Ba	Barium D-ribose-5-phosphate	monosaccharide	0.010949253999999999	0.0114739795	0.014998622	0.012733988100000001	0.018301035	0.0157315407	0.20705485458431122	0.587569142050075	0.8001839874324912	-0.3215963358400336	insig
2-Ace-2-Deo-D-Glucosamine	2-Acetamido-2-deoxy-D-glucopyranose	monosaccharide	0.007863578509999998	0.00648087677	0.00700588583	0.00551337302	0.0071360276	0.00792235407	0.7701893990869079	0.9862268567214256	1.0378473509786927	0.05359426433074589	insig
Man-6-pho	D-Mannose-6-phosphate sodium salt	monosaccharide	0.011457736000000001	0.011395031699999999	0.0134161024	0.014813908700000001	0.014486643700000001	0.0128188134	0.0981993150935363	0.587569142050075	0.8610972508992526	-0.215751912472027	insig
Man	D-Mannose	monosaccharide	0.13078602	0.11918733599999999	0.0770456693	0.0643222222	0.100472942	0.0885383732	0.2862363346880951	0.587569142050075	1.2908635337280852	0.3683364912569415	insig
Lev	Levoglucosan	monosaccharide	0.10191278	0.0947053093	0.123122244	0.105304563	0.103328142	0.102364976	0.7656987426719233	0.9862268567214256	1.028111631803454	0.03999692008192338	insig
Inositol	Inositol	monosaccharide	0.298426708	0.305061861	0.23857874	0.21658928600000002	0.264693938	0.358160766	0.9862268567214256	0.9862268567214256	1.003125067343683	0.0045014890886669765	insig
Glucuronic-A	D-Glucuronic acid	monosaccharide	0.00454318206	0.004243175839999999	0.005922933070000001	0.00773212302	0.0038615278499999997	0.00626373206	0.463811799270062	0.7951059416058205	0.8237092203073455	-0.27979295706307755	insig
Glu	Glucose	monosaccharide	13.3705582	15.130638099999999	11.511515699999999	3.63146825	9.69074421	9.45994258	0.08213016050463096	0.587569142050075	1.7563181327555393	0.812554192810826	insig
Gal	D-Galactose	monosaccharide	0.692546688	0.5029206039999999	0.503165354	0.266815476	0.45123312	0.47787177	0.14156089274119116	0.587569142050075	1.4203559821306695	0.5062525559912303	insig
Fuc	L-Fucose	monosaccharide	0.0156453417	0.013420009699999999	0.0137410827	0.0122502778	0.0125083884	0.0133793493	0.14058113166860228	0.587569142050075	1.1224085348646418	0.1665978844554088	insig
Fru	D-Fructose	monosaccharide	8.98923318	10.831875300000002	9.52519685	3.13688492	6.43789059	7.2052823	0.06121955983485691	0.587569142050075	1.748879870515774	0.8064311948265712	insig
D-Ara	D-Arabinose	monosaccharide	0.044936463200000006	0.04747394059999999	0.0387102362	0.0454688492	0.0403873829	0.0460620096	0.9375775558512874	0.9862268567214256	0.9939538179881607	-0.00874927338880245	insig
Arabinitol	D-Arabinitol	monosaccharide	0.00774526865	0.006789771070000001	0.007889586609999999	0.0219119048	0.00937699359	0.013421588500000001	0.1809734971538219	0.587569142050075	0.5015518257533339	-0.9955293115090605	insig
Ribose	D-Ribose	monosaccharide	0.0285287428	0.0320828057	0.029236220499999997	0.021361706299999998	0.0254081814	0.0418805742	0.9554409773705788	0.9862268567214256	1.0135059318850543	0.019354532688489193	insig
Rha	L-Rhamnose	monosaccharide	0.00606994262	0.00868227959	0.0064875	0.006349821429999999	0.007416973879999999	0.00858748325	0.7389425971785815	0.9862268567214256	0.9501412516172922	-0.07378608896013968	insig
Raffinose	Raffinose	trisaccharide	2.27447053	1.34359084	1.49369094	1.54306746	1.33639823	2.1732823	0.96153911850828	0.9862268567214256	1.0116776692834824	0.016749706040921335	insig

## Sheet: Sheet2
Index	Compounds	Class	A21	A22	A23	CK1	CK2	CK3	Pvalue	FDR	Fold_Change	Log2FC	Type
Mal	Maltose	disaccharide	0.32566459600000003	0.188138654	0.17949131699999998	0.18570238100000003	0.179583637	0.218939713	0.5266620105900162	0.8728885375615025	1.1866895451751336	0.24694255484624736	insig
Tre	Trehalose	disaccharide	0.157092785	0.0790048077	0.050070048799999996	0.140389286	0.07096796450000001	0.078455311	0.9767010789182239	0.9767010789182239	0.9874231814482616	-0.018259579676825663	insig
Suc	Sucrose	disaccharide	131.401624	110.87019199999999	77.568	109.84127	90.3580089	79.1466029	0.5064023564224261	0.8728885375615025	1.144959839533242	0.1952969954205988	insig
Phe	Phenylglucoside	disaccharide	0.00383877688	0.0026404423100000003	0.0033883902399999997	0.00253855159	0.0036091867900000002	0.00559550239	0.5683818519454075	0.8728885375615025	0.8402799212980796	-0.2510580839059676	insig
Xylulose	D-Xylulose	monosaccharide	0.00186904921	0.00329736538	0.00491752195	0.0033324603200000002	0.00525415476	0.009535157890000001	0.28281640572502004	0.813679258234636	0.5564541922412131	-0.8456651662536653	insig
Xylose	D-Xylose	monosaccharide	0.0183664023	0.025149230800000002	0.0286243902	0.0226525794	0.0296841794	0.027169186600000002	0.5423039699811023	0.8728885375615025	0.9073538203597036	-0.14026285908387623	insig
Xylitol	Xylitol	monosaccharide	0.00280328715	0.00305048077	0.00363617561	0.00437642857	0.00470221784	0.00494051675	0.010144967350599908	0.2434792164143978	0.6769265341798048	-0.5629288261176129	insig
Sorbitol	D-Sorbitol	monosaccharide	0.0210981366	0.0435925	0.0402310244	0.0303394841	0.0348451454	0.0373020096	0.9202573897990354	0.9767010789182239	1.0237594082641746	0.033876710175147685	insig
Ribose-5-pho-Ba	Barium D-ribose-5-phosphate	monosaccharide	0.0196145246	0.0144835385	0.014802887800000001	0.012733988100000001	0.018301035	0.0157315407	0.7735994960543073	0.9767010789182239	1.0456391688114575	0.06438508946676562	insig
2-Ace-2-Deo-D-Glucosamine	2-Acetamido-2-deoxy-D-glucopyranose	monosaccharide	0.00572903966	0.006269076920000001	0.006801697559999999	0.00551337302	0.0071360276	0.00792235407	0.5057261088817131	0.8728885375615025	0.9138653665328148	-0.12994645623683546	insig
Man-6-pho	D-Mannose-6-phosphate sodium salt	monosaccharide	0.0158166269	0.0172974038	0.012117639	0.014813908700000001	0.014486643700000001	0.0128188134	0.5819256917076684	0.8728885375615025	1.073892468247943	0.1028495396061551	insig
Man	D-Mannose	monosaccharide	0.0381423794	0.101120192	0.0898692683	0.0643222222	0.100472942	0.0885383732	0.7387328669616795	0.9767010789182239	0.9044670597174553	-0.14486013338704984	insig
Lev	Levoglucosan	monosaccharide	0.128856952	0.11359865400000001	0.11617522	0.105304563	0.103328142	0.102364976	0.07352337453437596	0.5881869962750077	1.1531623800114446	0.20559567720714686	insig
Inositol	Inositol	monosaccharide	0.21847491600000002	0.222626923	0.281812683	0.21658928600000002	0.264693938	0.358160766	0.4649100968626927	0.8728885375615025	0.861182557278181	-0.2156089959849933	insig
Glucuronic-A	D-Glucuronic acid	monosaccharide	0.00498595318	0.00347175	0.00393133659	0.00773212302	0.0038615278499999997	0.00626373206	0.2429409675003687	0.813679258234636	0.6937768999278552	-0.5274562895965067	insig
Glu	Glucose	monosaccharide	4.4138366	10.7278846	8.11188293	3.63146825	9.69074421	9.45994258	0.9563789375686149	0.9767010789182239	1.0206937881500784	0.02955011736452066	insig
Gal	D-Galactose	monosaccharide	0.18004968899999998	0.535169231	0.510876098	0.266815476	0.45123312	0.47787177	0.9439273936337067	0.9767010789182239	1.0252313221330325	0.035949460600993605	insig
Fuc	L-Fucose	monosaccharide	0.0106077974	0.015168153799999999	0.013825248799999999	0.0122502778	0.0125083884	0.0133793493	0.756706194093452	0.9767010789182239	1.0383655122275568	0.05431437226657963	insig
Fru	D-Fructose	monosaccharide	3.31311992	7.46101923	5.25069268	3.13688492	6.43789059	7.2052823	0.8913631489396507	0.9767010789182239	0.95499264731079	-0.06643846930870975	insig
D-Ara	D-Arabinose	monosaccharide	0.0355174391	0.0351576923	0.034528780499999995	0.0454688492	0.0403873829	0.0460620096	0.03568809017357784	0.42825708208293406	0.797493284812331	-0.326455723983193	insig
Arabinitol	D-Arabinitol	monosaccharide	0.0059156808400000005	0.006663576920000001	0.0101030049	0.0219119048	0.00937699359	0.013421588500000001	0.17613935856753282	0.7289301121018366	0.5073141501635747	-0.9790486937597008	insig
Ribose	D-Ribose	monosaccharide	0.0152668323	0.0166929808	0.0193891902	0.021361706299999998	0.0254081814	0.0418805742	0.18223252802545914	0.7289301121018366	0.5792299577403555	-0.7877918744314325	insig
Rha	L-Rhamnose	monosaccharide	0.0050870903	0.00570280769	0.0066816	0.006349821429999999	0.007416973879999999	0.00858748325	0.1173527412945873	0.7041164477675238	0.7815728851685206	-0.3555476776213187	insig
Raffinose	Raffinose	trisaccharide	0.65571333	1.29453077	1.70240976	1.54306746	1.33639823	2.1732823	0.30512972183798853	0.813679258234636	0.722904420966382	-0.4681231814773442	insig

## Sheet: Sheet3
Index	Compounds	Class	A31	A32	A33	CK1	CK2	CK3	Pvalue	FDR	Fold_Change	Log2FC	Type
Mal	Maltose	disaccharide	0.189236632	0.162373034	0.156455899	0.18570238100000003	0.179583637	0.218939713	0.18704759592711992	0.45113919067464553	0.8696391446682104	-0.20151121368995278	insig
Tre	Trehalose	disaccharide	0.107215362	0.12680449400000002	0.10547156699999999	0.140389286	0.07096796450000001	0.078455311	0.5362155567823392	0.6773249138303232	1.1714172127076692	0.22825499855746345	insig
Suc	Sucrose	disaccharide	108.645199	98.4051073	98.9348162	109.84127	90.3580089	79.1466029	0.4327324720833664	0.6109164311765173	1.0953629261628872	0.13140895660735954	insig
Phe	Phenylglucoside	disaccharide	0.00312324963	0.00227442288	0.0027355899400000002	0.00253855159	0.0036091867900000002	0.00559550239	0.3098250464822697	0.518114169360117	0.6925909643935539	-0.5299245287637757	insig
Xylulose	D-Xylulose	monosaccharide	0.0030657804	0.000713716037	0.0021582205	0.0033324603200000002	0.00525415476	0.009535157890000001	0.1455648000356481	0.45113919067464553	0.32765651279428865	-1.6097438865756353	down
Xylose	D-Xylose	monosaccharide	0.016885357	0.020057119499999998	0.0210733075	0.0226525794	0.0296841794	0.027169186600000002	0.05211766625210762	0.41694133001686096	0.7297037184844292	-0.45461728930425777	insig
Xylitol	Xylitol	monosaccharide	0.0029722698200000002	0.0028693156300000004	0.0067280851099999995	0.00437642857	0.00470221784	0.00494051675	0.7410682430076627	0.7972244350257414	0.8966063392331614	-0.15745339524456292	insig
Sorbitol	D-Sorbitol	monosaccharide	0.030894534700000004	0.042569969400000005	0.0334568665	0.0303394841	0.0348451454	0.0373020096	0.740231539238859	0.7972244350257414	1.043271313597013	0.06111439455924481	insig
Ribose-5-pho-Ba	Barium D-ribose-5-phosphate	monosaccharide	0.0189275431	0.013529479099999998	0.0161547776	0.012733988100000001	0.018301035	0.0157315407	0.7972244350257414	0.7972244350257414	1.0394563091676192	0.0558291195508824	insig
2-Ace-2-Deo-D-Glucosamine	2-Acetamido-2-deoxy-D-glucopyranose	monosaccharide	0.00615225997	0.00670286006	0.00593263056	0.00551337302	0.0071360276	0.00792235407	0.4959231258221853	0.6612308344295803	0.9132789532597718	-0.13087250848220466	insig
Man-6-pho	D-Mannose-6-phosphate sodium salt	monosaccharide	0.0151622846	0.0131500102	0.012590270800000001	0.014813908700000001	0.014486643700000001	0.0128188134	0.7056640220976373	0.7972244350257414	0.971110671376728	-0.04229237499158937	insig
Man	D-Mannose	monosaccharide	0.052695421	0.0694259448	0.06435299809999999	0.0643222222	0.100472942	0.0885383732	0.15922185699705232	0.45113919067464553	0.7360824224609749	-0.442060774504548	insig
Lev	Levoglucosan	monosaccharide	0.0974245199	0.11910459699999999	0.10075976800000001	0.105304563	0.103328142	0.102364976	0.7859715731154748	0.7972244350257414	1.0202291022871004	0.028893159666789636	insig
Inositol	Inositol	monosaccharide	0.236679468	0.22845761	0.22171760199999999	0.21658928600000002	0.264693938	0.358160766	0.34540944624007797	0.518114169360117	0.8182257401116183	-0.28942917200108687	insig
Glucuronic-A	D-Glucuronic acid	monosaccharide	0.004458906939999999	0.00494653728	0.00393976789	0.00773212302	0.0038615278499999997	0.00626373206	0.3127318672911952	0.518114169360117	0.7473218311055169	-0.4201984273076099	insig
Glu	Glucose	monosaccharide	3.8938257000000007	4.03842697	4.54636364	3.63146825	9.69074421	9.45994258	0.22441800790377223	0.4896392899718666	0.547736431785779	-0.8684462528472479	insig
Gal	D-Galactose	monosaccharide	0.26003742	0.36261287	0.321528046	0.266815476	0.45123312	0.47787177	0.33829439267757005	0.518114169360117	0.7894993369483265	-0.3409900404316954	insig
Fuc	L-Fucose	monosaccharide	0.0112301329	0.011885332	0.0121386847	0.0122502778	0.0125083884	0.0133793493	0.0956017613369334	0.45113919067464553	0.9243834304907659	-0.11343669505915102	insig
Fru	D-Fructose	monosaccharide	2.76169375	3.06729316	3.24547389	3.13688492	6.43789059	7.2052823	0.17432449401296285	0.45113919067464553	0.5407884110263383	-0.8868638595652965	insig
D-Ara	D-Arabinose	monosaccharide	0.0299842442	0.0334623085	0.031594971	0.0454688492	0.0403873829	0.0460620096	0.008324895258455148	0.19979748620292356	0.7204577810863895	-0.47301420411523776	insig
Arabinitol	D-Arabinitol	monosaccharide	0.00720232398	0.00801497446	0.007727156670000001	0.0219119048	0.00937699359	0.013421588500000001	0.1879746627811023	0.45113919067464553	0.513178377288747	-0.9624677109669462	insig
Ribose	D-Ribose	monosaccharide	0.014443820800000002	0.0124327681	0.011805009699999999	0.021361706299999998	0.0254081814	0.0418805742	0.11520623123610559	0.45113919067464553	0.4363383762583644	-1.1964807295780526	down
Rha	L-Rhamnose	monosaccharide	0.00416728705	0.00530884576	0.005602688589999999	0.006349821429999999	0.007416973879999999	0.00858748325	0.042813223743277444	0.41694133001686096	0.6745384942541398	-0.5680273183040585	insig
Raffinose	Raffinose	trisaccharide	1.75216347	2.61738509	1.98760155	1.54306746	1.33639823	2.1732823	0.2944228883538631	0.518114169360117	1.2581569717273788	0.3313119287394404	insig

## Sheet: Sheet4
Index	Compounds	Class	B11	B12	B13	CK1	CK2	CK3	Pvalue	FDR	Fold_Change	Log2FC	Type
Mal	Maltose	Disaccharide	0.18094853600000002	0.192056179	0.218710065	0.18570238100000003	0.179583637	0.218939713	0.8876897973030791	0.9683888697851771	1.0128187592613922	0.018376031485076008	insig
Tre	Trehalose	Disaccharide	0.141021674	0.0778501241	0.180331698	0.140389286	0.07096796450000001	0.078455311	0.3856147021627732	0.6755968794478187	1.3774540828520987	0.462004227656194	insig
Suc	Sucrose	Disaccharide	120.04417099999999	103.180149	127.71096599999998	109.84127	90.3580089	79.1466029	0.11031579976579123	0.5395939805793067	1.2562751372553078	0.32915246397773396	insig
Phe	Phenylglucoside	Disaccharide	0.00192013148	0.00383092804	0.00242135203	0.00253855159	0.0036091867900000002	0.00559550239	0.335517171479844	0.671034342959688	0.6959247204466541	-0.5229968395491535	insig
Xylulose	D-Xylulose	Monosaccharide	0.00114431638	0.00268266005	0.0017522603899999998	0.0033324603200000002	0.00525415476	0.009535157890000001	0.14347940364866876	0.5395939805793067	0.3078747774423751	-1.6995844150633217	down
Xylose	D-Xylose	Monosaccharide	0.026440061600000002	0.0250364268	0.020913971	0.0226525794	0.0296841794	0.027169186600000002	0.4222480496548866	0.6755968794478187	0.9105037244170674	-0.13526317632660653	insig
Xylitol	Xylitol	Monosaccharide	0.00455332306	0.0040244962799999996	0.00658569855	0.00437642857	0.00470221784	0.00494051675	0.6762686161153668	0.9113751674680559	1.081627891546702	0.1132042594669166	insig
Sorbitol	D-Sorbitol	Monosaccharide	0.029834822799999997	0.0427348883	0.027494041099999998	0.0303394841	0.0348451454	0.0373020096	0.886491989948326	0.9683888697851771	0.9763589974139371	-0.034516385050620324	insig
Ribose-5-pho-Ba	Barium D-ribose-5-phosphate	Monosaccharide	0.0105390447	0.00810072457	0.0138748322	0.012733988100000001	0.018301035	0.0157315407	0.11023174809704482	0.5395939805793067	0.6952531643986211	-0.5243896889697566	insig
2-Ace-2-Deo-D-Glucosamine	2-Acetamido-2-deoxy-D-glucopyranose	Monosaccharide	0.00520158192	0.006159622829999999	0.005770055079999999	0.00551337302	0.0071360276	0.00792235407	0.24261987655390133	0.5776597025286493	0.832756373394223	-0.26403360446380525	insig
Man-6-pho	D-Mannose-6-phosphate sodium salt	Monosaccharide	0.014441109399999999	0.013189558300000001	0.0144612519	0.014813908700000001	0.014486643700000001	0.0128188134	0.9908932945284679	0.9908932945284679	0.9993483710051493	-9.404083513321763e-4	insig
Man	D-Mannose	Monosaccharide	0.0697220339	0.10928258099999999	0.0456596895	0.0643222222	0.100472942	0.0885383732	0.6835313756010419	0.9113751674680559	0.8868320661597487	-0.1732671586319929	insig
Lev	Levoglucosan	Monosaccharide	0.120960657	0.10391483900000001	0.124604707	0.105304563	0.103328142	0.102364976	0.17986466019310224	0.5395939805793067	1.1237389355324485	0.16830691086225752	insig
Inositol	Inositol	Monosaccharide	0.16088115	0.263684367	0.19189364	0.21658928600000002	0.264693938	0.358160766	0.22874745048503087	0.5776597025286493	0.7343660379294631	-0.44542875460473097	insig
Glucuronic-A	D-Glucuronic acid	Monosaccharide	0.00462619414	0.00394630273	0.004121902849999999	0.00773212302	0.0038615278499999997	0.00626373206	0.2647606969922976	0.5776597025286493	0.7108768272350644	-0.4923284874073013	insig
Glu	Glucose	Monosaccharide	4.89571649	12.1192258	3.15447171	3.63146825	9.69074421	9.45994258	0.8108668584055185	0.9683888697851771	0.8853163348501206	-0.1757350541826264	insig
Gal	D-Galactose	Monosaccharide	0.324788906	0.6978382129999999	0.20795793699999998	0.266815476	0.45123312	0.47787177	0.9479438994361126	0.9891588515855088	1.0289857844932795	0.041223051442073035	insig
Fuc	L-Fucose	Monosaccharide	0.011975326100000001	0.0131413002	0.0109425338	0.0122502778	0.0125083884	0.0133793493	0.40606346080714284	0.6755968794478187	0.9454912539956359	-0.08086398190056697	insig
Fru	D-Fructose	Monosaccharide	3.51681561	7.63487841	2.44106159	3.13688492	6.43789059	7.2052823	0.6274330599038827	0.9113751674680559	0.8100541585678839	-0.30390972801935967	insig
D-Ara	D-Arabinose	Monosaccharide	0.036208320499999995	0.034938957799999996	0.031897245899999996	0.0454688492	0.0403873829	0.0460620096	0.015135370911782799	0.3632489018827872	0.781124148351956	-0.3563762328483775	insig
Arabinitol	D-Arabinitol	Monosaccharide	0.0071241088900000004	0.00778977667	0.0052349324	0.0219119048	0.00937699359	0.013421588500000001	0.15203587794577397	0.5395939805793067	0.4506508285085687	-1.1499180518384837	down
Ribose	D-Ribose	Monosaccharide	0.00641251156	0.0132054789	0.00643833751	0.021361706299999998	0.0254081814	0.0418805742	0.06614600588229655	0.5395939805793067	0.29392207791756586	-1.7664943639828827	down
Rha	L-Rhamnose	Monosaccharide	0.00635895223	0.006064913149999999	0.005879158739999999	0.006349821429999999	0.007416973879999999	0.00858748325	0.16683759874171736	0.5395939805793067	0.8187705128069228	-0.2884689487952731	insig
Raffinose	Raffinose	Trisaccharide	1.02979764	2.46421836	0.9149424140000001	1.54306746	1.33639823	2.1732823	0.7266823590193386	0.9179145587612698	0.8725862486563475	-0.19663035684979638	insig

## Sheet: Sheet5
Index	Compounds	Class	B21	B22	B23	CK1	CK2	CK3	Pvalue	FDR	Fold_Change	Log2FC	Type
Mal	Maltose	disaccharide	0.171892183	0.15895690099999998	0.24907632100000002	0.18570238100000003	0.179583637	0.218939713	0.9659337599595796	0.9696777653531923	0.9926392731921627	-0.010658559737808295	insig
Tre	Trehalose	disaccharide	0.0793354315	0.053562421299999996	0.130361644	0.140389286	0.07096796450000001	0.078455311	0.7927599160644945	0.9696777653531923	0.9083784893154122	-0.13863455190444818	insig
Suc	Sucrose	disaccharide	77.17401020000001	73.4556901	126.33424699999999	109.84127	90.3580089	79.1466029	0.9696777653531923	0.9696777653531923	0.9914731712361332	-0.01235436050510783	insig
Phe	Phenylglucoside	disaccharide	0.00241348223	0.0036996610200000003	0.0031406262199999996	0.00253855159	0.0036091867900000002	0.00559550239	0.4620771067684043	0.9696777653531923	0.7880081530509232	-0.3437175384223533	insig
Xylulose	D-Xylulose	monosaccharide	0.0038581116799999995	0.00413350121	0.00372902153	0.0033324603200000002	0.00525415476	0.009535157890000001	0.3644772844369142	0.874745482648594	0.6467708451818222	-0.6286734477078271	insig
Xylose	D-Xylose	monosaccharide	0.0230649746	0.0229030508	0.0259003914	0.0226525794	0.0296841794	0.027169186600000002	0.3485408370445371	0.874745482648594	0.903937641876025	-0.14570484310886914	insig
Xylitol	Xylitol	monosaccharide	0.00384808122	0.00198566586	0.0077878865000000005	0.00437642857	0.00470221784	0.00494051675	0.9454348852463879	0.9696777653531923	0.9716438438255541	-0.041500504211053134	insig
Sorbitol	D-Sorbitol	monosaccharide	0.0402129949	0.0398717676	0.027599804300000003	0.0303394841	0.0348451454	0.0373020096	0.7334119573130315	0.9696777653531923	1.0507181008729165	0.07137565785936179	insig
Ribose-5-pho-Ba	Barium D-ribose-5-phosphate	monosaccharide	0.00901961421	0.00725317191	0.0130718395	0.012733988100000001	0.018301035	0.0157315407	0.06967654403368313	0.7170914988557479	0.6274702102445252	-0.6723811275413656	insig
2-Ace-2-Deo-D-Glucosamine	2-Acetamido-2-deoxy-D-glucopyranose	monosaccharide	0.00673041624	0.00797288136	0.0056418591	0.00551337302	0.0071360276	0.00792235407	0.9421577464668314	0.9696777653531923	0.988984994551284	-0.015979463135209017	insig
Man-6-pho	D-Mannose-6-phosphate sodium salt	monosaccharide	0.0122228426	0.0109406102	0.0137837573	0.014813908700000001	0.014486643700000001	0.0128188134	0.17442565180159417	0.7170914988557479	0.8772024316662431	-0.18901828361916684	insig
Man	D-Mannose	monosaccharide	0.122655635	0.09636668279999999	0.0487309198	0.0643222222	0.100472942	0.0885383732	0.8550647120340111	0.9696777653531923	1.0569198233601107	0.07986593979726457	insig
Lev	Levoglucosan	monosaccharide	0.102681218	0.0921911864	0.11898982400000001	0.105304563	0.103328142	0.102364976	0.9140089762732421	0.9696777653531923	1.0092108320254645	0.013227596192561326	insig
Inositol	Inositol	monosaccharide	0.252582741	0.32285908	0.21112720199999999	0.21658928600000002	0.264693938	0.358160766	0.7563125754803057	0.9696777653531923	0.937011917852911	-0.0938606972505542	insig
Glucuronic-A	D-Glucuronic acid	monosaccharide	0.00408410152	0.004168484260000001	0.00355054795	0.00773212302	0.0038615278499999997	0.00626373206	0.21291244072205082	0.7170914988557479	0.6609666027921147	-0.5973507175620212	insig
Glu	Glucose	monosaccharide	12.1883655	9.59260048	4.1376908	3.63146825	9.69074421	9.45994258	0.7527467370996139	0.9696777653531923	1.1376736193083163	0.18608673045542234	insig
Gal	D-Galactose	monosaccharide	0.532919797	0.44556707	0.251434442	0.266815476	0.45123312	0.47787177	0.9205466100251035	0.9696777653531923	1.0284307751307247	0.04044468765309506	insig
Fuc	L-Fucose	monosaccharide	0.012311593899999999	0.0119050654	0.0121196869	0.0122502778	0.0125083884	0.0133793493	0.21422294671395203	0.7170914988557479	0.9527592278628132	-0.0698164186906982	insig
Fru	D-Fructose	monosaccharide	7.70083249	6.12999516	3.60399217	3.13688492	6.43789059	7.2052823	0.9055287326538508	0.9696777653531923	1.0390202475708872	0.05522376856886823	insig
D-Ara	D-Arabinose	monosaccharide	0.0370777665	0.0356528814	0.031192563599999997	0.0454688492	0.0403873829	0.0460620096	0.02097418336707454	0.503380400809789	0.787784995924487	-0.34412615510152855	insig
Arabinitol	D-Arabinitol	monosaccharide	0.00815886294	0.009451912829999999	0.00616420744	0.0219119048	0.00937699359	0.013421588500000001	0.1937750099219538	0.7170914988557479	0.5317540662997686	-0.9111689344342201	insig
Ribose	D-Ribose	monosaccharide	0.0168625381	0.0255079903	0.0152597847	0.021361706299999998	0.0254081814	0.0418805742	0.2390304996185826	0.7170914988557479	0.6500847470485657	-0.6213002903201408	insig
Rha	L-Rhamnose	monosaccharide	0.00513652792	0.005772222760000001	0.00722246575	0.006349821429999999	0.007416973879999999	0.00858748325	0.19047061637344526	0.7170914988557479	0.8110848391432053	-0.30207526723937184	insig
Raffinose	Raffinose	trisaccharide	1.89446294	1.50125714	0.8876673190000001	1.54306746	1.33639823	2.1732823	0.5437790153557458	0.9696777653531923	0.8477342245204674	-0.23831606248755668	insig

## Sheet: Sheet6
Index	Compounds	Class	B31	B32	B33	CK1	CK2	CK3	Pvalue	FDR	Fold_Change	Log2FC	Type
Mal	Maltose	disaccharide	0.164271823	0.225453465	0.202333333	0.18570238100000003	0.179583637	0.218939713	0.9104348395508605	0.9104348395508605	1.0134073006106608	0.019214127220435407	insig
Tre	Trehalose	disaccharide	0.164860271	0.128144158	0.17495364	0.140389286	0.07096796450000001	0.078455311	0.09727135085345943	0.22548909709963716	1.6146921533627174	0.6912591363423468	insig
Suc	Sucrose	disaccharide	113.173079	128.318218	126.057088	109.84127	90.3580089	79.1466029	0.06171738785661053	0.20523691577702646	1.3157465670574993	0.39588163066911924	insig
Phe	Phenylglucoside	disaccharide	0.0020427724800000002	0.00271811881	0.0016038218400000002	0.00253855159	0.0036091867900000002	0.00559550239	0.17379324298951623	0.23175469335635662	0.5419894946086506	-0.8836632068190764	insig
Xylulose	D-Xylulose	monosaccharide	0.0040519738799999995	0.0018590158399999998	0.000799747126	0.0033324603200000002	0.00525415476	0.009535157890000001	0.16270859106183605	0.23175469335635662	0.37031348186015817	-1.4331810207795759	down
Xylose	D-Xylose	monosaccharide	0.0188820291	0.0170619604	0.0168079119	0.0226525794	0.0296841794	0.027169186600000002	0.03910443029448867	0.18770126541354562	0.6634963100507952	-0.5918396526320922	insig
Xylitol	Xylitol	monosaccharide	0.00423130085	0.00251178218	0.0036819540200000002	0.00437642857	0.00470221784	0.00494051675	0.13153530664145502	0.22548909709963716	0.7436276281986007	-0.4273477227947695	insig
Sorbitol	D-Sorbitol	monosaccharide	0.0351807132	0.024131089100000003	0.0245337165	0.0303394841	0.0348451454	0.0373020096	0.22717316601604493	0.2726077992192539	0.818111702523378	-0.2896302570083831	insig
Ribose-5-pho-Ba	Barium D-ribose-5-phosphate	monosaccharide	0.014579045700000001	0.012725940600000001	0.013710306499999998	0.012733988100000001	0.018301035	0.0157315407	0.35706007237317927	0.3895200789525592	0.877021732351437	-0.1893155021977638	insig
2-Ace-2-Deo-D-Glucosamine	2-Acetamido-2-deoxy-D-glucopyranose	monosaccharide	0.006354997489999999	0.00582673267	0.0057122030700000005	0.00551337302	0.0071360276	0.00792235407	0.3347966993924094	0.3826247993056107	0.869830187052459	-0.20119431715554753	insig
Man-6-pho	D-Mannose-6-phosphate sodium salt	monosaccharide	0.014367071799999999	0.013952930700000001	0.0147758429	0.014813908700000001	0.014486643700000001	0.0128188134	0.6616304023157549	0.6903969415468746	1.0231836254286621	0.03306508127325988	insig
Man	D-Mannose	monosaccharide	0.0396478152	0.052626336600000004	0.0280024904	0.0643222222	0.100472942	0.0885383732	0.03188286421602325	0.18770126541354562	0.4747758367660957	-1.074681582537697	down
Lev	Levoglucosan	monosaccharide	0.118223405	0.11117802	0.11745095800000001	0.105304563	0.103328142	0.102364976	0.021745334322153795	0.17396267457723036	1.1152892905333274	0.1574179737192964	insig
Inositol	Inositol	monosaccharide	0.173503767	0.200875248	0.161702874	0.21658928600000002	0.264693938	0.358160766	0.12676807761759748	0.22548909709963716	0.6386154352001495	-0.6469806719236108	insig
Glucuronic-A	D-Glucuronic acid	monosaccharide	0.0037909995	0.0042879604	0.00328789272	0.00773212302	0.0038615278499999997	0.00626373206	0.18945077166154523	0.23930623788826763	0.6365351890899951	-0.6516878231451073	insig
Glu	Glucose	monosaccharide	3.10639879	4.84279208	2.20318008	3.63146825	9.69074421	9.45994258	0.1564182532347533	0.23175469335635662	0.4456282091037863	-1.166087534009214	down
Gal	D-Galactose	monosaccharide	0.17781034699999998	0.218372277	0.130563985	0.266815476	0.45123312	0.47787177	0.06354294429521205	0.20523691577702646	0.44045291306628687	-1.182940299843361	down
Fuc	L-Fucose	monosaccharide	0.010746820700000001	0.011013782199999999	0.00968538314	0.0122502778	0.0125083884	0.0133793493	0.014472873249341598	0.17367447899209917	0.8245312617275538	-0.2783539010617261	insig
Fru	D-Fructose	monosaccharide	2.6127775	3.47049505	1.78958429	3.13688492	6.43789059	7.2052823	0.12732251312114062	0.22548909709963716	0.46917936333379057	-1.0917885364884496	down
D-Ara	D-Arabinose	monosaccharide	0.029595781	0.030104554500000002	0.0279666667	0.0454688492	0.0403873829	0.0460620096	0.008321658680828542	0.17367447899209917	0.6645555691938851	-0.5895382542293661	insig
Arabinitol	D-Arabinitol	monosaccharide	0.004855570070000001	0.0060210297	0.00531846743	0.0219119048	0.00937699359	0.013421588500000001	0.12243505078773649	0.22548909709963716	0.36222077473332565	-1.4650588022016122	down
Ribose	D-Ribose	monosaccharide	0.0138757007	0.007054831679999999	0.0065002490399999995	0.021361706299999998	0.0254081814	0.0418805742	0.06841230525900882	0.20523691577702646	0.30942626617041913	-1.692332427300769	down
Rha	L-Rhamnose	monosaccharide	0.00666360623	0.0045970099	0.00522296935	0.006349821429999999	0.007416973879999999	0.00858748325	0.09295343812666725	0.22548909709963716	0.7373794433024191	-0.4395208974128372	insig
Raffinose	Raffinose	trisaccharide	1.42771472	1.00700396	1.10954215	1.54306746	1.33639823	2.1732823	0.17381602001726748	0.23175469335635662	0.7014521280330073	-0.5115834472161724	insig

## Sheet: Sheet7
Index	Compounds	Class	C11	C12	C13	CK1	CK2	CK3	Pvalue	FDR	Fold_Change	Log2FC	Type
Mal	Maltose	disaccharide	0.192695568	0.21710729999999998	0.287418511	0.18570238100000003	0.179583637	0.218939713	0.31823385312337527	0.45581007869131224	1.193410940333951	0.2550909076575291	insig
Tre	Trehalose	disaccharide	0.162702312	0.124034101	0.14811549300000001	0.140389286	0.07096796450000001	0.078455311	0.1459787799645173	0.41742268951161154	1.5004591372758698	0.58540402986443	insig
Suc	Sucrose	disaccharide	116.80770700000001	113.926115	122.02213300000001	109.84127	90.3580089	79.1466029	0.10372038526745402	0.41742268951161154	1.2627927525796085	0.3366178858716589	insig
Phe	Phenylglucoside	disaccharide	0.00234924855	0.0035131602200000004	0.00320402414	0.00253855159	0.0036091867900000002	0.00559550239	0.4312335121867714	0.49283829964202447	0.7720554391732871	-0.3732236477195681	insig
Xylulose	D-Xylulose	monosaccharide	0.00279317919	0.00176382754	0.0017472152899999998	0.0033324603200000002	0.00525415476	0.009535157890000001	0.1606192792901659	0.41742268951161154	0.34788108373482174	-1.523333861298683	down
Xylose	D-Xylose	monosaccharide	0.0175679191	0.0234514454	0.0190458149	0.0226525794	0.0296841794	0.027169186600000002	0.0766672680215396	0.41742268951161154	0.7554803492720935	-0.4045338648134751	insig
Xylitol	Xylitol	monosaccharide	0.00455768786	0.00334095051	0.0023383501	0.00437642857	0.00470221784	0.00494051675	0.18246206007981955	0.41742268951161154	0.7302139473780117	-0.4536088697999629	insig
Sorbitol	D-Sorbitol	monosaccharide	0.0337801541	0.0314569329	0.0323418511	0.0303394841	0.0348451454	0.0373020096	0.5132128833717732	0.5598686000419343	0.9521137482593084	-0.07079415344811986	insig
Ribose-5-pho-Ba	Barium D-ribose-5-phosphate	monosaccharide	0.00916922929	0.0109873003	0.0130350905	0.012733988100000001	0.018301035	0.0157315407	0.09003278235457547	0.41742268951161154	0.7097297169821145	-0.4946583804233578	insig
2-Ace-2-Deo-D-Glucosamine	2-Acetamido-2-deoxy-D-glucopyranose	monosaccharide	0.00633304432	0.005777207249999999	0.00622002012	0.00551337302	0.0071360276	0.00792235407	0.4037401517014352	0.4852050479939108	0.8910407481628394	-0.16643668577963097	insig
Man-6-pho	D-Mannose-6-phosphate sodium salt	monosaccharide	0.0129711946	0.0118717883	0.0161125553	0.014813908700000001	0.014486643700000001	0.0128188134	0.8020557228162343	0.8020557228162343	0.9723683493828865	-0.040425160520612985	insig
Man	D-Mannose	monosaccharide	0.053366474000000004	0.0719500245	0.070332998	0.0643222222	0.100472942	0.0885383732	0.20863998187022043	0.41742268951161154	0.772300021970956	-0.37276668246628075	insig
Lev	Levoglucosan	monosaccharide	0.116394027	0.108250661	0.10185171	0.105304563	0.103328142	0.102364976	0.34396918520497666	0.4586255802733022	1.0498354744966731	0.07016325291446002	insig
Inositol	Inositol	monosaccharide	0.227360308	0.249105341	0.232114688	0.21658928600000002	0.264693938	0.358160766	0.40433753999492567	0.4852050479939108	0.844106748563415	-0.24450263637597155	insig
Glucuronic-A	D-Glucuronic acid	monosaccharide	0.004258921	0.00409654091	0.00463631791	0.00773212302	0.0038615278499999997	0.00626373206	0.286094143834091	0.45581007869131224	0.7275298889499705	-0.4589215757267435	insig
Glu	Glucose	monosaccharide	3.05115607	5.13991181	6.66760563	3.63146825	9.69074421	9.45994258	0.32286547240634617	0.45581007869131224	0.6522066715774576	-0.6165988960541513	insig
Gal	D-Galactose	monosaccharide	0.21522350699999998	0.31859676600000003	0.30844265600000004	0.266815476	0.45123312	0.47787177	0.21193925394138274	0.41742268951161154	0.7042801117411526	-0.5057787520401844	insig
Fuc	L-Fucose	monosaccharide	0.0121012331	0.013093209199999999	0.012197303799999998	0.0122502778	0.0125083884	0.0133793493	0.6213617328021868	0.6483774603153253	0.9804324008416222	-0.028509932427687873	insig
Fru	D-Fructose	monosaccharide	2.35123314	3.57152376	4.72273642	3.13688492	6.43789059	7.2052823	0.2434965688817734	0.41742268951161154	0.6344133876377867	-0.6565048792129775	insig
D-Ara	D-Arabinose	monosaccharide	0.0331479769	0.0342238119	0.0336903421	0.0454688492	0.0403873829	0.0460620096	0.026432076248581876	0.41742268951161154	0.7660967095803856	-0.3844015700671209	insig
Arabinitol	D-Arabinitol	monosaccharide	0.00525529865	0.00659637433	0.0059149497	0.0219119048	0.00937699359	0.013421588500000001	0.1340782737226559	0.41742268951161154	0.39737036914204804	-1.3314437962444157	down
Ribose	D-Ribose	monosaccharide	0.0130239499	0.013207251299999999	0.0176994165	0.021361706299999998	0.0254081814	0.0418805742	0.13386319849101183	0.41742268951161154	0.49554866109501905	-1.012901363058831	down
Rha	L-Rhamnose	monosaccharide	0.00483069364	0.0056822538	0.00472118712	0.006349821429999999	0.007416973879999999	0.00858748325	0.048601073789029586	0.41742268951161154	0.6814862988805844	-0.5532434426048378	insig
Raffinose	Raffinose	trisaccharide	1.42750096	1.28940323	1.07971429	1.54306746	1.33639823	2.1732823	0.2327314973392952	0.41742268951161154	0.7513967622200766	-0.4123531954888642	insig

## Sheet: Sheet8
Index	Compounds	Class	C21	C22	C23	CK1	CK2	CK3	Pvalue	FDR	Fold_Change	Log2FC	Type
Mal	Maltose	disaccharide	0.188723589	0.16511653699999998	0.196195745	0.18570238100000003	0.179583637	0.218939713	0.5030190352440783	0.7545285528661174	0.9414783393030662	-0.08700019191140565	insig
Tre	Trehalose	disaccharide	0.108478831	0.252075875	0.11550955	0.140389286	0.07096796450000001	0.078455311	0.31985045342615853	0.6511671247897646	1.642662600737546	0.7160361843479577	insig
Suc	Sucrose	disaccharide	88.8247984	114.807004	110.05046999999999	109.84127	90.3580089	79.1466029	0.3951734496913177	0.7229801523641337	1.122917117584656	0.16725144647194215	insig
Phe	Phenylglucoside	disaccharide	0.0048213104799999995	0.0034063813200000004	0.00443910935	0.00253855159	0.0036091867900000002	0.00559550239	0.7772410235204608	0.9326892282245529	1.0786461248720527	0.109221632546664	insig
Xylulose	D-Xylulose	monosaccharide	0.004549375	0.00222490272	0.0035054725399999995	0.0033324603200000002	0.00525415476	0.009535157890000001	0.28829590696499635	0.6511671247897646	0.5672596316606431	-0.8179188948573981	insig
Xylose	D-Xylose	monosaccharide	0.030032862900000002	0.0161907004	0.0205735774	0.0226525794	0.0296841794	0.027169186600000002	0.42358526360927107	0.7229801523641337	0.8401527755432489	-0.25127639976075816	insig
Xylitol	Xylitol	monosaccharide	0.00543278226	0.0035362062299999996	0.0029710440399999998	0.00437642857	0.00470221784	0.00494051675	0.45186259522758354	0.7229801523641337	0.8516936705657114	-0.23159346657553503	insig
Sorbitol	D-Sorbitol	monosaccharide	0.0367356855	0.0314879377	0.0347942603	0.0303394841	0.0348451454	0.0373020096	0.9482158800590885	0.9482158800590885	1.0051835478718514	0.007458963519891782	insig
Ribose-5-pho-Ba	Barium D-ribose-5-phosphate	monosaccharide	0.0124489718	0.0135369455	0.011887046	0.012733988100000001	0.018301035	0.0157315407	0.20012521988029872	0.6511671247897646	0.8098299345225787	-0.3043091231633156	insig
2-Ace-2-Deo-D-Glucosamine	2-Acetamido-2-deoxy-D-glucopyranose	monosaccharide	0.00764979839	0.0059580350199999995	0.0064650173200000004	0.00551337302	0.0071360276	0.00792235407	0.858457856824849	0.9482158800590885	0.9757481086315638	-0.035419333708411396	insig
Man-6-pho	D-Mannose-6-phosphate sodium salt	monosaccharide	0.0135450202	0.013981575900000001	0.015492013899999999	0.014813908700000001	0.014486643700000001	0.0128188134	0.7433755798366266	0.9326892282245529	1.0213498988629122	0.03047719616334575	insig
Man	D-Mannose	monosaccharide	0.09325161289999999	0.0315052529	0.0505126175	0.0643222222	0.100472942	0.0885383732	0.30049907897814143	0.6511671247897646	0.6918526662471023	-0.5314632539989255	insig
Lev	Levoglucosan	monosaccharide	0.10157399199999999	0.11159747099999999	0.102761009	0.105304563	0.103328142	0.102364976	0.6598323185604	0.8797764247472	1.015867613495163	0.022712404276941708	insig
Inositol	Inositol	monosaccharide	0.2730625	0.233379377	0.31791390399999997	0.21658928600000002	0.264693938	0.358160766	0.9230417349516251	0.9482158800590885	0.9820259491047162	-0.026166947994979237	insig
Glucuronic-A	D-Glucuronic acid	monosaccharide	0.004324737899999999	0.0041905642	0.0034374270200000006	0.00773212302	0.0038615278499999997	0.00626373206	0.2187615912050931	0.6511671247897646	0.669343832007975	-0.5791806025474288	insig
Glu	Glucose	monosaccharide	7.79808468	1.90533268	3.24221672	3.63146825	9.69074421	9.45994258	0.28693956794529485	0.6511671247897646	0.5682357115589185	-0.8154385923462344	insig
Gal	D-Galactose	monosaccharide	0.43590322600000003	0.145385214	0.249581395	0.266815476	0.45123312	0.47787177	0.3255835623948823	0.6511671247897646	0.6947534790957812	-0.525426940903536	insig
Fuc	L-Fucose	monosaccharide	0.0144831855	0.0115830545	0.011788718500000002	0.0122502778	0.0125083884	0.0133793493	0.931447110394311	0.9482158800590885	0.9925780878661609	-0.010747488807397877	insig
Fru	D-Fructose	monosaccharide	5.72195565	1.34006615	2.42673924	3.13688492	6.43789059	7.2052823	0.2517053069017725	0.6511671247897646	0.5654784475381971	-0.8224560560344252	insig
D-Ara	D-Arabinose	monosaccharide	0.0366673387	0.029651751	0.0306543295	0.0454688492	0.0403873829	0.0460620096	0.015908211532635295	0.3817970767832471	0.7351024236703422	-0.4439828166030114	insig
Arabinitol	D-Arabinitol	monosaccharide	0.007411572579999999	0.00534881323	0.00547077684	0.0219119048	0.00937699359	0.013421588500000001	0.1352877585616739	0.6511671247897646	0.4077603246606022	-1.2942066878507055	down
Ribose	D-Ribose	monosaccharide	0.0227334677	0.0125466732	0.0198301831	0.021361706299999998	0.0254081814	0.0418805742	0.2105456718496692	0.6511671247897646	0.6216586221757746	-0.6858055391235505	insig
Rha	L-Rhamnose	monosaccharide	0.006766028229999999	0.0059285992200000005	0.006411143	0.006349821429999999	0.007416973879999999	0.00858748325	0.2301039064478701	0.6511671247897646	0.8546807001048662	-0.22654255022454703	insig
Raffinose	Raffinose	trisaccharide	1.50163105	1.15263035	1.77612865	1.54306746	1.33639823	2.1732823	0.5431433032561404	0.7667905457733747	0.8768278288899978	-0.18963450739587365	insig

## Sheet: Sheet9
Index	Compounds	Class	C31	C32	C33	CK1	CK2	CK3	Pvalue	FDR	Fold_Change	Log2FC	Type
Mal	Maltose	disaccharide	0.245903	0.146505	0.240473	0.185702	0.179584	0.21894	0.675381	0.890367	1.08328	0.115408	insig
Tre	Trehalose	disaccharide	0.153553	0.0299175	0.157727	0.140389	0.070968	0.0784553	0.741327	0.890367	1.17731	0.23549	insig
Suc	Sucrose	disaccharide	119.021	56.8267	121.57	109.841	90.358	79.1466	0.812035	0.890367	1.06469	0.0904351	insig
Phe	Phenylglucoside	disaccharide	0.00446981	0.00580995	0.00332374	0.00253855	0.00360919	0.0055955	0.619072	0.890367	1.15841	0.212148	insig
Xylulose	D-Xylulose	monosaccharide	0.00408195	0.00483233	0.00329671	0.00333246	0.00525415	0.00953516	0.395921	0.890367	0.67383	-0.569543	insig
Xylose	D-Xylose	monosaccharide	0.0248119	0.0297054	0.0228382	0.0226526	0.0296842	0.0271692	0.816817	0.890367	0.972953	-0.0395585	insig
Xylitol	Xylitol	monosaccharide	0.00469843	0.00403112	0.00474221	0.00437643	0.00470222	0.00494052	0.55676	0.890367	0.960953	-0.0574626	insig
Sorbitol	D-Sorbitol	monosaccharide	0.0505712	0.0320512	0.0359482	0.0303395	0.0348451	0.037302	0.448372	0.890367	1.15694	0.21031	insig
Ribose-5-pho-Ba	Barium D-ribose-5-phosphate	monosaccharide	0.0122438	0.0172618	0.0127541	0.012734	0.018301	0.0157315	0.543428	0.890367	0.90363	-0.146196	insig
2-Ace-2-Deo-D-Glucosamine	2-Acetamido-2-deoxy-D-glucopyranose	monosaccharide	0.00727331	0.00582074	0.00657285	0.00551337	0.00713603	0.00792235	0.736894	0.890367	0.956015	-0.0648954	insig
Man-6-pho	D-Mannose-6-phosphate sodium salt	monosaccharide	0.0130856	0.0138106	0.0104848	0.0148139	0.0144866	0.0128188	0.266392	0.890367	0.887502	-0.172177	insig
Man	D-Mannose	monosaccharide	0.0854397	0.124487	0.056851	0.0643222	0.100473	0.0885384	0.853269	0.890367	1.05307	0.0746001	insig
Lev	Levoglucosan	monosaccharide	0.114804	0.0810978	0.110891	0.105305	0.103328	0.102365	0.907443	0.907443	0.986479	-0.0196397	insig
Inositol	Inositol	monosaccharide	0.312445	0.338533	0.26238	0.216589	0.264694	0.358161	0.636946	0.890367	1.08805	0.121747	insig
Glucuronic-A	D-Glucuronic acid	monosaccharide	0.0057687	0.00445052	0.00499137	0.00773212	0.00386153	0.00626373	0.523331	0.890367	0.851782	-0.231444	insig
Glu	Glucose	monosaccharide	8.47656	16.4477	4.85498	3.63147	9.69074	9.45994	0.594525	0.890367	1.30713	0.386403	insig
Gal	D-Galactose	monosaccharide	0.417319	0.613538	0.30571	0.266815	0.451233	0.477872	0.698278	0.890367	1.11761	0.160411	insig
Fuc	L-Fucose	monosaccharide	0.0130597	0.0126376	0.0111809	0.0122503	0.0125084	0.0133793	0.568378	0.890367	0.966967	-0.0484616	insig
Fru	D-Fructose	monosaccharide	7.2633	9.31448	4.34516	3.13688	6.43789	7.20528	0.509814	0.890367	1.24689	0.318338	insig
D-Ara	D-Arabinose	monosaccharide	0.0394727	0.0427949	0.0325517	0.0454688	0.0403874	0.046062	0.195857	0.890367	0.870383	-0.200278	insig
Arabinitol	D-Arabinitol	monosaccharide	0.0085484	0.00919344	0.00575651	0.0219119	0.00937699	0.0134216	0.189042	0.890367	0.525567	-0.928053	insig
Ribose	D-Ribose	monosaccharide	0.0245865	0.0247567	0.0173037	0.0213617	0.0254082	0.0418806	0.36693	0.890367	0.751795	-0.411589	insig
Rha	L-Rhamnose	monosaccharide	0.00712348	0.00692898	0.00578185	0.00634982	0.00741697	0.00858748	0.345965	0.890367	0.887272	-0.172552	insig
Raffinose	Raffinose	trisaccharide	1.57133	1.87003	1.39581	1.54307	1.3364	2.17328	0.818085	0.890367	0.957334	-0.0629051	insig
