# Supplementary material for: Integrated Metabolomics and Transcriptomics Analysis of Exogenous Arginine-Mediated Sucrose Accumulation in Sugarcane
Source: Int J Mol Sci. 2026 Jun 17;27(12):5476. doi: 10.3390/ijms27125476 (PMC13299503; doi:10.3390/ijms27125476)
Supplement: Supplementary file 1 [file ijms-27-05476-s001.zip › Supplementary data S3.xlsx]

## Sheet: Cover
Table S3. KEGG enrichment analysis of DEMs for different comparison groups.
Sheet	Explanation
Sheet 1	The differential metabolites (DEMs) between CK and A3
Sheet 2	The differential metabolites (DEMs) between CK and B1.
Sheet 3	The differential metabolites (DEMs) between CK and B3.
Sheet 4	The differential metabolites (DEMs) between CK and C1.
Sheet 5	The differential metabolites (DEMs) between CK and C2.

## Sheet: Sheet 1
KEGG_map	Description	Diff	Background	Total_diff	Total_background	P-value	Adjusted P-value	Index_list	CID_list
ko00030	Pentose phosphate pathway	1	2	2	19	0.204678	0.818713	Ribose	C00121
ko00040	Pentose and glucuronate interconversions	1	5	2	19	0.467836	1	Xylulose	C00310
ko02010	ABC transporters	1	13	2	19	0.912281	1	Ribose	C00121
ko01100	Metabolic pathways	2	19	2	19	1	1	Xylulose;Ribose	C00310+C00121

## Sheet: Sheet 2
KEGG_map	Description	Diff	Background	Total_diff	Total_background	P-value	Adjusted P-value	Index_list	CID_list
ko00040	Pentose and glucuronate interconversions	2	5	3	19	0.154799	0.619195	Xylulose;Arabinitol	C00310+C01904
ko00030	Pentose phosphate pathway	1	2	3	19	0.298246	1	Ribose	C00121
ko02010	ABC transporters	1	13	3	19	0.97936	1	Ribose	C00121
ko01100	Metabolic pathways	3	19	3	19	1	1	Xylulose;Arabinitol;Ribose	C00310+C01904+C00121

## Sheet: Sheet 3
KEGG_map	Description	Diff	Background	Total_diff	Total_background	P-value	Adjusted P-value	Index_list	CID_list
ko00030	Pentose phosphate pathway	2	2	7	19	0.122807	1	Glu;Ribose	C00031+C00121
ko00052	Galactose metabolism	4	8	7	19	0.296618	1	Man;Glu;Gal;Fru	C00159+C00031+C00124+C00095
ko00010	Glycolysis / Gluconeogenesis	1	1	7	19	0.368421	1	Glu	C00031
ko00524	Neomycin, kanamycin and gentamicin biosynthesis	1	1	7	19	0.368421	1	Glu	C00031
ko00901	Indole alkaloid biosynthesis	1	1	7	19	0.368421	1	Glu	C00031
ko00040	Pentose and glucuronate interconversions	2	5	7	19	0.633901	1	Xylulose;Arabinitol	C00310+C01904
ko00051	Fructose and mannose metabolism	2	5	7	19	0.633901	1	Man;Fru	C00159+C00095
ko00500	Starch and sucrose metabolism	2	5	7	19	0.633901	1	Glu;Fru	C00031+C00095
ko00520	Amino sugar and nucleotide sugar metabolism	2	6	7	19	0.76161	1	Man;Glu	C00159+C00031
ko01110	Biosynthesis of secondary metabolites	2	6	7	19	0.76161	1	Glu;Fru	C00031+C00095
ko02010	ABC transporters	4	13	7	19	0.905315	1	Man;Glu;Fru;Ribose	C00159+C00031+C00095+C00121
ko01250	Biosynthesis of nucleotide sugars	1	5	7	19	0.931889	1	Man	C00159
ko01100	Metabolic pathways	7	19	7	19	1	1	Xylulose;Man;Glu;Gal;Fru;Arabinitol;Ribose	C00310+C00159+C00031+C00124+C00095+C01904+C00121

## Sheet: Sheet 4
KEGG_map	Description	Diff	Background	Total_diff	Total_background	P-value	Adjusted P-value	Index_list	CID_list
ko00040	Pentose and glucuronate interconversions	2	5	3	19	0.154799	0.619195	Xylulose;Arabinitol	C00310+C01904
ko00030	Pentose phosphate pathway	1	2	3	19	0.298246	1	Ribose	C00121
ko02010	ABC transporters	1	13	3	19	0.97936	1	Ribose	C00121
ko01100	Metabolic pathways	3	19	3	19	1	1	Xylulose;Arabinitol;Ribose	C00310+C01904+C00121

## Sheet: Sheet 5
KEGG_map	Description	Diff	Background	Total_diff	Total_background	P-value	Adjusted P-value	Index_list	CID_list
ko00040	Pentose and glucuronate interconversions	1	5	1	19	0.263158	0.526316	Arabinitol	C01904
ko01100	Metabolic pathways	1	19	1	19	1	1	Arabinitol	C01904
