# Supplementary material for: Integrated Metabolomics and Transcriptomics Analysis of Exogenous Arginine-Mediated Sucrose Accumulation in Sugarcane
Source: Int J Mol Sci. 2026 Jun 17;27(12):5476. doi: 10.3390/ijms27125476 (PMC13299503; doi:10.3390/ijms27125476)
Supplement: Supplementary file 1 [file ijms-27-05476-s001.zip › Supplementary data S4.xlsx]

## Sheet: Sheet 1
Table S4. Statistical results for RNA sequencing data.
Sample	Raw Reads	Clean Reads	Clean Base (G)	Error Rate (%)	Q20 (%)	Q30 (%)	GC Content (%)
CK1	53361646	51996900	7.63	0.0001	0.9914	0.972	0.5682
CK2	53669764	52372262	7.67	0.0001	0.9916	0.9728	0.5698
CK3	54980260	53743332	7.84	0.0001	0.992	0.9741	0.5711
A11	56410850	55035522	8.01	0.0001	0.992	0.9738	0.5686
A12	55555596	54352068	7.92	0.0001	0.9919	0.9738	0.573
A13	54167450	52812830	7.68	0.0001	0.9913	0.9717	0.5672
A21	55154078	53966614	7.86	0.0001	0.9921	0.9744	0.5685
A22	55840048	54626492	7.95	0.0001	0.9922	0.9747	0.5639
A23	49854950	48649956	7.1	0.0001	0.9909	0.971	0.5714
A31	52679166	51442986	7.53	0.0001	0.9921	0.9746	0.5657
A32	45932326	44739936	6.58	0.0001	0.9917	0.9727	0.5418
A33	54347014	52956390	7.76	0.0001	0.9914	0.9717	0.5586
B11	57200842	55725046	8.15	0.0001	0.9915	0.9722	0.5501
B12	52329802	51095540	7.52	0.0001	0.992	0.9739	0.5516
B13	52078308	50971706	7.48	0.0001	0.992	0.9738	0.5638
B21	55707492	54476658	7.94	0.0001	0.9927	0.9763	0.5501
B22	55898470	54554250	8.01	0.0001	0.9921	0.9741	0.545
B23	55658648	54379976	7.95	0.0001	0.9916	0.9723	0.5562
B31	55941410	54595128	8.04	0.0001	0.9922	0.9744	0.5395
B32	49138740	47837454	7.03	0.0001	0.9916	0.9723	0.5454
B33	57578794	56264598	8.15	0.0001	0.9921	0.974	0.5597
C11	61268980	59951568	8.7	0.0001	0.9928	0.9763	0.5543
C12	53048378	52001080	7.47	0.0001	0.9932	0.9776	0.5564
C13	59689966	58338232	8.5	0.0001	0.9921	0.9743	0.5527
C21	54964456	53748384	7.79	0.0001	0.9917	0.9732	0.5667
C22	61184454	60103998	8.78	0.0001	0.9931	0.9779	0.5622
C23	48398752	47209202	6.92	0.0001	0.9916	0.9725	0.5552
C31	58715760	57322056	8.36	0.0001	0.9918	0.9732	0.5609
C32	52057148	50874090	7.38	0.0001	0.9919	0.9738	0.5645
C33	52565694	51447170	7.55	0.0001	0.9925	0.9755	0.5458
