# Supplementary material for: Integrated Metabolomics and Transcriptomics Analysis of Exogenous Arginine-Mediated Sucrose Accumulation in Sugarcane
Source: Int J Mol Sci. 2026 Jun 17;27(12):5476. doi: 10.3390/ijms27125476 (PMC13299503; doi:10.3390/ijms27125476)
Supplement: Supplementary file 1 [file ijms-27-05476-s001.zip › Supplementary data S5.xlsx]

## Sheet: Cover Sheet 
Table S5. Statistics of DEGs for different comparison groups.
Sheet	Explanation
Sheet 1	The DEGs between CK vs. A1
Sheet 2	The DEGs between CK vs. A2
Sheet 3	The DEGs between CK vs. A3
Sheet 4	The DEGs between CK vs. B1
Sheet 5	The DEGs between CK vs. B2
Sheet 6	The DEGs between CK vs. B3
Sheet 7	The DEGs between CK vs. C1
Sheet 8	The DEGs between CK vs. C2
Sheet 9	The DEGs between CK vs. C3

## Sheet: Sheet 1
Gene id	MeanTPM (A1)	MeanTPM (C)	log2FoldChange	pValue	qValue	result	GeneName	GeneDescription	GO	KEGG	KOG
SoffiXsponR570.02Fg343100.v2.1	753.839	292.451	1.36606	7.64136e-16	6.46695e-12	up	SoffiXsponR570.02Fg343100	-	-	-	-
SoffiXsponR570.05Cg053700.v2.1	50.0041	111.233	-1.15347	6.48516e-05	0.0142224	down	SoffiXsponR570.05Cg053700	-	GO:0005575,GO:0005622,GO:0005623,GO:0005737,GO:0006810,GO:0006950,GO:0008150,GO:0009266,GO:0009314,GO:0009408,GO:0009409,GO:0009411,GO:0009416,GO:0009507,GO:0009534,GO:0009535,GO:0009536,GO:0009579,GO:0009628,GO:0009637,GO:0009639,GO:0009642,GO:0009644,GO:0009889,GO:0009987,GO:0010029,GO:0010030,GO:0010114,GO:0010117,GO:0010218,GO:0010224,GO:0010380,GO:0016020,GO:0019222,GO:0031323,GO:0031326,GO:…	-	-
SoffiXsponR570.04Ag141300.v2.1	5.51309	2.27496	1.27702	0.000218889	0.0334053	up	SoffiXsponR570.04Ag141300	-	-	-	-
SoffiXsponR570.08Dg162400.v2.1	11.9381	29.375	-1.29902	1.69043e-10	5.62033e-07	down	SoffiXsponR570.08Dg162400	-	-	-	KOG0014-MADS box transcription factor[K]
SoffiXsponR570.06Dg164600.v2.1	0.587324	1.43617	-1.29	3.99597e-06	0.00173024	down	SoffiXsponR570.06Dg164600	-	GO:0001101,GO:0006355,GO:0008150,GO:0009719,GO:0009725,GO:0009739,GO:0009889,GO:0010033,GO:0010468,GO:0010556,GO:0019219,GO:0019222,GO:0031323,GO:0031326,GO:0033993,GO:0042221,GO:0050789,GO:0050794,GO:0050896,GO:0051171,GO:0051252,GO:0060255,GO:0065007,GO:0080090,GO:1901700,GO:1903506,GO:2000112,GO:2001141	-	-
SoffiXsponR570.01Cg002700.v2.1	0.132512	0.43208	-1.70517	0.000379799	0.0489031	down	SoffiXsponR570.01Cg002700	-	-	-	-
SoffiXsponR570.09Bg107700.v2.1	1.76573	0.758673	1.21871	0.000251837	0.0368846	up	SoffiXsponR570.09Bg107700	-	GO:0003674,GO:0005488,GO:0048037,GO:0051536,GO:0051540	-	-
SoffiXsponR570.02Cg401500.v2.1	0.151842	0.918738	-2.59708	0.000301694	0.0417945	down	SoffiXsponR570.02Cg401500	-	-	-	-
SoffiXsponR570.6_9Ag336500.v2.1	1.03169	2.28285	-1.14583	1.68209e-06	0.000884704	down	SoffiXsponR570.6_9Ag336500	-	GO:0001101,GO:0006355,GO:0008150,GO:0009719,GO:0009725,GO:0009739,GO:0009889,GO:0010033,GO:0010468,GO:0010556,GO:0019219,GO:0019222,GO:0031323,GO:0031326,GO:0033993,GO:0042221,GO:0050789,GO:0050794,GO:0050896,GO:0051171,GO:0051252,GO:0060255,GO:0065007,GO:0080090,GO:1901700,GO:1903506,GO:2000112,GO:2001141	-	-
SoffiXsponR570.01Cg344100.v2.1	2.02783	0.257764	2.97582	4.21808e-06	0.00180958	up	SoffiXsponR570.01Cg344100	-	-	-	-
SoffiXsponR570.10Ag061300.v2.1	14.1173	29.0806	-1.0426	2.58168e-14	1.41376e-10	down	SoffiXsponR570.10Ag061300	-	-	K01623-ko00010 Glycolysis / Gluconeogenesis;ko00030 Pentose phosphate pathway;ko00051 Fructose and mannose metabolism;ko00710 Carbon fixation in photosynthetic organisms;ko00680 Methane metabolism;ko04066 HIF-1 signaling pathway	KOG1557-Fructose-biphosphate aldolase[G]
SoffiXsponR570.6_9Ag270800.v2.1	15.6768	6.39501	1.29361	5.16302e-06	0.00212675	up	SoffiXsponR570.6_9Ag270800	-	GO:0005575,GO:0005622,GO:0005623,GO:0005634,GO:0005654,GO:0006109,GO:0006792,GO:0006950,GO:0006996,GO:0007154,GO:0008150,GO:0009267,GO:0009605,GO:0009657,GO:0009658,GO:0009889,GO:0009987,GO:0009991,GO:0010438,GO:0010439,GO:0010675,GO:0016043,GO:0017053,GO:0019222,GO:0031323,GO:0031326,GO:0031667,GO:0031668,GO:0031669,GO:0031974,GO:0031981,GO:0032991,GO:0033554,GO:0042594,GO:0042762,GO:0043226,GO:…	-	-
SoffiXsponR570.06Ag127700.v2.1	8.30359	3.77028	1.13906	0.000104929	0.0197339	up	SoffiXsponR570.06Ag127700	-	-	-	-
SoffiXsponR570.1Z007800.v2.1	0.504439	2.11778	-2.0698	6.06206e-05	0.0135659	down	SoffiXsponR570.1Z007800	-	GO:0005575,GO:0005622,GO:0005623,GO:0005737,GO:0005768,GO:0005769,GO:0005773,GO:0005774,GO:0005794,GO:0005802,GO:0005911,GO:0008150,GO:0009506,GO:0012505,GO:0016020,GO:0016021,GO:0030054,GO:0031090,GO:0031224,GO:0031410,GO:0031982,GO:0031984,GO:0032386,GO:0032388,GO:0032879,GO:0032880,GO:0033157,GO:0043226,GO:0043227,GO:0043229,GO:0043231,GO:0044422,GO:0044424,GO:0044425,GO:0044431,GO:0044437,GO:…	-	KOG1278-Endosomal membrane proteins, EMP70[U]
SoffiXsponR570.9os1g041500.v2.1	5.09509	2.2236	1.19621	3.16739e-05	0.00847312	up	SoffiXsponR570.9os1g041500	-	GO:0003674,GO:0003824,GO:0004143,GO:0006793,GO:0006796,GO:0006950,GO:0007275,GO:0008150,GO:0008152,GO:0009266,GO:0009409,GO:0009611,GO:0009628,GO:0009987,GO:0016301,GO:0016310,GO:0016740,GO:0016772,GO:0016773,GO:0022622,GO:0032501,GO:0032502,GO:0044237,GO:0048364,GO:0048366,GO:0048367,GO:0048731,GO:0048827,GO:0048856,GO:0050896,GO:0099402	K00901-ko00561 Glycerolipid metabolism;ko00564 Glycerophospholipid metabolism;ko04070 Phosphatidylinositol signaling system;ko04072 Phospholipase D signaling pathway;ko04361 Axon regeneration;ko05231 Choline metabolism in cancer	KOG1169-Diacylglycerol kinase[IT]
SoffiXsponR570.01Dg223700.v2.1	1.3321	2.752	-1.04678	0.000387442	0.0496812	down	SoffiXsponR570.01Dg223700	-	-	-	KOG0156-Cytochrome P450 CYP2 subfamily[Q]
SoffiXsponR570.02Bg336100.v2.1	2.5506	0.02232	6.83636	9.9046e-07	0.000588197	up	SoffiXsponR570.02Bg336100	-	GO:0003674,GO:0003824,GO:0005575,GO:0005622,GO:0005623,GO:0005737,GO:0006950,GO:0008150,GO:0008152,GO:0009605,GO:0009607,GO:0009611,GO:0016165,GO:0016491,GO:0016701,GO:0016702,GO:0043207,GO:0044424,GO:0044464,GO:0050896,GO:0051213,GO:0051704,GO:0051707,GO:0055114	K15718-ko00591 Linoleic acid metabolism	-
SoffiXsponR570.08Eg126700.v2.1	3.13209	0.454454	2.78492	3.61861e-05	0.00930049	up	SoffiXsponR570.08Eg126700	-	-	-	-
SoffiXsponR570.06Bg018400.v2.1	2.644	0.193497	3.77234	2.30533e-10	7.15375e-07	up	SoffiXsponR570.06Bg018400	-	-	-	KOG4569-Predicted lipase[I]
SoffiXsponR570.05Fg025600.v2.1	2.1288	0.696234	1.6124	0.000119912	0.0215504	up	SoffiXsponR570.05Fg025600	-	GO:0003674,GO:0003824,GO:0004364,GO:0005575,GO:0005622,GO:0005623,GO:0005737,GO:0006518,GO:0006575,GO:0006749,GO:0006790,GO:0006807,GO:0008150,GO:0008152,GO:0009987,GO:0016740,GO:0016765,GO:0034641,GO:0043603,GO:0044237,GO:0044424,GO:0044464,GO:0051186,GO:0071704,GO:1901564	K00799-ko00480 Glutathione metabolism;ko00980 Metabolism of xenobiotics by cytochrome P450;ko00982 Drug metabolism - cytochrome P450;ko00983 Drug metabolism - other enzymes;ko04212 Longevity regulating pathway - worm;ko05200 Pathways in cancer;ko05204 Chemical carcinogenesis - DNA adducts;ko05207 Chemical carcinogenesis - receptor activation;ko05208 Chemical carcinogenesis - reactive oxygen speci…	KOG0867-Glutathione S-transferase[O]
SoffiXsponR570.04Dg110800.v2.1	3.73488	0.084381	5.468	6.21741e-05	0.013781	up	SoffiXsponR570.04Dg110800	-	-	K17991-ko00073 Cutin, suberine and wax biosynthesis	-
SoffiXsponR570.6_9Ag234600.v2.1	4.23751	2.00937	1.07648	2.77932e-05	0.0076777	up	SoffiXsponR570.6_9Ag234600	-	-	-	KOG0254-Predicted transporter (major facilitator superfamily)[R]
SoffiXsponR570.08Dg042400.v2.1	0.969323	0.130456	2.89342	2.0418e-05	0.0061316	up	SoffiXsponR570.08Dg042400	-	GO:0005575,GO:0005622,GO:0005623,GO:0005737,GO:0009507,GO:0009534,GO:0009536,GO:0009543,GO:0009579,GO:0031976,GO:0031977,GO:0031978,GO:0031984,GO:0043226,GO:0043227,GO:0043229,GO:0043231,GO:0044422,GO:0044424,GO:0044434,GO:0044435,GO:0044436,GO:0044444,GO:0044446,GO:0044464	K00422-ko00350 Tyrosine metabolism;ko00950 Isoquinoline alkaloid biosynthesis	-
SoffiXsponR570.07Bg263500.v2.1	11.0086	26.7819	-1.28263	5.1512e-08	5.92031e-05	down	SoffiXsponR570.07Bg263500	-	-	-	-
SoffiXsponR570.09Bg112100.v2.1	0.60135	1.37164	-1.18962	0.000204399	0.031556	down	SoffiXsponR570.09Bg112100	-	-	-	-
SoffiXsponR570.05Dg285300.v2.1	18.1512	37.166	-1.03392	0.00019189	0.0304843	down	SoffiXsponR570.05Dg285300	-	GO:0000003,GO:0003006,GO:0003674,GO:0005215,GO:0005315,GO:0005342,GO:0005488,GO:0005515,GO:0005575,GO:0005622,GO:0005623,GO:0005737,GO:0005773,GO:0005774,GO:0006810,GO:0006811,GO:0006820,GO:0006996,GO:0007033,GO:0007275,GO:0008028,GO:0008150,GO:0008152,GO:0008509,GO:0008514,GO:0008643,GO:0009314,GO:0009416,GO:0009536,GO:0009553,GO:0009555,GO:0009605,GO:0009607,GO:0009624,GO:0009628,GO:0009642,GO:…	-	KOG1441-Glucose-6-phosphate/phosphate and phosphoenolpyruvate/phosphate antiporter[GE]
SoffiXsponR570.10Dg014000.v2.1	0.071672	1.4064	-4.29446	5.50021e-08	6.16911e-05	down	SoffiXsponR570.10Dg014000	-	-	K00430-ko00940 Phenylpropanoid biosynthesis	-
SoffiXsponR570.01Cg202700.v2.1	3.85967	1.72862	1.15886	2.01154e-05	0.00607993	up	SoffiXsponR570.01Cg202700	-	-	-	KOG0272-U4/U6 small nuclear ribonucleoprotein Prp4 (contains WD40 repeats)[A]
SoffiXsponR570.03Eg057900.v2.1	4.86858	1.97113	1.30448	0.000233793	0.0348236	up	SoffiXsponR570.03Eg057900	-	GO:0003002,GO:0005575,GO:0005622,GO:0005623,GO:0005737,GO:0006810,GO:0007275,GO:0007389,GO:0008150,GO:0009605,GO:0009606,GO:0009628,GO:0009629,GO:0009630,GO:0009914,GO:0009956,GO:0009958,GO:0010817,GO:0022622,GO:0032501,GO:0032502,GO:0044424,GO:0044464,GO:0048364,GO:0048731,GO:0048856,GO:0050896,GO:0051179,GO:0051234,GO:0060918,GO:0065007,GO:0065008,GO:0090057,GO:0099402	K14488-ko04075 Plant hormone signal transduction	-
SoffiXsponR570.02Cg374800.v2.1	143.477	53.3113	1.4283	5.82897e-23	1.35661e-18	up	SoffiXsponR570.02Cg374800	-	-	-	-
SoffiXsponR570.06Fg170900.v2.1	1.81795	3.70038	-1.02536	1.19034e-05	0.0041503	down	SoffiXsponR570.06Fg170900	-	-	K10712-ko00430 Taurine and hypotaurine metabolism	KOG4281-Uncharacterized conserved protein[S]
SoffiXsponR570.03Cg176300.v2.1	4.67941	9.64548	-1.04353	4.61624e-08	5.50954e-05	down	SoffiXsponR570.03Cg176300	-	GO:0003674,GO:0005215,GO:0005315,GO:0005575,GO:0005622,GO:0005623,GO:0005737,GO:0005886,GO:0005887,GO:0006810,GO:0006811,GO:0006817,GO:0006820,GO:0008150,GO:0008509,GO:0009507,GO:0009526,GO:0009536,GO:0009673,GO:0009941,GO:0015075,GO:0015103,GO:0015114,GO:0015291,GO:0015318,GO:0015698,GO:0016020,GO:0016021,GO:0022804,GO:0022857,GO:0031224,GO:0031226,GO:0031967,GO:0031975,GO:0034220,GO:0035435,GO:…	-	KOG2493-Na+/Pi symporter[P]
SoffiXsponR570.06Dg109700.v2.1	18.0673	8.23142	1.13417	4.82204e-06	0.00200403	up	SoffiXsponR570.06Dg109700	-	GO:0005575,GO:0005622,GO:0005623,GO:0005634,GO:0005654,GO:0006109,GO:0006792,GO:0006950,GO:0006996,GO:0007154,GO:0008150,GO:0009267,GO:0009605,GO:0009657,GO:0009658,GO:0009889,GO:0009987,GO:0009991,GO:0010438,GO:0010439,GO:0010675,GO:0016043,GO:0017053,GO:0019222,GO:0031323,GO:0031326,GO:0031667,GO:0031668,GO:0031669,GO:0031974,GO:0031981,GO:0032991,GO:0033554,GO:0042594,GO:0042762,GO:0043226,GO:…	-	-
SoffiXsponR570.10Cg049300.v2.1	47.8621	106.676	-1.15628	3.07802e-11	1.1021e-07	down	SoffiXsponR570.10Cg049300	-	-	K01623-ko00010 Glycolysis / Gluconeogenesis;ko00030 Pentose phosphate pathway;ko00051 Fructose and mannose metabolism;ko00710 Carbon fixation in photosynthetic organisms;ko00680 Methane metabolism;ko04066 HIF-1 signaling pathway	KOG1557-Fructose-biphosphate aldolase[G]
SoffiXsponR570.02Eg174500.v2.1	0.988734	0.411776	1.26372	0.000382319	0.0491597	up	SoffiXsponR570.02Eg174500	-	-	-	-
SoffiXsponR570.10Bg171600.v2.1	3.00297	1.00287	1.58225	6.91886e-05	0.0149098	up	SoffiXsponR570.10Bg171600	-	GO:0005575,GO:0005576	K08249-ko00460 Cyanoamino acid metabolism	KOG1282-Serine carboxypeptidases (lysosomal cathepsin A)[OE]
SoffiXsponR570.05Dg130700.v2.1	39.9897	12.1021	1.72437	0.000285545	0.0402812	up	SoffiXsponR570.05Dg130700	-	-	-	-
SoffiXsponR570.03Ag311100.v2.1	1.29751	0.234333	2.46912	2.84328e-05	0.00778507	up	SoffiXsponR570.03Ag311100	-	GO:0006950,GO:0008150,GO:0009266,GO:0009408,GO:0009628,GO:0050896	K13993-ko04141 Protein processing in endoplasmic reticulum	KOG0710-Molecular chaperone (small heat-shock protein Hsp26/Hsp42)[O]
SoffiXsponR570.6us88g050300.v2.1	20.6858	6.65445	1.63625	1.48771e-07	0.00015054	up	SoffiXsponR570.6us88g050300	-	GO:0005575,GO:0005622,GO:0005623,GO:0005737,GO:0005829,GO:0008150,GO:0008152,GO:0009987,GO:0044237,GO:0044424,GO:0044444,GO:0044464,GO:0072593	-	-
SoffiXsponR570.02Gg301300.v2.1	0.215656	0.884074	-2.03544	0.000253986	0.0370604	down	SoffiXsponR570.02Gg301300	-	GO:0000002,GO:0000150,GO:0000217,GO:0000400,GO:0000724,GO:0000725,GO:0000730,GO:0003674,GO:0003676,GO:0003677,GO:0003690,GO:0003697,GO:0003824,GO:0005488,GO:0006139,GO:0006259,GO:0006281,GO:0006302,GO:0006310,GO:0006312,GO:0006725,GO:0006807,GO:0006950,GO:0006974,GO:0006996,GO:0007005,GO:0008094,GO:0008150,GO:0008152,GO:0009266,GO:0009314,GO:0009408,GO:0009628,GO:0009987,GO:0010212,GO:0016043,GO:…	-	-
SoffiXsponR570.01Ag012000.v2.1	5.1434	2.0475	1.32886	7.98077e-06	0.0030325	up	SoffiXsponR570.01Ag012000	-	GO:0003674,GO:0003824,GO:0004497,GO:0005575,GO:0006950,GO:0008150,GO:0008152,GO:0009058,GO:0009266,GO:0009408,GO:0009628,GO:0010286,GO:0016020,GO:0016491,GO:0016705,GO:0016709,GO:0019748,GO:0044550,GO:0050896,GO:0055114	K13029-ko00460 Cyanoamino acid metabolism	KOG0156-Cytochrome P450 CYP2 subfamily[Q]
SoffiXsponR570.04Gg001500.v2.1	0.557419	1.95083	-1.80725	9.46599e-06	0.00348311	down	SoffiXsponR570.04Gg001500	-	GO:0000902,GO:0000904,GO:0005575,GO:0005622,GO:0005623,GO:0005737,GO:0008150,GO:0008152,GO:0009058,GO:0009059,GO:0009653,GO:0009888,GO:0009987,GO:0010026,GO:0010090,GO:0010143,GO:0016043,GO:0030154,GO:0032502,GO:0032989,GO:0043170,GO:0044424,GO:0044464,GO:0048468,GO:0048856,GO:0048869,GO:0051179,GO:0071704,GO:0071840,GO:0090558,GO:0090626,GO:1901576	-	-
SoffiXsponR570.06Fg013300.v2.1	68.6852	22.1881	1.63022	5.93337e-05	0.0133926	up	SoffiXsponR570.06Fg013300	-	GO:0005575,GO:0005622,GO:0005623,GO:0005737,GO:0005829,GO:0008150,GO:0008152,GO:0009987,GO:0044237,GO:0044424,GO:0044444,GO:0044464,GO:0072593	-	-
SoffiXsponR570.01Fg338400.v2.1	1.55829	5.25462	-1.75362	0.000141884	0.0243701	down	SoffiXsponR570.01Fg338400	-	-	-	-
SoffiXsponR570.05Ag292100.v2.1	0.941458	3.63381	-1.94851	2.11514e-05	0.0063111	down	SoffiXsponR570.05Ag292100	-	-	-	-
SoffiXsponR570.06Dg007600.v2.1	0.605505	0.028702	4.39891	1.00695e-05	0.00361034	up	SoffiXsponR570.06Dg007600	-	-	-	KOG4569-Predicted lipase[I]
SoffiXsponR570.01Ag484700.v2.1	3.2937	11.0764	-1.7497	0.000113718	0.0206673	down	SoffiXsponR570.01Ag484700	-	-	K13464-ko04075 Plant hormone signal transduction	-
SoffiXsponR570.05Dg054500.v2.1	19.3176	42.0216	-1.12122	2.20134e-09	4.99833e-06	down	SoffiXsponR570.05Dg054500	-	GO:0005575,GO:0005622,GO:0005623,GO:0005737,GO:0006810,GO:0006950,GO:0008150,GO:0009266,GO:0009314,GO:0009408,GO:0009409,GO:0009411,GO:0009416,GO:0009507,GO:0009534,GO:0009535,GO:0009536,GO:0009579,GO:0009628,GO:0009637,GO:0009639,GO:0009642,GO:0009644,GO:0009889,GO:0009987,GO:0010029,GO:0010030,GO:0010114,GO:0010117,GO:0010218,GO:0010224,GO:0010380,GO:0016020,GO:0019222,GO:0031323,GO:0031326,GO:…	-	-
SoffiXsponR570.01Dg364900.v2.1	9.99752	21.3266	-1.09301	9.64517e-05	0.0186288	down	SoffiXsponR570.01Dg364900	-	-	-	-
SoffiXsponR570.09Ag039800.v2.1	6.29863	2.56674	1.2951	4.26337e-06	0.00182062	up	SoffiXsponR570.09Ag039800	-	GO:0003674,GO:0003824,GO:0005575,GO:0005622,GO:0005623,GO:0005737,GO:0005794,GO:0007623,GO:0008150,GO:0008374,GO:0009987,GO:0012505,GO:0016407,GO:0016413,GO:0016740,GO:0016746,GO:0016747,GO:0043226,GO:0043227,GO:0043229,GO:0043231,GO:0044424,GO:0044444,GO:0044464,GO:0048511,GO:0071554	-	-
SoffiXsponR570.06Fg101400.v2.1	20.9215	9.54116	1.13275	7.67201e-05	0.0159069	up	SoffiXsponR570.06Fg101400	-	GO:0005575,GO:0005622,GO:0005623,GO:0005634,GO:0005654,GO:0006109,GO:0006792,GO:0006950,GO:0006996,GO:0007154,GO:0008150,GO:0009267,GO:0009605,GO:0009657,GO:0009658,GO:0009889,GO:0009987,GO:0009991,GO:0010438,GO:0010439,GO:0010675,GO:0016043,GO:0017053,GO:0019222,GO:0031323,GO:0031326,GO:0031667,GO:0031668,GO:0031669,GO:0031974,GO:0031981,GO:0032991,GO:0033554,GO:0042594,GO:0042762,GO:0043226,GO:…	-	-
SoffiXsponR570.01Cg294300.v2.1	4.67983	1.65488	1.49973	3.32157e-09	6.70972e-06	up	SoffiXsponR570.01Cg294300	-	-	K01580-ko00650 Butanoate metabolism;ko00250 Alanine, aspartate and glutamate metabolism;ko00410 beta-Alanine metabolism;ko00430 Taurine and hypotaurine metabolism;ko02024 Quorum sensing;ko04727 GABAergic synapse;ko04940 Type I diabetes mellitus	KOG1383-Glutamate decarboxylase/sphingosine phosphate lyase[E]
SoffiXsponR570.01Cg214000.v2.1	8.29787	17.2566	-1.05634	4.8802e-05	0.0116492	down	SoffiXsponR570.01Cg214000	-	-	-	KOG0156-Cytochrome P450 CYP2 subfamily[Q]
SoffiXsponR570.02Dg286900.v2.1	2.75241	0.713484	1.94774	3.31445e-05	0.00879076	up	SoffiXsponR570.02Dg286900	-	-	-	-
SoffiXsponR570.01Eg045200.v2.1	0.523647	1.57217	-1.58609	0.00013541	0.0234745	down	SoffiXsponR570.01Eg045200	-	GO:0003674,GO:0003824,GO:0005575,GO:0005622,GO:0005623,GO:0008194,GO:0016740,GO:0016757,GO:0016758,GO:0035251,GO:0043226,GO:0043227,GO:0043229,GO:0043231,GO:0044424,GO:0044464,GO:0046527,GO:0080043,GO:0080044	-	KOG1192-UDP-glucuronosyl and UDP-glucosyl transferase[GC]
SoffiXsponR570.05Bg053700.v2.1	22.8239	56.3707	-1.3044	1.92858e-05	0.00587758	down	SoffiXsponR570.05Bg053700	-	GO:0005575,GO:0005622,GO:0005623,GO:0005737,GO:0006810,GO:0006950,GO:0008150,GO:0009266,GO:0009314,GO:0009408,GO:0009409,GO:0009411,GO:0009416,GO:0009507,GO:0009534,GO:0009535,GO:0009536,GO:0009579,GO:0009628,GO:0009637,GO:0009639,GO:0009642,GO:0009644,GO:0009889,GO:0009987,GO:0010029,GO:0010030,GO:0010114,GO:0010117,GO:0010218,GO:0010224,GO:0010380,GO:0016020,GO:0019222,GO:0031323,GO:0031326,GO:…	-	-
SoffiXsponR570.05Ag062900.v2.1	4.43191	9.08778	-1.036	2.2173e-06	0.00105974	down	SoffiXsponR570.05Ag062900	-	GO:0005575,GO:0005622,GO:0005623,GO:0005737,GO:0006810,GO:0006950,GO:0008150,GO:0009266,GO:0009314,GO:0009408,GO:0009409,GO:0009411,GO:0009416,GO:0009507,GO:0009534,GO:0009535,GO:0009536,GO:0009579,GO:0009628,GO:0009637,GO:0009639,GO:0009642,GO:0009644,GO:0009889,GO:0009987,GO:0010029,GO:0010030,GO:0010114,GO:0010117,GO:0010218,GO:0010224,GO:0010380,GO:0016020,GO:0019222,GO:0031323,GO:0031326,GO:…	-	-
SoffiXsponR570.02Eg327600.v2.1	6.78019	3.30604	1.03622	2.27038e-05	0.00668856	up	SoffiXsponR570.02Eg327600	-	GO:0000151,GO:0003674,GO:0003824,GO:0004842,GO:0005575,GO:0005622,GO:0005623,GO:0005634,GO:0006464,GO:0006508,GO:0006511,GO:0006807,GO:0006950,GO:0007275,GO:0008150,GO:0008152,GO:0009056,GO:0009057,GO:0009266,GO:0009408,GO:0009628,GO:0009653,GO:0009719,GO:0009725,GO:0009733,GO:0009791,GO:0009987,GO:0010015,GO:0010033,GO:0010101,GO:0010102,GO:0010286,GO:0010311,GO:0010498,GO:0016567,GO:0016740,GO:…	K03875-ko04120 Ubiquitin mediated proteolysis;ko04068 FoxO signaling pathway;ko04150 mTOR signaling pathway;ko04110 Cell cycle;ko05200 Pathways in cancer;ko05203 Viral carcinogenesis;ko05222 Small cell lung cancer;ko05169 Epstein-Barr virus infection	KOG4341-F-box protein containing LRR[R]
SoffiXsponR570.07Dg227400.v2.1	40.2576	123.953	-1.62246	1.02754e-05	0.00365106	down	SoffiXsponR570.07Dg227400	-	-	-	-
SoffiXsponR570.07Bg207200.v2.1	8.07975	20.7375	-1.35986	5.9568e-07	0.000426571	down	SoffiXsponR570.07Bg207200	-	-	-	-
SoffiXsponR570.08Bg080600.v2.1	3.14826	0.977183	1.68786	7.41359e-05	0.0156499	up	SoffiXsponR570.08Bg080600	-	-	-	KOG0023-Alcohol dehydrogenase, class V[Q]
SoffiXsponR570.08Cg072900.v2.1	7.79394	2.66638	1.54747	1.41266e-05	0.00471363	up	SoffiXsponR570.08Cg072900	-	-	-	KOG0023-Alcohol dehydrogenase, class V[Q]
SoffiXsponR570.07Cg205600.v2.1	0.759849	1.85975	-1.29132	0.000195548	0.0308026	down	SoffiXsponR570.07Cg205600	-	-	-	-
SoffiXsponR570.06Ag008100.v2.1	27.3908	8.11364	1.75527	2.37215e-11	8.8333e-08	up	SoffiXsponR570.06Ag008100	-	GO:0005575,GO:0005622,GO:0005623,GO:0005737,GO:0005829,GO:0008150,GO:0008152,GO:0009987,GO:0044237,GO:0044424,GO:0044444,GO:0044464,GO:0072593	-	-
SoffiXsponR570.01Ag356900.v2.1	0.159475	1.38905	-3.12269	1.33097e-05	0.00453992	down	SoffiXsponR570.01Ag356900	-	-	-	KOG3178-Hydroxyindole-O-methyltransferase and related SAM-dependent methyltransferases[R]
SoffiXsponR570.10Dg143600.v2.1	0.558247	0.153644	1.86131	0.000181141	0.0292255	up	SoffiXsponR570.10Dg143600	-	GO:0005575,GO:0005576	K08249-ko00460 Cyanoamino acid metabolism	KOG1282-Serine carboxypeptidases (lysosomal cathepsin A)[OE]
SoffiXsponR570.03Cg052800.v2.1	0.263156	1.22847	-2.22288	0.000247267	0.0363651	down	SoffiXsponR570.03Cg052800	-	-	-	KOG1737-Oxysterol-binding protein[I]
SoffiXsponR570.03Bg021000.v2.1	0.820503	0.281712	1.54229	0.000271525	0.0388326	up	SoffiXsponR570.03Bg021000	-	GO:0000287,GO:0003674,GO:0003824,GO:0005488,GO:0005575,GO:0005622,GO:0005623,GO:0005737,GO:0006629,GO:0006720,GO:0006721,GO:0006950,GO:0006952,GO:0008150,GO:0008152,GO:0008299,GO:0008610,GO:0009058,GO:0009507,GO:0009536,GO:0009605,GO:0009607,GO:0009611,GO:0009617,GO:0009987,GO:0010333,GO:0010334,GO:0016101,GO:0016102,GO:0016114,GO:0016829,GO:0016835,GO:0016838,GO:0031347,GO:0034007,GO:0042214,GO:…	K15086-ko00902 Monoterpenoid biosynthesis	-
SoffiXsponR570.02Ag404500.v2.1	1.86383	9.31171	-2.32078	3.97722e-19	4.11394e-15	down	SoffiXsponR570.02Ag404500	-	GO:0000003,GO:0001101,GO:0003674,GO:0003824,GO:0004616,GO:0005575,GO:0005622,GO:0005623,GO:0005737,GO:0005777,GO:0005829,GO:0006950,GO:0006970,GO:0008037,GO:0008150,GO:0008152,GO:0009266,GO:0009409,GO:0009414,GO:0009415,GO:0009507,GO:0009532,GO:0009536,GO:0009566,GO:0009567,GO:0009570,GO:0009628,GO:0009651,GO:0009719,GO:0009725,GO:0009737,GO:0009987,GO:0009988,GO:0010033,GO:0010035,GO:0016043,GO:…	K00033-ko00030 Pentose phosphate pathway;ko00480 Glutathione metabolism	KOG2653-6-phosphogluconate dehydrogenase[G]
SoffiXsponR570.07Dg015700.v2.1	23.8013	9.00589	1.4021	1.15872e-09	2.83867e-06	up	SoffiXsponR570.07Dg015700	-	-	-	-
SoffiXsponR570.01Dg299300.v2.1	2.51071	0.818221	1.61754	1.25553e-05	0.00432898	up	SoffiXsponR570.01Dg299300	-	-	K01580-ko00650 Butanoate metabolism;ko00250 Alanine, aspartate and glutamate metabolism;ko00410 beta-Alanine metabolism;ko00430 Taurine and hypotaurine metabolism;ko02024 Quorum sensing;ko04727 GABAergic synapse;ko04940 Type I diabetes mellitus	KOG1383-Glutamate decarboxylase/sphingosine phosphate lyase[E]
SoffiXsponR570.01Dg109100.v2.1	7.39318	3.54543	1.06024	1.96007e-06	0.000972265	up	SoffiXsponR570.01Dg109100	-	-	-	-
SoffiXsponR570.6_9Ag111100.v2.1	1.90194	0.756031	1.33096	0.000285578	0.0402812	up	SoffiXsponR570.6_9Ag111100	-	-	K01580-ko00650 Butanoate metabolism;ko00250 Alanine, aspartate and glutamate metabolism;ko00410 beta-Alanine metabolism;ko00430 Taurine and hypotaurine metabolism;ko02024 Quorum sensing;ko04727 GABAergic synapse;ko04940 Type I diabetes mellitus	KOG1383-Glutamate decarboxylase/sphingosine phosphate lyase[E]
SoffiXsponR570.09Eg034500.v2.1	2.09214	4.52836	-1.11401	2.94625e-05	0.00801984	down	SoffiXsponR570.09Eg034500	-	GO:0003674,GO:0003824,GO:0005575,GO:0005622,GO:0005623,GO:0005737,GO:0005783,GO:0008150,GO:0008152,GO:0009058,GO:0009628,GO:0009812,GO:0009813,GO:0012505,GO:0016853,GO:0016872,GO:0043226,GO:0043227,GO:0043229,GO:0043231,GO:0044424,GO:0044444,GO:0044464,GO:0045430,GO:0050896,GO:0071704,GO:0080167,GO:1901576	K01859-ko00941 Flavonoid biosynthesis	-
SoffiXsponR570.05Cg274600.v2.1	20.1104	7.77496	1.37103	1.044e-06	0.00061513	up	SoffiXsponR570.05Cg274600	-	GO:0000103,GO:0003674,GO:0003824,GO:0004604,GO:0005575,GO:0005622,GO:0005623,GO:0005737,GO:0006790,GO:0008150,GO:0008152,GO:0009507,GO:0009532,GO:0009536,GO:0009570,GO:0009973,GO:0009987,GO:0016491,GO:0016667,GO:0016671,GO:0019379,GO:0019419,GO:0043226,GO:0043227,GO:0043229,GO:0043231,GO:0044237,GO:0044422,GO:0044424,GO:0044434,GO:0044435,GO:0044444,GO:0044446,GO:0044464,GO:0055114	K05907-ko00920 Sulfur metabolism	KOG0189-Phosphoadenosine phosphosulfate reductase[E]
SoffiXsponR570.8_10Ag139600.v2.1	0.0910067	0.954966	-3.3914	4.20553e-05	0.0104403	down	SoffiXsponR570.8_10Ag139600	-	-	-	-
SoffiXsponR570.05Ag297900.v2.1	0.407994	0.050111	3.02535	7.90757e-05	0.0162115	up	SoffiXsponR570.05Ag297900	-	-	-	-
SoffiXsponR570.08Cg051700.v2.1	0.227487	0.616552	-1.43844	9.75923e-05	0.0187692	down	SoffiXsponR570.08Cg051700	-	GO:0003674,GO:0003824,GO:0005575,GO:0005622,GO:0005623,GO:0008194,GO:0016740,GO:0016757,GO:0016758,GO:0035251,GO:0043226,GO:0043227,GO:0043229,GO:0043231,GO:0044424,GO:0044464,GO:0046527,GO:0080043,GO:0080044	-	KOG1192-UDP-glucuronosyl and UDP-glucosyl transferase[GC]
SoffiXsponR570.04Bg092900.v2.1	1.82784	8.50336	-2.21789	3.5197e-05	0.00917822	down	SoffiXsponR570.04Bg092900	-	-	-	-
SoffiXsponR570.03Bg225400.v2.1	26.4373	58.3789	-1.14287	3.09138e-06	0.00137042	down	SoffiXsponR570.03Bg225400	-	GO:0005575,GO:0005622,GO:0005623,GO:0005737,GO:0009507,GO:0009532,GO:0009536,GO:0009570,GO:0010287,GO:0043226,GO:0043227,GO:0043229,GO:0043231,GO:0044422,GO:0044424,GO:0044434,GO:0044435,GO:0044444,GO:0044446,GO:0044464	K09840-ko00906 Carotenoid biosynthesis	KOG1285-Beta, beta-carotene 15,15'-dioxygenase and related enzymes[Q]
SoffiXsponR570.01Bg474800.v2.1	3.44004	7.10741	-1.0469	0.000185169	0.0296188	down	SoffiXsponR570.01Bg474800	-	GO:0003674,GO:0003824,GO:0005575,GO:0005622,GO:0005623,GO:0005737,GO:0005777,GO:0006082,GO:0006629,GO:0006631,GO:0006790,GO:0006807,GO:0008150,GO:0008152,GO:0009058,GO:0009987,GO:0016143,GO:0016144,GO:0016405,GO:0016874,GO:0016877,GO:0016878,GO:0018858,GO:0019605,GO:0019748,GO:0019752,GO:0019757,GO:0019758,GO:0019760,GO:0019761,GO:0032787,GO:0042579,GO:0043226,GO:0043227,GO:0043229,GO:0043231,GO:…	-	KOG1176-Acyl-CoA synthetase[I]
SoffiXsponR570.06Cg184200.v2.1	8.61587	3.82624	1.17107	9.42832e-05	0.0183624	up	SoffiXsponR570.06Cg184200	-	-	-	-
SoffiXsponR570.8_5Ag226600.v2.1	2.36178	0.450085	2.39161	0.000251988	0.0368846	up	SoffiXsponR570.8_5Ag226600	-	GO:0000003,GO:0000209,GO:0000902,GO:0000904,GO:0003006,GO:0003674,GO:0003824,GO:0004842,GO:0005488,GO:0005515,GO:0005575,GO:0005622,GO:0005623,GO:0005737,GO:0005829,GO:0006464,GO:0006508,GO:0006511,GO:0006515,GO:0006807,GO:0006950,GO:0007275,GO:0008150,GO:0008152,GO:0009056,GO:0009057,GO:0009653,GO:0009791,GO:0009826,GO:0009888,GO:0009987,GO:0010026,GO:0010033,GO:0010154,GO:0010498,GO:0016043,GO:…	-	KOG0297-TNF receptor-associated factor[T]
SoffiXsponR570.3os4g001400.v2.1	7.09531	2.36004	1.58805	2.52552e-05	0.00716802	up	SoffiXsponR570.3os4g001400	-	GO:0003674,GO:0005488,GO:0005575,GO:0005622,GO:0005623,GO:0005737,GO:0006810,GO:0006811,GO:0006812,GO:0006873,GO:0006875,GO:0008150,GO:0009987,GO:0019725,GO:0030001,GO:0030003,GO:0042592,GO:0043167,GO:0043169,GO:0044424,GO:0044464,GO:0046872,GO:0046914,GO:0046916,GO:0048878,GO:0050801,GO:0051179,GO:0051234,GO:0055065,GO:0055076,GO:0055080,GO:0055082,GO:0065007,GO:0065008,GO:0098771	K07213-ko04978 Mineral absorption	KOG1603-Copper chaperone[P]
SoffiXsponR570.10Eg050200.v2.1	1.85311	8.98002	-2.27677	4.57044e-08	5.50954e-05	down	SoffiXsponR570.10Eg050200	-	-	-	-
SoffiXsponR570.7_10Ag126900.v2.1	1.72961	0.354273	2.28751	7.33247e-09	1.21894e-05	up	SoffiXsponR570.7_10Ag126900	-	-	-	-
SoffiXsponR570.06Eg003400.v2.1	0.252977	0.721227	-1.51145	3.10681e-05	0.00838334	down	SoffiXsponR570.06Eg003400	-	GO:0003674,GO:0003779,GO:0005488,GO:0005515,GO:0005575,GO:0005618,GO:0005623,GO:0005886,GO:0006996,GO:0007010,GO:0007015,GO:0008064,GO:0008092,GO:0008150,GO:0009987,GO:0010638,GO:0010639,GO:0016020,GO:0016043,GO:0030029,GO:0030036,GO:0030312,GO:0030832,GO:0030833,GO:0030834,GO:0030835,GO:0030837,GO:0030838,GO:0031333,GO:0031334,GO:0032271,GO:0032272,GO:0032273,GO:0032535,GO:0032956,GO:0032970,GO:…	-	KOG1922-Rho GTPase effector BNI1 and related formins[TZ]
SoffiXsponR570.02Dg216600.v2.1	11.3261	2.8132	2.00937	1.0122e-05	0.00361034	up	SoffiXsponR570.02Dg216600	-	-	-	-
SoffiXsponR570.10Ag121700.v2.1	16.6641	5.03449	1.72682	3.86544e-07	0.000310215	up	SoffiXsponR570.10Ag121700	-	GO:0000003,GO:0001101,GO:0003006,GO:0006950,GO:0006970,GO:0006972,GO:0007275,GO:0008150,GO:0009266,GO:0009409,GO:0009414,GO:0009415,GO:0009555,GO:0009628,GO:0009651,GO:0009719,GO:0009725,GO:0009737,GO:0009791,GO:0009892,GO:0009894,GO:0009895,GO:0009908,GO:0010033,GO:0010035,GO:0010506,GO:0010507,GO:0019222,GO:0022414,GO:0031323,GO:0031324,GO:0031329,GO:0031330,GO:0032501,GO:0032502,GO:0033993,GO:…	-	KOG1725-Protein involved in membrane traffic (YOP1/TB2/DP1/HVA22 family)[U]
SoffiXsponR570.03Bg158100.v2.1	1.91278	4.62117	-1.27258	9.69768e-06	0.00354038	down	SoffiXsponR570.03Bg158100	-	-	K14495-ko04075 Plant hormone signal transduction	-
SoffiXsponR570.07Dg037300.v2.1	11.5114	5.50907	1.06318	2.45347e-09	5.23266e-06	up	SoffiXsponR570.07Dg037300	-	GO:0005575,GO:0005622,GO:0005623,GO:0005737,GO:0009507,GO:0009536,GO:0043226,GO:0043227,GO:0043229,GO:0043231,GO:0044424,GO:0044444,GO:0044464	K03921-ko00061 Fatty acid biosynthesis;ko01040 Biosynthesis of unsaturated fatty acids	-
SoffiXsponR570.03Ag097000.v2.1	1.91662	0.774427	1.30736	4.46159e-05	0.0109302	up	SoffiXsponR570.03Ag097000	-	-	-	-
SoffiXsponR570.08Dg050600.v2.1	2.90863	1.22222	1.25084	0.000364032	0.0475304	up	SoffiXsponR570.08Dg050600	-	-	-	KOG0023-Alcohol dehydrogenase, class V[Q]
SoffiXsponR570.02Fg153500.v2.1	2.62258	0.534099	2.29581	3.63576e-05	0.00930049	up	SoffiXsponR570.02Fg153500	-	-	-	KOG4198-RNA-binding Ran Zn-finger protein and related proteins[R]
SoffiXsponR570.8_10Ag247900.v2.1	1.77187	0.684055	1.37309	1.35577e-06	0.000751276	up	SoffiXsponR570.8_10Ag247900	-	GO:0000976,GO:0000981,GO:0000988,GO:0000989,GO:0001067,GO:0001076,GO:0001134,GO:0001135,GO:0001158,GO:0003674,GO:0003676,GO:0003677,GO:0003690,GO:0003700,GO:0005488,GO:0005575,GO:0005622,GO:0005623,GO:0005634,GO:0006355,GO:0006357,GO:0008150,GO:0009889,GO:0009890,GO:0009892,GO:0009987,GO:0010468,GO:0010556,GO:0010558,GO:0010605,GO:0010629,GO:0019219,GO:0019222,GO:0030154,GO:0031323,GO:0031324,GO:…	-	KOG0048-Transcription factor, Myb superfamily[K]
SoffiXsponR570.02Ag140700.v2.1	35.5825	14.5531	1.28984	2.31881e-11	8.8333e-08	up	SoffiXsponR570.02Ag140700	-	GO:0000302,GO:0001101,GO:0002831,GO:0005575,GO:0005622,GO:0005623,GO:0005634,GO:0005737,GO:0005739,GO:0005829,GO:0006950,GO:0006970,GO:0006979,GO:0007154,GO:0007275,GO:0007568,GO:0008150,GO:0009266,GO:0009314,GO:0009409,GO:0009414,GO:0009415,GO:0009416,GO:0009605,GO:0009607,GO:0009611,GO:0009620,GO:0009625,GO:0009628,GO:0009636,GO:0009642,GO:0009646,GO:0009651,GO:0009719,GO:0009723,GO:0009725,GO:…	-	-
SoffiXsponR570.02Fg229000.v2.1	4.44145	1.96084	1.17956	1.73786e-07	0.000168525	up	SoffiXsponR570.02Fg229000	-	GO:0000003,GO:0000902,GO:0000904,GO:0001505,GO:0003006,GO:0003674,GO:0003824,GO:0005575,GO:0005622,GO:0005623,GO:0005737,GO:0005829,GO:0006576,GO:0006629,GO:0006644,GO:0006650,GO:0006656,GO:0006793,GO:0006796,GO:0006807,GO:0006935,GO:0007275,GO:0008150,GO:0008152,GO:0008168,GO:0008170,GO:0008610,GO:0008654,GO:0008757,GO:0009058,GO:0009308,GO:0009309,GO:0009555,GO:0009605,GO:0009653,GO:0009791,GO:…	K05929-ko00564 Glycerophospholipid metabolism	KOG1269-SAM-dependent methyltransferases[IR]
SoffiXsponR570.10Bg082600.v2.1	2.15648	9.50228	-2.1396	4.82066e-07	0.00035902	down	SoffiXsponR570.10Bg082600	-	-	-	-
SoffiXsponR570.1Z274700.v2.1	10.0326	4.7298	1.08484	7.26101e-07	0.000479402	up	SoffiXsponR570.1Z274700	-	-	-	-
SoffiXsponR570.06Dg148600.v2.1	12.1518	5.68225	1.09664	2.40114e-05	0.0069636	up	SoffiXsponR570.06Dg148600	-	-	-	-
SoffiXsponR570.04Fg010000.v2.1	3.61523	0.08298	5.44518	0.000192726	0.030565	up	SoffiXsponR570.04Fg010000	-	-	K17991-ko00073 Cutin, suberine and wax biosynthesis	-
SoffiXsponR570.07Ag022400.v2.1	6.60565	2.49841	1.40269	6.88252e-08	7.5379e-05	up	SoffiXsponR570.07Ag022400	-	-	-	-
SoffiXsponR570.05Ag331100.v2.1	0.987127	4.01367	-2.02362	2.33934e-14	1.36111e-10	down	SoffiXsponR570.05Ag331100	-	-	-	KOG1192-UDP-glucuronosyl and UDP-glucosyl transferase[GC]
SoffiXsponR570.02Eg335000.v2.1	1.41534	0.043871	5.01174	0.000163738	0.0270267	up	SoffiXsponR570.02Eg335000	-	GO:0003674,GO:0003824,GO:0005575,GO:0005622,GO:0005623,GO:0005737,GO:0006950,GO:0008150,GO:0008152,GO:0009605,GO:0009607,GO:0009611,GO:0016165,GO:0016491,GO:0016701,GO:0016702,GO:0043207,GO:0044424,GO:0044464,GO:0050896,GO:0051213,GO:0051704,GO:0051707,GO:0055114	K15718-ko00591 Linoleic acid metabolism	-
SoffiXsponR570.08Ag127600.v2.1	1.28091	0.533922	1.26246	0.000223052	0.0337639	up	SoffiXsponR570.08Ag127600	-	GO:0000976,GO:0000981,GO:0000988,GO:0000989,GO:0001067,GO:0001076,GO:0001134,GO:0001135,GO:0001158,GO:0003674,GO:0003676,GO:0003677,GO:0003690,GO:0003700,GO:0005488,GO:0005575,GO:0005622,GO:0005623,GO:0005634,GO:0006355,GO:0006357,GO:0008150,GO:0009889,GO:0009890,GO:0009892,GO:0009987,GO:0010468,GO:0010556,GO:0010558,GO:0010605,GO:0010629,GO:0019219,GO:0019222,GO:0030154,GO:0031323,GO:0031324,GO:…	-	KOG0048-Transcription factor, Myb superfamily[K]
SoffiXsponR570.7_10Ag018100.v2.1	1.76575	0.822523	1.10215	0.000163495	0.0270267	up	SoffiXsponR570.7_10Ag018100	-	GO:0003674,GO:0003824,GO:0004672,GO:0004674,GO:0004675,GO:0004888,GO:0005575,GO:0005623,GO:0005886,GO:0006464,GO:0006468,GO:0006793,GO:0006796,GO:0006807,GO:0007154,GO:0007165,GO:0007166,GO:0007167,GO:0007178,GO:0008150,GO:0008152,GO:0009987,GO:0016020,GO:0016301,GO:0016310,GO:0016740,GO:0016772,GO:0016773,GO:0019199,GO:0019538,GO:0023052,GO:0036211,GO:0038023,GO:0043170,GO:0043412,GO:0044237,GO:…	-	KOG1187-Serine/threonine protein kinase[T]
SoffiXsponR570.06Cg146700.v2.1	6.58164	2.72292	1.27329	0.00025907	0.0376253	up	SoffiXsponR570.06Cg146700	-	GO:0000160,GO:0003674,GO:0005488,GO:0005515,GO:0005575,GO:0005622,GO:0005623,GO:0005634,GO:0005737,GO:0007154,GO:0007165,GO:0008150,GO:0009987,GO:0019899,GO:0019900,GO:0019901,GO:0023052,GO:0035556,GO:0043226,GO:0043227,GO:0043229,GO:0043231,GO:0043424,GO:0044424,GO:0044464,GO:0050789,GO:0050794,GO:0050896,GO:0051716,GO:0065007	K14490-ko04075 Plant hormone signal transduction	KOG4747-Two-component phosphorelay intermediate involved in MAP kinase cascade regulation[T]
SoffiXsponR570.09Cg002600.v2.1	7.91721	3.88407	1.02742	4.70502e-06	0.00196417	up	SoffiXsponR570.09Cg002600	-	-	K12881-ko03040 Spliceosome;ko03013 Nucleocytoplasmic transport;ko03015 mRNA surveillance pathway;ko05168 Herpes simplex virus 1 infection;ko05014 Amyotrophic lateral sclerosis	KOG0533-RRM motif-containing protein[A]
SoffiXsponR570.04Gg053700.v2.1	16.555	3.58338	2.20788	2.60651e-19	3.03314e-15	up	SoffiXsponR570.04Gg053700	-	GO:0000271,GO:0003674,GO:0003824,GO:0005575,GO:0005622,GO:0005623,GO:0005737,GO:0005975,GO:0005976,GO:0005982,GO:0006073,GO:0008150,GO:0008152,GO:0009011,GO:0009058,GO:0009059,GO:0009250,GO:0009501,GO:0009507,GO:0009532,GO:0009536,GO:0009570,GO:0009987,GO:0010021,GO:0016051,GO:0016740,GO:0016757,GO:0016758,GO:0019252,GO:0033692,GO:0034637,GO:0034645,GO:0043170,GO:0043226,GO:0043227,GO:0043229,GO:…	K00703-ko00500 Starch and sucrose metabolism;ko02026 Biofilm formation - Escherichia coli	-
SoffiXsponR570.10Ag172700.v2.1	6.09338	1.94104	1.65041	2.22037e-06	0.00105974	up	SoffiXsponR570.10Ag172700	-	GO:0005575,GO:0005576	K08249-ko00460 Cyanoamino acid metabolism	KOG1282-Serine carboxypeptidases (lysosomal cathepsin A)[OE]
SoffiXsponR570.01Bg402600.v2.1	5.78437	2.48785	1.21726	1.76383e-05	0.00551076	up	SoffiXsponR570.01Bg402600	-	-	K01580-ko00650 Butanoate metabolism;ko00250 Alanine, aspartate and glutamate metabolism;ko00410 beta-Alanine metabolism;ko00430 Taurine and hypotaurine metabolism;ko02024 Quorum sensing;ko04727 GABAergic synapse;ko04940 Type I diabetes mellitus	KOG1383-Glutamate decarboxylase/sphingosine phosphate lyase[E]
SoffiXsponR570.02Ag336500.v2.1	6.4365	1.62804	1.98314	2.63041e-05	0.00735361	up	SoffiXsponR570.02Ag336500	-	-	-	-
SoffiXsponR570.6_9Ag151500.v2.1	1.46436	3.03234	-1.05016	9.20007e-07	0.0005672	down	SoffiXsponR570.6_9Ag151500	-	GO:0003674,GO:0003824,GO:0005575,GO:0005622,GO:0005623,GO:0005737,GO:0008728,GO:0009507,GO:0009536,GO:0016740,GO:0016772,GO:0016778,GO:0043226,GO:0043227,GO:0043229,GO:0043231,GO:0044424,GO:0044444,GO:0044464	K00951-ko00230 Purine metabolism	KOG1157-Predicted guanosine polyphosphate pyrophosphohydrolase/synthase[T]
SoffiXsponR570.09Ag163300.v2.1	1.15103	4.60586	-2.00054	2.34435e-06	0.00109122	down	SoffiXsponR570.09Ag163300	-	-	-	-
SoffiXsponR570.3os3g006400.v2.1	0.646566	3.92722	-2.60264	6.5411e-07	0.000446705	down	SoffiXsponR570.3os3g006400	-	GO:0000139,GO:0000271,GO:0003674,GO:0003824,GO:0005575,GO:0005622,GO:0005623,GO:0005737,GO:0005768,GO:0005794,GO:0005802,GO:0005975,GO:0005976,GO:0006073,GO:0007275,GO:0008150,GO:0008152,GO:0008194,GO:0009058,GO:0009059,GO:0009250,GO:0009653,GO:0009888,GO:0009969,GO:0009987,GO:0010015,GO:0010053,GO:0010054,GO:0010383,GO:0010410,GO:0010411,GO:0012505,GO:0016020,GO:0016049,GO:0016051,GO:0016740,GO:…	-	KOG4748-Subunit of Golgi mannosyltransferase complex[GM]
SoffiXsponR570.05Gg132600.v2.1	16.2034	5.19878	1.64005	5.88855e-05	0.0133379	up	SoffiXsponR570.05Gg132600	-	-	-	-
SoffiXsponR570.06Gg080000.v2.1	19.9292	5.45632	1.86888	9.54891e-08	9.98816e-05	up	SoffiXsponR570.06Gg080000	-	-	-	-
SoffiXsponR570.03Fg142100.v2.1	3.23979	1.29373	1.32436	1.38383e-05	0.00466762	up	SoffiXsponR570.03Fg142100	-	GO:0003674,GO:0003700,GO:0006355,GO:0008150,GO:0009889,GO:0010468,GO:0010556,GO:0019219,GO:0019222,GO:0031323,GO:0031326,GO:0050789,GO:0050794,GO:0051171,GO:0051252,GO:0060255,GO:0065007,GO:0080090,GO:0140110,GO:1903506,GO:2000112,GO:2001141	-	-
SoffiXsponR570.02Gg190300.v2.1	13.7977	6.5039	1.08505	1.5665e-05	0.00506139	up	SoffiXsponR570.02Gg190300	-	-	-	-
SoffiXsponR570.08Ag119800.v2.1	14.2059	6.89742	1.04236	4.40383e-05	0.0108193	up	SoffiXsponR570.08Ag119800	-	-	-	-
SoffiXsponR570.08Bg040700.v2.1	12.3386	2.84121	2.1186	1.57125e-05	0.00506139	up	SoffiXsponR570.08Bg040700	-	-	-	KOG0439-VAMP-associated protein involved in inositol metabolism[U]
SoffiXsponR570.05Eg048500.v2.1	45.94	92.9088	-1.01606	6.55886e-07	0.000446705	down	SoffiXsponR570.05Eg048500	-	GO:0005575,GO:0005622,GO:0005623,GO:0005737,GO:0006810,GO:0006950,GO:0008150,GO:0009266,GO:0009314,GO:0009408,GO:0009409,GO:0009411,GO:0009416,GO:0009507,GO:0009534,GO:0009535,GO:0009536,GO:0009579,GO:0009628,GO:0009637,GO:0009639,GO:0009642,GO:0009644,GO:0009889,GO:0009987,GO:0010029,GO:0010030,GO:0010114,GO:0010117,GO:0010218,GO:0010224,GO:0010380,GO:0016020,GO:0019222,GO:0031323,GO:0031326,GO:…	-	-
SoffiXsponR570.05Dg055500.v2.1	10.5937	23.9005	-1.17384	1.90789e-10	6.1246e-07	down	SoffiXsponR570.05Dg055500	-	GO:0005575,GO:0005622,GO:0005623,GO:0005737,GO:0006810,GO:0006950,GO:0008150,GO:0009266,GO:0009314,GO:0009408,GO:0009409,GO:0009411,GO:0009416,GO:0009507,GO:0009534,GO:0009535,GO:0009536,GO:0009579,GO:0009628,GO:0009637,GO:0009639,GO:0009642,GO:0009644,GO:0009889,GO:0009987,GO:0010029,GO:0010030,GO:0010114,GO:0010117,GO:0010218,GO:0010224,GO:0010380,GO:0016020,GO:0019222,GO:0031323,GO:0031326,GO:…	-	-
SoffiXsponR570.01Ag316300.v2.1	5.49524	2.27028	1.27531	7.53516e-05	0.0157636	up	SoffiXsponR570.01Ag316300	-	-	-	KOG0143-Iron/ascorbate family oxidoreductases[QR]
SoffiXsponR570.02Ag364300.v2.1	4.51946	1.69638	1.41369	9.35279e-05	0.0183015	up	SoffiXsponR570.02Ag364300	-	GO:0000151,GO:0003674,GO:0003824,GO:0004842,GO:0005575,GO:0005622,GO:0005623,GO:0005634,GO:0006464,GO:0006508,GO:0006511,GO:0006807,GO:0006950,GO:0007275,GO:0008150,GO:0008152,GO:0009056,GO:0009057,GO:0009266,GO:0009408,GO:0009628,GO:0009653,GO:0009719,GO:0009725,GO:0009733,GO:0009791,GO:0009987,GO:0010015,GO:0010033,GO:0010101,GO:0010102,GO:0010286,GO:0010311,GO:0010498,GO:0016567,GO:0016740,GO:…	K03875-ko04120 Ubiquitin mediated proteolysis;ko04068 FoxO signaling pathway;ko04150 mTOR signaling pathway;ko04110 Cell cycle;ko05200 Pathways in cancer;ko05203 Viral carcinogenesis;ko05222 Small cell lung cancer;ko05169 Epstein-Barr virus infection	-
SoffiXsponR570.08Cg085800.v2.1	19.2053	7.33246	1.38914	2.02193e-08	3.03596e-05	up	SoffiXsponR570.08Cg085800	-	GO:0003674,GO:0003700,GO:0005575,GO:0005622,GO:0005623,GO:0005634,GO:0006355,GO:0008150,GO:0009314,GO:0009416,GO:0009628,GO:0009889,GO:0009909,GO:0010468,GO:0010556,GO:0019219,GO:0019222,GO:0031323,GO:0031326,GO:0043226,GO:0043227,GO:0043229,GO:0043231,GO:0044424,GO:0044464,GO:0048580,GO:0048831,GO:0050789,GO:0050793,GO:0050794,GO:0050896,GO:0051171,GO:0051239,GO:0051252,GO:0060255,GO:0065007,GO:…	-	KOG1601-GATA-4/5/6 transcription factors[K]
SoffiXsponR570.01Ag356200.v2.1	2.55021	0.913119	1.48174	1.41653e-07	0.000144913	up	SoffiXsponR570.01Ag356200	-	-	-	KOG0272-U4/U6 small nuclear ribonucleoprotein Prp4 (contains WD40 repeats)[A]
SoffiXsponR570.10Dg105000.v2.1	0.884351	4.62159	-2.3857	3.10594e-07	0.000267726	down	SoffiXsponR570.10Dg105000	-	-	-	-
SoffiXsponR570.04Bg162000.v2.1	0.104706	0.393091	-1.90852	0.000319	0.0434802	down	SoffiXsponR570.04Bg162000	-	GO:0003674,GO:0003824,GO:0004553,GO:0004565,GO:0005575,GO:0005618,GO:0005622,GO:0005623,GO:0005737,GO:0005773,GO:0015925,GO:0016787,GO:0016798,GO:0030312,GO:0043226,GO:0043227,GO:0043229,GO:0043231,GO:0044424,GO:0044444,GO:0044464,GO:0071944	-	KOG0496-Beta-galactosidase[G]
SoffiXsponR570.08Ag014000.v2.1	1.22557	3.31848	-1.43707	0.000327889	0.0440469	down	SoffiXsponR570.08Ag014000	-	GO:0003674,GO:0003824,GO:0004601,GO:0005575,GO:0005618,GO:0005623,GO:0005911,GO:0008150,GO:0008152,GO:0009505,GO:0009506,GO:0009636,GO:0009664,GO:0009987,GO:0016043,GO:0016209,GO:0016491,GO:0016684,GO:0030054,GO:0030312,GO:0042221,GO:0044464,GO:0045229,GO:0050896,GO:0051716,GO:0055044,GO:0055114,GO:0070887,GO:0071554,GO:0071555,GO:0071669,GO:0071840,GO:0071944,GO:0097237,GO:0098754,GO:0098869,GO:…	K00430-ko00940 Phenylpropanoid biosynthesis	-
SoffiXsponR570.05Cg128700.v2.1	0.954243	0.290396	1.71634	5.8643e-06	0.00234305	up	SoffiXsponR570.05Cg128700	-	GO:0003674,GO:0003676,GO:0003723,GO:0003824,GO:0004518,GO:0004519,GO:0005488,GO:0005575,GO:0005622,GO:0005623,GO:0006139,GO:0006725,GO:0006807,GO:0008150,GO:0008152,GO:0009451,GO:0009987,GO:0016070,GO:0016787,GO:0016788,GO:0034641,GO:0043170,GO:0043226,GO:0043227,GO:0043229,GO:0043231,GO:0043412,GO:0044237,GO:0044238,GO:0044424,GO:0044464,GO:0046483,GO:0071704,GO:0090304,GO:0090305,GO:0097159,GO:…	-	-
SoffiXsponR570.7_10Ag128200.v2.1	4.18228	1.82908	1.19317	3.49597e-10	1.01704e-06	up	SoffiXsponR570.7_10Ag128200	-	-	-	-
SoffiXsponR570.03Eg116800.v2.1	3.84221	1.3367	1.52326	9.2685e-06	0.00343762	up	SoffiXsponR570.03Eg116800	-	GO:0003674,GO:0005488,GO:0005575,GO:0005622,GO:0005623,GO:0005737,GO:0006810,GO:0006811,GO:0006812,GO:0006873,GO:0006875,GO:0008150,GO:0009987,GO:0019725,GO:0030001,GO:0030003,GO:0042592,GO:0043167,GO:0043169,GO:0044424,GO:0044464,GO:0046872,GO:0046914,GO:0046916,GO:0048878,GO:0050801,GO:0051179,GO:0051234,GO:0055065,GO:0055076,GO:0055080,GO:0055082,GO:0065007,GO:0065008,GO:0098771	K07213-ko04978 Mineral absorption	KOG1603-Copper chaperone[P]
SoffiXsponR570.10Ag174700.v2.1	1.01302	0.453204	1.16043	0.000150122	0.0253618	up	SoffiXsponR570.10Ag174700	-	-	-	-
SoffiXsponR570.9os1g009700.v2.1	53.6402	116.552	-1.11958	3.92913e-05	0.00988591	down	SoffiXsponR570.9os1g009700	-	GO:0003674,GO:0005488,GO:0005515,GO:0005575,GO:0005622,GO:0005623,GO:0005737,GO:0006725,GO:0006778,GO:0006779,GO:0006807,GO:0007154,GO:0007165,GO:0008150,GO:0008152,GO:0009058,GO:0009507,GO:0009536,GO:0009987,GO:0010019,GO:0015994,GO:0015995,GO:0018130,GO:0019438,GO:0019899,GO:0023052,GO:0033013,GO:0033014,GO:0034641,GO:0042440,GO:0043085,GO:0043226,GO:0043227,GO:0043229,GO:0043231,GO:0044093,GO:…	-	-
SoffiXsponR570.03Dg135300.v2.1	2.09652	0.801058	1.38802	4.45578e-06	0.00188548	up	SoffiXsponR570.03Dg135300	-	GO:0003674,GO:0003700,GO:0006355,GO:0008150,GO:0009889,GO:0010468,GO:0010556,GO:0019219,GO:0019222,GO:0031323,GO:0031326,GO:0050789,GO:0050794,GO:0051171,GO:0051252,GO:0060255,GO:0065007,GO:0080090,GO:0140110,GO:1903506,GO:2000112,GO:2001141	-	-
SoffiXsponR570.02Eg368600.v2.1	1.34578	0.551866	1.28605	0.000150382	0.0253618	up	SoffiXsponR570.02Eg368600	-	-	-	KOG4658-Apoptotic ATPase[T]
SoffiXsponR570.06Eg054400.v2.1	2.13385	0.177001	3.59163	3.2383e-08	4.33219e-05	up	SoffiXsponR570.06Eg054400	-	-	-	KOG4569-Predicted lipase[I]
SoffiXsponR570.07Ag195300.v2.1	7.60326	19.4621	-1.35598	9.36198e-07	0.000573384	down	SoffiXsponR570.07Ag195300	-	-	-	-
SoffiXsponR570.04Bg225600.v2.1	5.64659	13.7175	-1.28057	2.62733e-05	0.00735361	down	SoffiXsponR570.04Bg225600	-	GO:0003674,GO:0003824,GO:0016740,GO:0016746,GO:0016747,GO:0033809	-	-
SoffiXsponR570.01Fg045600.v2.1	4.75953	2.25474	1.07786	2.88579e-05	0.00787828	up	SoffiXsponR570.01Fg045600	-	-	-	-
SoffiXsponR570.01Ag446500.v2.1	9.67045	4.16903	1.21387	3.9952e-05	0.010025	up	SoffiXsponR570.01Ag446500	-	-	K01580-ko00650 Butanoate metabolism;ko00250 Alanine, aspartate and glutamate metabolism;ko00410 beta-Alanine metabolism;ko00430 Taurine and hypotaurine metabolism;ko02024 Quorum sensing;ko04727 GABAergic synapse;ko04940 Type I diabetes mellitus	KOG1383-Glutamate decarboxylase/sphingosine phosphate lyase[E]
SoffiXsponR570.01Ag299200.v2.1	0.376751	1.73871	-2.20633	5.54334e-07	0.00040004	down	SoffiXsponR570.01Ag299200	-	GO:0003674,GO:0003824,GO:0004620,GO:0004806,GO:0005575,GO:0005622,GO:0005623,GO:0005737,GO:0008970,GO:0009507,GO:0009536,GO:0016298,GO:0016787,GO:0016788,GO:0043226,GO:0043227,GO:0043229,GO:0043231,GO:0044424,GO:0044444,GO:0044464,GO:0047714,GO:0052689	-	KOG4569-Predicted lipase[I]
SoffiXsponR570.02Ag408000.v2.1	0.0843617	1.21338	-3.84629	6.43654e-06	0.0025498	down	SoffiXsponR570.02Ag408000	-	-	-	-
SoffiXsponR570.03Eg142100.v2.1	0.635634	5.73697	-3.17402	4.59854e-07	0.00035468	down	SoffiXsponR570.03Eg142100	-	-	-	-
SoffiXsponR570.08Eg031700.v2.1	8.8647	4.00729	1.14545	2.76761e-06	0.00125072	up	SoffiXsponR570.08Eg031700	-	GO:0003674,GO:0003700,GO:0005575,GO:0005622,GO:0005623,GO:0005634,GO:0006355,GO:0008150,GO:0009314,GO:0009416,GO:0009628,GO:0009889,GO:0009909,GO:0010468,GO:0010556,GO:0019219,GO:0019222,GO:0031323,GO:0031326,GO:0043226,GO:0043227,GO:0043229,GO:0043231,GO:0044424,GO:0044464,GO:0048580,GO:0048831,GO:0050789,GO:0050793,GO:0050794,GO:0050896,GO:0051171,GO:0051239,GO:0051252,GO:0060255,GO:0065007,GO:…	-	KOG1601-GATA-4/5/6 transcription factors[K]
SoffiXsponR570.06Ag158400.v2.1	15.1313	6.92415	1.12783	1.44515e-06	0.000786752	up	SoffiXsponR570.06Ag158400	-	GO:0005575,GO:0005622,GO:0005623,GO:0005634,GO:0005654,GO:0006109,GO:0006792,GO:0006950,GO:0006996,GO:0007154,GO:0008150,GO:0009267,GO:0009605,GO:0009657,GO:0009658,GO:0009889,GO:0009987,GO:0009991,GO:0010438,GO:0010439,GO:0010675,GO:0016043,GO:0017053,GO:0019222,GO:0031323,GO:0031326,GO:0031667,GO:0031668,GO:0031669,GO:0031974,GO:0031981,GO:0032991,GO:0033554,GO:0042594,GO:0042762,GO:0043226,GO:…	-	-
SoffiXsponR570.02Eg188100.v2.1	4.22307	1.51828	1.47586	4.74816e-05	0.0114514	up	SoffiXsponR570.02Eg188100	-	-	-	-
SoffiXsponR570.05Bg258500.v2.1	4.08668	13.3706	-1.71006	9.91975e-07	0.000588197	down	SoffiXsponR570.05Bg258500	-	GO:0001505,GO:0003674,GO:0005488,GO:0005509,GO:0005575,GO:0005622,GO:0005623,GO:0005737,GO:0005768,GO:0005783,GO:0005789,GO:0007154,GO:0007165,GO:0008021,GO:0008150,GO:0009987,GO:0010646,GO:0012505,GO:0012506,GO:0016020,GO:0016021,GO:0019722,GO:0019932,GO:0023051,GO:0023052,GO:0030100,GO:0030133,GO:0030334,GO:0030336,GO:0030658,GO:0030659,GO:0030672,GO:0031090,GO:0031224,GO:0031410,GO:0031982,GO:…	-	KOG1030-Predicted Ca2+-dependent phospholipid-binding protein[R]
SoffiXsponR570.06Ag181000.v2.1	2.46605	5.09933	-1.04811	0.000127509	0.0223243	down	SoffiXsponR570.06Ag181000	-	GO:0000003,GO:0003006,GO:0003674,GO:0003676,GO:0003723,GO:0003824,GO:0004518,GO:0004519,GO:0005488,GO:0005575,GO:0005622,GO:0005623,GO:0005634,GO:0005737,GO:0005739,GO:0006139,GO:0006725,GO:0006807,GO:0007275,GO:0008150,GO:0008152,GO:0009451,GO:0009790,GO:0009791,GO:0009793,GO:0009987,GO:0010154,GO:0016070,GO:0016787,GO:0016788,GO:0022414,GO:0032501,GO:0032502,GO:0034641,GO:0043170,GO:0043226,GO:…	-	-
SoffiXsponR570.01Eg354500.v2.1	3.73404	1.22042	1.61336	1.65498e-06	0.00087792	up	SoffiXsponR570.01Eg354500	-	-	K01580-ko00650 Butanoate metabolism;ko00250 Alanine, aspartate and glutamate metabolism;ko00410 beta-Alanine metabolism;ko00430 Taurine and hypotaurine metabolism;ko02024 Quorum sensing;ko04727 GABAergic synapse;ko04940 Type I diabetes mellitus	KOG1383-Glutamate decarboxylase/sphingosine phosphate lyase[E]
SoffiXsponR570.10Ag128700.v2.1	1.25325	6.72219	-2.42326	3.2575e-08	4.33219e-05	down	SoffiXsponR570.10Ag128700	-	-	-	-
SoffiXsponR570.03Cg124200.v2.1	2.16499	0.734263	1.55999	1.56496e-05	0.00506139	up	SoffiXsponR570.03Cg124200	-	GO:0003674,GO:0003700,GO:0006355,GO:0008150,GO:0009889,GO:0010468,GO:0010556,GO:0019219,GO:0019222,GO:0031323,GO:0031326,GO:0050789,GO:0050794,GO:0051171,GO:0051252,GO:0060255,GO:0065007,GO:0080090,GO:0140110,GO:1903506,GO:2000112,GO:2001141	-	-
SoffiXsponR570.02Ag383200.v2.1	488.123	188.018	1.37637	3.52505e-13	1.72717e-09	up	SoffiXsponR570.02Ag383200	-	-	-	-
SoffiXsponR570.02Gg207100.v2.1	3.36259	0.765618	2.13488	0.000305656	0.0419068	up	SoffiXsponR570.02Gg207100	-	GO:0000003,GO:0001101,GO:0003006,GO:0005575,GO:0005622,GO:0005623,GO:0005634,GO:0006950,GO:0006970,GO:0007154,GO:0007165,GO:0007275,GO:0008150,GO:0009414,GO:0009415,GO:0009628,GO:0009651,GO:0009719,GO:0009725,GO:0009737,GO:0009738,GO:0009755,GO:0009791,GO:0009987,GO:0010029,GO:0010033,GO:0010035,GO:0010228,GO:0022414,GO:0023052,GO:0032501,GO:0032502,GO:0032870,GO:0033993,GO:0042221,GO:0043226,GO:…	-	KOG1571-Predicted E3 ubiquitin ligase[O]
SoffiXsponR570.10Cg052800.v2.1	1.88643	5.3603	-1.50666	5.28069e-08	5.99513e-05	down	SoffiXsponR570.10Cg052800	-	-	-	-
SoffiXsponR570.6_9Ag104800.v2.1	35.8112	10.8773	1.71909	6.96861e-08	7.54344e-05	up	SoffiXsponR570.6_9Ag104800	-	GO:0005575,GO:0005622,GO:0005623,GO:0005737,GO:0005829,GO:0008150,GO:0008152,GO:0009987,GO:0044237,GO:0044424,GO:0044444,GO:0044464,GO:0072593	-	-
SoffiXsponR570.06Ag225600.v2.1	1.06422	2.3377	-1.1353	1.5986e-05	0.00511411	down	SoffiXsponR570.06Ag225600	-	GO:0001101,GO:0006355,GO:0008150,GO:0009719,GO:0009725,GO:0009739,GO:0009889,GO:0010033,GO:0010468,GO:0010556,GO:0019219,GO:0019222,GO:0031323,GO:0031326,GO:0033993,GO:0042221,GO:0050789,GO:0050794,GO:0050896,GO:0051171,GO:0051252,GO:0060255,GO:0065007,GO:0080090,GO:1901700,GO:1903506,GO:2000112,GO:2001141	-	-
SoffiXsponR570.06Eg015700.v2.1	88.8934	28.9361	1.61921	6.01025e-07	0.000427113	up	SoffiXsponR570.06Eg015700	-	GO:0005575,GO:0005622,GO:0005623,GO:0005737,GO:0005829,GO:0008150,GO:0008152,GO:0009987,GO:0044237,GO:0044424,GO:0044444,GO:0044464,GO:0072593	-	-
SoffiXsponR570.01Eg287300.v2.1	1.36528	13.0401	-3.25569	3.05842e-38	1.4236e-33	down	SoffiXsponR570.01Eg287300	-	GO:0000003,GO:0000209,GO:0000820,GO:0000902,GO:0000904,GO:0001101,GO:0003006,GO:0003674,GO:0003824,GO:0004842,GO:0005575,GO:0005618,GO:0005622,GO:0005623,GO:0005634,GO:0006464,GO:0006508,GO:0006511,GO:0006521,GO:0006807,GO:0006950,GO:0006970,GO:0007275,GO:0008150,GO:0008152,GO:0009056,GO:0009057,GO:0009414,GO:0009415,GO:0009628,GO:0009651,GO:0009653,GO:0009791,GO:0009826,GO:0009888,GO:0009889,GO:…	-	KOG4628-Predicted E3 ubiquitin ligase[O]
SoffiXsponR570.03Dg353700.v2.1	106.667	40.8057	1.38627	1.76858e-06	0.000904639	up	SoffiXsponR570.03Dg353700	-	GO:0000902,GO:0000904,GO:0003674,GO:0005488,GO:0005515,GO:0005575,GO:0005622,GO:0005623,GO:0005737,GO:0005856,GO:0005886,GO:0006928,GO:0006996,GO:0007010,GO:0007015,GO:0008064,GO:0008150,GO:0008154,GO:0009653,GO:0009888,GO:0009987,GO:0010026,GO:0010090,GO:0010638,GO:0016020,GO:0016043,GO:0022607,GO:0030029,GO:0030036,GO:0030041,GO:0030154,GO:0030832,GO:0030833,GO:0030838,GO:0031209,GO:0031334,GO:…	K05752-ko04810 Regulation of actin cytoskeleton;ko05130 Pathogenic Escherichia coli infection;ko05132 Salmonella infection	-
SoffiXsponR570.01Ag352000.v2.1	2.43682	0.271382	3.1666	6.96405e-09	1.20058e-05	up	SoffiXsponR570.01Ag352000	-	-	-	-
SoffiXsponR570.10Fg100100.v2.1	6.20584	2.01167	1.62523	9.81815e-06	0.00357035	up	SoffiXsponR570.10Fg100100	-	-	-	-
SoffiXsponR570.07Ag242500.v2.1	2.2364	1.11328	1.00636	0.000275096	0.0391588	up	SoffiXsponR570.07Ag242500	-	GO:0003674,GO:0003700,GO:0005575,GO:0005622,GO:0005623,GO:0005634,GO:0006355,GO:0008150,GO:0009888,GO:0009889,GO:0009891,GO:0009893,GO:0010087,GO:0010088,GO:0010089,GO:0010468,GO:0010556,GO:0010557,GO:0010604,GO:0010628,GO:0019219,GO:0019222,GO:0031323,GO:0031325,GO:0031326,GO:0031328,GO:0032502,GO:0043226,GO:0043227,GO:0043229,GO:0043231,GO:0044424,GO:0044464,GO:0045893,GO:0045935,GO:0048518,GO:…	-	-
SoffiXsponR570.02Eg276700.v2.1	1.13039	0.178963	2.65909	0.000327798	0.0440469	up	SoffiXsponR570.02Eg276700	-	GO:0000003,GO:0001101,GO:0003006,GO:0005575,GO:0005622,GO:0005623,GO:0005634,GO:0006950,GO:0006970,GO:0007154,GO:0007165,GO:0007275,GO:0008150,GO:0009414,GO:0009415,GO:0009628,GO:0009651,GO:0009719,GO:0009725,GO:0009737,GO:0009738,GO:0009755,GO:0009791,GO:0009987,GO:0010029,GO:0010033,GO:0010035,GO:0010228,GO:0022414,GO:0023052,GO:0032501,GO:0032502,GO:0032870,GO:0033993,GO:0042221,GO:0043226,GO:…	-	-
SoffiXsponR570.04Dg037000.v2.1	3.21339	13.582	-2.07952	0.000107254	0.0200285	down	SoffiXsponR570.04Dg037000	-	-	-	-
SoffiXsponR570.04Dg095400.v2.1	1.90624	0.627428	1.60321	3.45808e-05	0.00911973	up	SoffiXsponR570.04Dg095400	-	-	-	KOG4628-Predicted E3 ubiquitin ligase[O]
SoffiXsponR570.01Bg212300.v2.1	4.74924	1.75038	1.44003	9.77835e-05	0.0187692	up	SoffiXsponR570.01Bg212300	-	-	-	-
SoffiXsponR570.1Z294700.v2.1	1.88215	0.921985	1.02957	0.000307694	0.0420659	up	SoffiXsponR570.1Z294700	-	-	-	-
SoffiXsponR570.02Dg371400.v2.1	545.613	225.662	1.27371	8.33278e-14	4.30962e-10	up	SoffiXsponR570.02Dg371400	-	-	-	-
SoffiXsponR570.05Ag080200.v2.1	1.23962	11.5256	-3.21688	1.83072e-05	0.00568096	down	SoffiXsponR570.05Ag080200	-	-	-	-
SoffiXsponR570.8_5Ag047800.v2.1	67.5208	32.3015	1.06373	2.43527e-09	5.23266e-06	up	SoffiXsponR570.8_5Ag047800	-	-	-	-
SoffiXsponR570.01Bg212600.v2.1	1.62547	0.391706	2.05301	0.000182455	0.0293866	up	SoffiXsponR570.01Bg212600	-	GO:0000272,GO:0001101,GO:0003674,GO:0003824,GO:0004553,GO:0005575,GO:0005622,GO:0005623,GO:0005634,GO:0005737,GO:0005829,GO:0005975,GO:0005976,GO:0005982,GO:0005983,GO:0006073,GO:0006950,GO:0008150,GO:0008152,GO:0009056,GO:0009057,GO:0009251,GO:0009414,GO:0009415,GO:0009628,GO:0009987,GO:0010035,GO:0016052,GO:0016160,GO:0016161,GO:0016787,GO:0016798,GO:0042221,GO:0043170,GO:0043226,GO:0043227,GO:…	K01177-ko00500 Starch and sucrose metabolism	-
SoffiXsponR570.7os1g015000.v2.1	21.1057	6.46733	1.70639	6.95616e-12	3.0837e-08	up	SoffiXsponR570.7os1g015000	-	-	-	-
SoffiXsponR570.04Ag029000.v2.1	1.11099	0.252441	2.13783	0.000261784	0.0377778	up	SoffiXsponR570.04Ag029000	-	-	-	KOG1019-Retinoblastoma pathway protein LIN-9/chromatin-associated protein Aly[BDT]
SoffiXsponR570.05Gg185400.v2.1	7.79594	2.78013	1.48757	3.72993e-05	0.00946141	up	SoffiXsponR570.05Gg185400	-	GO:0003674,GO:0003824,GO:0004672,GO:0004674,GO:0005575,GO:0005622,GO:0005623,GO:0006464,GO:0006468,GO:0006793,GO:0006796,GO:0006807,GO:0007154,GO:0007165,GO:0008150,GO:0008152,GO:0009987,GO:0016301,GO:0016310,GO:0016740,GO:0016772,GO:0016773,GO:0018105,GO:0018107,GO:0018193,GO:0018209,GO:0018210,GO:0019538,GO:0023052,GO:0035556,GO:0036211,GO:0043170,GO:0043412,GO:0044237,GO:0044238,GO:0044260,GO:…	-	KOG0583-Serine/threonine protein kinase[T]
SoffiXsponR570.05Dg179900.v2.1	3.26777	0.511953	2.67422	9.45526e-06	0.00348311	up	SoffiXsponR570.05Dg179900	-	GO:0003674,GO:0003824,GO:0004672,GO:0004674,GO:0005575,GO:0005622,GO:0005623,GO:0006464,GO:0006468,GO:0006793,GO:0006796,GO:0006807,GO:0007154,GO:0007165,GO:0008150,GO:0008152,GO:0009987,GO:0016301,GO:0016310,GO:0016740,GO:0016772,GO:0016773,GO:0018105,GO:0018107,GO:0018193,GO:0018209,GO:0018210,GO:0019538,GO:0023052,GO:0035556,GO:0036211,GO:0043170,GO:0043412,GO:0044237,GO:0044238,GO:0044260,GO:…	-	KOG0583-Serine/threonine protein kinase[T]
SoffiXsponR570.03Dg153800.v2.1	7.75789	2.30907	1.74835	5.14825e-09	9.36495e-06	up	SoffiXsponR570.03Dg153800	-	GO:0003674,GO:0005488,GO:0005575,GO:0005622,GO:0005623,GO:0005737,GO:0006810,GO:0006811,GO:0006812,GO:0006873,GO:0006875,GO:0008150,GO:0009987,GO:0019725,GO:0030001,GO:0030003,GO:0042592,GO:0043167,GO:0043169,GO:0044424,GO:0044464,GO:0046872,GO:0046914,GO:0046916,GO:0048878,GO:0050801,GO:0051179,GO:0051234,GO:0055065,GO:0055076,GO:0055080,GO:0055082,GO:0065007,GO:0065008,GO:0098771	K07213-ko04978 Mineral absorption	KOG1603-Copper chaperone[P]
SoffiXsponR570.05Eg048600.v2.1	67.3282	176.499	-1.39038	7.53125e-07	0.00049029	down	SoffiXsponR570.05Eg048600	-	GO:0005575,GO:0005622,GO:0005623,GO:0005737,GO:0006810,GO:0006950,GO:0008150,GO:0009266,GO:0009314,GO:0009408,GO:0009409,GO:0009411,GO:0009416,GO:0009507,GO:0009534,GO:0009535,GO:0009536,GO:0009579,GO:0009628,GO:0009637,GO:0009639,GO:0009642,GO:0009644,GO:0009889,GO:0009987,GO:0010029,GO:0010030,GO:0010114,GO:0010117,GO:0010218,GO:0010224,GO:0010380,GO:0016020,GO:0019222,GO:0031323,GO:0031326,GO:…	-	-
SoffiXsponR570.01Cg265700.v2.1	9.78778	4.12392	1.24696	0.000294041	0.0410397	up	SoffiXsponR570.01Cg265700	-	-	-	-
SoffiXsponR570.02Gg194600.v2.1	13.8676	6.22018	1.15669	0.000264679	0.0380247	up	SoffiXsponR570.02Gg194600	-	-	-	-
SoffiXsponR570.5_9Ag121200.v2.1	15.5561	7.24291	1.10284	0.000170139	0.0279347	up	SoffiXsponR570.5_9Ag121200	-	GO:0000103,GO:0003674,GO:0003824,GO:0004604,GO:0005575,GO:0005622,GO:0005623,GO:0005737,GO:0006790,GO:0008150,GO:0008152,GO:0009507,GO:0009532,GO:0009536,GO:0009570,GO:0009973,GO:0009987,GO:0016491,GO:0016667,GO:0016671,GO:0019379,GO:0019419,GO:0043226,GO:0043227,GO:0043229,GO:0043231,GO:0044237,GO:0044422,GO:0044424,GO:0044434,GO:0044435,GO:0044444,GO:0044446,GO:0044464,GO:0055114	K05907-ko00920 Sulfur metabolism	KOG0189-Phosphoadenosine phosphosulfate reductase[E]
SoffiXsponR570.02Ag140600.v2.1	2.05054	0.604985	1.76103	0.000304068	0.0418604	up	SoffiXsponR570.02Ag140600	-	GO:0000302,GO:0001101,GO:0002831,GO:0005575,GO:0005622,GO:0005623,GO:0005634,GO:0005737,GO:0005739,GO:0005829,GO:0006950,GO:0006970,GO:0006979,GO:0007154,GO:0007275,GO:0007568,GO:0008150,GO:0009266,GO:0009314,GO:0009409,GO:0009414,GO:0009415,GO:0009416,GO:0009605,GO:0009607,GO:0009611,GO:0009620,GO:0009625,GO:0009628,GO:0009636,GO:0009642,GO:0009646,GO:0009651,GO:0009719,GO:0009723,GO:0009725,GO:…	-	-
SoffiXsponR570.01Eg163700.v2.1	0.217533	0.887388	-2.02833	2.42356e-05	0.00699504	down	SoffiXsponR570.01Eg163700	-	GO:0003674,GO:0005198,GO:0005199	-	KOG0444-Cytoskeletal regulator Flightless-I (contains leucine-rich and gelsolin repeats)[Z]
SoffiXsponR570.02Gg300700.v2.1	0.211304	2.02331	-3.25933	8.01728e-07	0.000514732	down	SoffiXsponR570.02Gg300700	-	-	-	-
SoffiXsponR570.05Dg055000.v2.1	25.8469	60.3128	-1.22247	2.75187e-08	3.94126e-05	down	SoffiXsponR570.05Dg055000	-	GO:0005575,GO:0005622,GO:0005623,GO:0005737,GO:0006810,GO:0006950,GO:0008150,GO:0009266,GO:0009314,GO:0009408,GO:0009409,GO:0009411,GO:0009416,GO:0009507,GO:0009534,GO:0009535,GO:0009536,GO:0009579,GO:0009628,GO:0009637,GO:0009639,GO:0009642,GO:0009644,GO:0009889,GO:0009987,GO:0010029,GO:0010030,GO:0010114,GO:0010117,GO:0010218,GO:0010224,GO:0010380,GO:0016020,GO:0019222,GO:0031323,GO:0031326,GO:…	-	-
SoffiXsponR570.06Cg175500.v2.1	18.7326	7.02069	1.41587	1.06735e-05	0.0037496	up	SoffiXsponR570.06Cg175500	-	GO:0001101,GO:0007154,GO:0007165,GO:0008150,GO:0009719,GO:0009725,GO:0009751,GO:0009753,GO:0009755,GO:0009863,GO:0009867,GO:0009987,GO:0010033,GO:0014070,GO:0023052,GO:0032870,GO:0035690,GO:0042221,GO:0042493,GO:0046677,GO:0050789,GO:0050794,GO:0050896,GO:0051716,GO:0065007,GO:0070887,GO:0071229,GO:0071236,GO:0071310,GO:0071395,GO:0071407,GO:0071446,GO:0071495,GO:1901700,GO:1901701	-	KOG1752-Glutaredoxin and related proteins[O]
SoffiXsponR570.9us90g048500.v2.1	1.79762	0.580499	1.63072	0.000236087	0.0350486	up	SoffiXsponR570.9us90g048500	-	-	-	KOG0274-Cdc4 and related F-box and WD-40 proteins[R]
SoffiXsponR570.9os1g006700.v2.1	17.4811	6.75504	1.37176	8.60195e-10	2.22442e-06	up	SoffiXsponR570.9os1g006700	-	GO:0003674,GO:0003824,GO:0005575,GO:0005622,GO:0005623,GO:0005737,GO:0005794,GO:0007623,GO:0008150,GO:0008374,GO:0009987,GO:0012505,GO:0016407,GO:0016413,GO:0016740,GO:0016746,GO:0016747,GO:0043226,GO:0043227,GO:0043229,GO:0043231,GO:0044424,GO:0044444,GO:0044464,GO:0048511,GO:0071554	-	-
SoffiXsponR570.05Bg040600.v2.1	5.908	12.6997	-1.10406	5.74065e-06	0.00230354	down	SoffiXsponR570.05Bg040600	-	-	-	-
SoffiXsponR570.06Dg138800.v2.1	16.5873	6.34378	1.38666	1.39547e-05	0.00467303	up	SoffiXsponR570.06Dg138800	-	GO:0001101,GO:0007154,GO:0007165,GO:0008150,GO:0009719,GO:0009725,GO:0009751,GO:0009753,GO:0009755,GO:0009863,GO:0009867,GO:0009987,GO:0010033,GO:0014070,GO:0023052,GO:0032870,GO:0035690,GO:0042221,GO:0042493,GO:0046677,GO:0050789,GO:0050794,GO:0050896,GO:0051716,GO:0065007,GO:0070887,GO:0071229,GO:0071236,GO:0071310,GO:0071395,GO:0071407,GO:0071446,GO:0071495,GO:1901700,GO:1901701	-	KOG1752-Glutaredoxin and related proteins[O]
SoffiXsponR570.03Eg082600.v2.1	3.29637	0.901714	1.87014	3.86098e-08	4.85721e-05	up	SoffiXsponR570.03Eg082600	-	-	-	-
SoffiXsponR570.01Bg012300.v2.1	4.97482	2.35962	1.07609	0.000107637	0.0200285	up	SoffiXsponR570.01Bg012300	-	GO:0003674,GO:0003824,GO:0004497,GO:0005575,GO:0006950,GO:0008150,GO:0008152,GO:0009058,GO:0009266,GO:0009408,GO:0009628,GO:0010286,GO:0016020,GO:0016491,GO:0016705,GO:0016709,GO:0019748,GO:0044550,GO:0050896,GO:0055114	K13029-ko00460 Cyanoamino acid metabolism	KOG0156-Cytochrome P450 CYP2 subfamily[Q]
SoffiXsponR570.05Bg053100.v2.1	80.1997	209.547	-1.38561	2.39145e-15	1.71254e-11	down	SoffiXsponR570.05Bg053100	-	GO:0005575,GO:0005622,GO:0005623,GO:0005737,GO:0006810,GO:0006950,GO:0008150,GO:0009266,GO:0009314,GO:0009408,GO:0009409,GO:0009411,GO:0009416,GO:0009507,GO:0009534,GO:0009535,GO:0009536,GO:0009579,GO:0009628,GO:0009637,GO:0009639,GO:0009642,GO:0009644,GO:0009889,GO:0009987,GO:0010029,GO:0010030,GO:0010114,GO:0010117,GO:0010218,GO:0010224,GO:0010380,GO:0016020,GO:0019222,GO:0031323,GO:0031326,GO:…	-	-
SoffiXsponR570.01Ag550500.v2.1	0.194469	1.1455	-2.55837	0.000174397	0.0284331	down	SoffiXsponR570.01Ag550500	-	-	-	KOG1737-Oxysterol-binding protein[I]
SoffiXsponR570.03Dg182300.v2.1	0.430506	4.44916	-3.36943	1.74348e-06	0.000901711	down	SoffiXsponR570.03Dg182300	-	-	-	-
SoffiXsponR570.03Fg105600.v2.1	4.56898	1.47892	1.62733	3.63573e-09	7.05134e-06	up	SoffiXsponR570.03Fg105600	-	-	-	-
SoffiXsponR570.5_9Ag049000.v2.1	3.76276	0.865436	2.12029	0.000109524	0.0202704	up	SoffiXsponR570.5_9Ag049000	-	GO:0000003,GO:0000209,GO:0000902,GO:0000904,GO:0003006,GO:0003674,GO:0003824,GO:0004842,GO:0005488,GO:0005515,GO:0005575,GO:0005622,GO:0005623,GO:0005737,GO:0005829,GO:0006464,GO:0006508,GO:0006511,GO:0006515,GO:0006807,GO:0006950,GO:0007275,GO:0008150,GO:0008152,GO:0009056,GO:0009057,GO:0009653,GO:0009791,GO:0009826,GO:0009888,GO:0009987,GO:0010026,GO:0010033,GO:0010154,GO:0010498,GO:0016043,GO:…	-	KOG0297-TNF receptor-associated factor[T]
SoffiXsponR570.02Fg202100.v2.1	99.2401	40.0785	1.30809	1.87729e-11	7.59844e-08	up	SoffiXsponR570.02Fg202100	-	-	-	-
SoffiXsponR570.5_9Ag254800.v2.1	10.2651	2.87618	1.83552	8.7728e-05	0.0174881	up	SoffiXsponR570.5_9Ag254800	-	GO:0003674,GO:0003824,GO:0004721,GO:0004722,GO:0006464,GO:0006470,GO:0006793,GO:0006796,GO:0006807,GO:0008150,GO:0008152,GO:0009987,GO:0016311,GO:0016787,GO:0016788,GO:0016791,GO:0019538,GO:0036211,GO:0042578,GO:0043170,GO:0043412,GO:0044237,GO:0044238,GO:0044260,GO:0044267,GO:0071704,GO:0140096,GO:1901564	K14497-ko04016 MAPK signaling pathway - plant;ko04075 Plant hormone signal transduction;ko04931 Insulin resistance	KOG0698-Serine/threonine protein phosphatase[T]
SoffiXsponR570.09Ag071600.v2.1	5.2592	2.32867	1.17534	0.000230191	0.0345017	up	SoffiXsponR570.09Ag071600	-	GO:0003674,GO:0003824,GO:0004143,GO:0006793,GO:0006796,GO:0006950,GO:0007275,GO:0008150,GO:0008152,GO:0009266,GO:0009409,GO:0009611,GO:0009628,GO:0009987,GO:0016301,GO:0016310,GO:0016740,GO:0016772,GO:0016773,GO:0022622,GO:0032501,GO:0032502,GO:0044237,GO:0048364,GO:0048366,GO:0048367,GO:0048731,GO:0048827,GO:0048856,GO:0050896,GO:0099402	K00901-ko00561 Glycerolipid metabolism;ko00564 Glycerophospholipid metabolism;ko04070 Phosphatidylinositol signaling system;ko04072 Phospholipase D signaling pathway;ko04361 Axon regeneration;ko05231 Choline metabolism in cancer	KOG1169-Diacylglycerol kinase[IT]
SoffiXsponR570.4us91g058500.v2.1	1.58533	0.447131	1.82601	0.000185657	0.0296458	up	SoffiXsponR570.4us91g058500	-	-	-	-
SoffiXsponR570.4us91g067700.v2.1	3.7297	10.6465	-1.51325	0.000377646	0.0487608	down	SoffiXsponR570.4us91g067700	-	-	-	-
SoffiXsponR570.03Ag162600.v2.1	6.3366	2.5715	1.3011	3.64861e-05	0.00930587	up	SoffiXsponR570.03Ag162600	-	-	-	KOG1981-SOK1 kinase belonging to the STE20/SPS1/GC kinase family[T]
SoffiXsponR570.01Ag230200.v2.1	3.55678	1.00585	1.82216	0.000110813	0.0204542	up	SoffiXsponR570.01Ag230200	-	GO:0000272,GO:0001101,GO:0003674,GO:0003824,GO:0004553,GO:0005575,GO:0005622,GO:0005623,GO:0005634,GO:0005737,GO:0005829,GO:0005975,GO:0005976,GO:0005982,GO:0005983,GO:0006073,GO:0006950,GO:0008150,GO:0008152,GO:0009056,GO:0009057,GO:0009251,GO:0009414,GO:0009415,GO:0009628,GO:0009987,GO:0010035,GO:0016052,GO:0016160,GO:0016161,GO:0016787,GO:0016798,GO:0042221,GO:0043170,GO:0043226,GO:0043227,GO:…	K01177-ko00500 Starch and sucrose metabolism	-
SoffiXsponR570.05Dg055200.v2.1	60.0776	126.042	-1.069	4.18317e-06	0.00180291	down	SoffiXsponR570.05Dg055200	-	GO:0005575,GO:0005622,GO:0005623,GO:0005737,GO:0006810,GO:0006950,GO:0008150,GO:0009266,GO:0009314,GO:0009408,GO:0009409,GO:0009411,GO:0009416,GO:0009507,GO:0009534,GO:0009535,GO:0009536,GO:0009579,GO:0009628,GO:0009637,GO:0009639,GO:0009642,GO:0009644,GO:0009889,GO:0009987,GO:0010029,GO:0010030,GO:0010114,GO:0010117,GO:0010218,GO:0010224,GO:0010380,GO:0016020,GO:0019222,GO:0031323,GO:0031326,GO:…	-	-
SoffiXsponR570.07Ag255300.v2.1	13.5997	37.1188	-1.44858	6.80591e-05	0.0147346	down	SoffiXsponR570.07Ag255300	-	-	-	-
SoffiXsponR570.01Fg024800.v2.1	1.51568	0.587719	1.36677	4.63116e-05	0.0111983	up	SoffiXsponR570.01Fg024800	-	GO:0003674,GO:0003676,GO:0003723,GO:0003824,GO:0004518,GO:0004519,GO:0005488,GO:0005575,GO:0005622,GO:0005623,GO:0006139,GO:0006725,GO:0006807,GO:0008150,GO:0008152,GO:0009451,GO:0009987,GO:0016070,GO:0016787,GO:0016788,GO:0034641,GO:0043170,GO:0043226,GO:0043227,GO:0043229,GO:0043231,GO:0043412,GO:0044237,GO:0044238,GO:0044424,GO:0044464,GO:0046483,GO:0071704,GO:0090304,GO:0090305,GO:0097159,GO:…	-	-
SoffiXsponR570.01Fg317100.v2.1	2.97256	0.0001	14.8594	3.56681e-11	1.22981e-07	up	SoffiXsponR570.01Fg317100	-	-	-	-
SoffiXsponR570.7os1g038500.v2.1	12.1196	33.3369	-1.45977	3.06795e-12	1.42804e-08	down	SoffiXsponR570.7os1g038500	-	-	-	-
SoffiXsponR570.09Cg021600.v2.1	2.65689	1.13418	1.22808	1.76403e-05	0.00551076	up	SoffiXsponR570.09Cg021600	-	GO:0003674,GO:0005215,GO:0006810,GO:0006855,GO:0008150,GO:0015238,GO:0015893,GO:0022857,GO:0042221,GO:0042493,GO:0050896,GO:0051179,GO:0051234,GO:0055085	-	KOG1347-Uncharacterized membrane protein, predicted efflux pump[R]
SoffiXsponR570.05Fg097400.v2.1	1.87911	0.545314	1.78489	0.000177444	0.0288289	up	SoffiXsponR570.05Fg097400	-	GO:0003674,GO:0003824,GO:0004672,GO:0004674,GO:0005575,GO:0005622,GO:0005623,GO:0006464,GO:0006468,GO:0006793,GO:0006796,GO:0006807,GO:0006810,GO:0006811,GO:0006812,GO:0006814,GO:0006950,GO:0006952,GO:0006970,GO:0006972,GO:0007154,GO:0007165,GO:0008150,GO:0008152,GO:0009605,GO:0009607,GO:0009620,GO:0009628,GO:0009651,GO:0009987,GO:0015672,GO:0016301,GO:0016310,GO:0016740,GO:0016772,GO:0016773,GO:…	-	KOG0583-Serine/threonine protein kinase[T]
SoffiXsponR570.07Cg025200.v2.1	4.1188	1.33571	1.62462	3.61712e-08	4.61276e-05	up	SoffiXsponR570.07Cg025200	-	-	-	-
SoffiXsponR570.09Ag000900.v2.1	2.60327	8.102	-1.63795	1.05038e-08	1.65736e-05	down	SoffiXsponR570.09Ag000900	-	-	-	-
SoffiXsponR570.02Dg217100.v2.1	0.761953	0.232295	1.71374	0.000193989	0.0307117	up	SoffiXsponR570.02Dg217100	-	-	-	KOG1187-Serine/threonine protein kinase[T]
SoffiXsponR570.02Cg363500.v2.1	5.57153	0.0373343	7.22143	2.71196e-07	0.000242757	up	SoffiXsponR570.02Cg363500	-	GO:0003674,GO:0003824,GO:0005575,GO:0005622,GO:0005623,GO:0005737,GO:0006950,GO:0008150,GO:0008152,GO:0009605,GO:0009607,GO:0009611,GO:0016165,GO:0016491,GO:0016701,GO:0016702,GO:0043207,GO:0044424,GO:0044464,GO:0050896,GO:0051213,GO:0051704,GO:0051707,GO:0055114	K15718-ko00591 Linoleic acid metabolism	-
SoffiXsponR570.02Ag311700.v2.1	1.00783	0.266016	1.92167	0.000299824	0.0415973	up	SoffiXsponR570.02Ag311700	-	-	-	-
SoffiXsponR570.03Dg306100.v2.1	2.80688	1.12068	1.3246	0.000199389	0.0312491	up	SoffiXsponR570.03Dg306100	-	-	-	-
SoffiXsponR570.01Cg199000.v2.1	1.70856	0.118528	3.84948	3.40135e-08	4.45979e-05	up	SoffiXsponR570.01Cg199000	-	-	-	-
SoffiXsponR570.05Bg056200.v2.1	8.29941	3.7748	1.13661	6.21796e-07	0.000431981	up	SoffiXsponR570.05Bg056200	-	-	-	-
SoffiXsponR570.03Ag149500.v2.1	3.66463	0.818671	2.16231	1.33176e-09	3.17895e-06	up	SoffiXsponR570.03Ag149500	-	GO:0003674,GO:0005488,GO:0005575,GO:0005622,GO:0005623,GO:0005737,GO:0006810,GO:0006811,GO:0006812,GO:0006873,GO:0006875,GO:0008150,GO:0009987,GO:0019725,GO:0030001,GO:0030003,GO:0042592,GO:0043167,GO:0043169,GO:0044424,GO:0044464,GO:0046872,GO:0046914,GO:0046916,GO:0048878,GO:0050801,GO:0051179,GO:0051234,GO:0055065,GO:0055076,GO:0055080,GO:0055082,GO:0065007,GO:0065008,GO:0098771	K07213-ko04978 Mineral absorption	KOG1603-Copper chaperone[P]
SoffiXsponR570.10Ag177100.v2.1	1.211	0.585627	1.04815	5.5587e-05	0.0128407	up	SoffiXsponR570.10Ag177100	-	-	-	KOG4658-Apoptotic ATPase[T]
SoffiXsponR570.08Eg063500.v2.1	1.38716	0.613585	1.1768	0.000213171	0.0327474	up	SoffiXsponR570.08Eg063500	-	GO:0000976,GO:0000981,GO:0000988,GO:0000989,GO:0001067,GO:0001076,GO:0001134,GO:0001135,GO:0001158,GO:0003674,GO:0003676,GO:0003677,GO:0003690,GO:0003700,GO:0005488,GO:0005575,GO:0005622,GO:0005623,GO:0005634,GO:0006355,GO:0006357,GO:0008150,GO:0009889,GO:0009890,GO:0009892,GO:0009987,GO:0010468,GO:0010556,GO:0010558,GO:0010605,GO:0010629,GO:0019219,GO:0019222,GO:0030154,GO:0031323,GO:0031324,GO:…	-	KOG0048-Transcription factor, Myb superfamily[K]
SoffiXsponR570.05Cg009700.v2.1	0.488013	1.14783	-1.23392	7.90575e-05	0.0162115	down	SoffiXsponR570.05Cg009700	-	GO:0003674,GO:0003824,GO:0004321,GO:0005575,GO:0005622,GO:0005623,GO:0005737,GO:0005777,GO:0006082,GO:0008150,GO:0008152,GO:0009058,GO:0009694,GO:0009695,GO:0009987,GO:0010817,GO:0016053,GO:0016408,GO:0016740,GO:0016746,GO:0016747,GO:0019752,GO:0032787,GO:0042445,GO:0042446,GO:0042579,GO:0043226,GO:0043227,GO:0043229,GO:0043231,GO:0043436,GO:0044237,GO:0044249,GO:0044281,GO:0044283,GO:0044424,GO:…	-	KOG1176-Acyl-CoA synthetase[I]
SoffiXsponR570.02Gg041800.v2.1	26.1164	10.5717	1.30475	6.57384e-07	0.000446705	up	SoffiXsponR570.02Gg041800	-	GO:0000302,GO:0001101,GO:0002831,GO:0005575,GO:0005622,GO:0005623,GO:0005634,GO:0005737,GO:0005739,GO:0005829,GO:0006950,GO:0006970,GO:0006979,GO:0007154,GO:0007275,GO:0007568,GO:0008150,GO:0009266,GO:0009314,GO:0009409,GO:0009414,GO:0009415,GO:0009416,GO:0009605,GO:0009607,GO:0009611,GO:0009620,GO:0009625,GO:0009628,GO:0009636,GO:0009642,GO:0009646,GO:0009651,GO:0009719,GO:0009723,GO:0009725,GO:…	-	-
SoffiXsponR570.05Ag138000.v2.1	23.9136	6.69988	1.83563	6.20173e-05	0.0137791	up	SoffiXsponR570.05Ag138000	-	-	-	-
SoffiXsponR570.09Dg023200.v2.1	2.44685	1.03618	1.23965	1.86275e-05	0.00576115	up	SoffiXsponR570.09Dg023200	-	GO:0003674,GO:0005215,GO:0006810,GO:0006855,GO:0008150,GO:0015238,GO:0015893,GO:0022857,GO:0042221,GO:0042493,GO:0050896,GO:0051179,GO:0051234,GO:0055085	-	KOG1347-Uncharacterized membrane protein, predicted efflux pump[R]
SoffiXsponR570.06Cg148800.v2.1	0.335331	1.14465	-1.77124	9.63147e-05	0.0186288	down	SoffiXsponR570.06Cg148800	-	-	-	KOG1595-CCCH-type Zn-finger protein[R]
SoffiXsponR570.05Eg146000.v2.1	36.1118	13.7941	1.38842	4.40472e-05	0.0108193	up	SoffiXsponR570.05Eg146000	-	-	-	-
SoffiXsponR570.01Cg026400.v2.1	2.33978	1.0472	1.15983	1.60412e-07	0.000157193	up	SoffiXsponR570.01Cg026400	-	-	-	-
SoffiXsponR570.05Cg155000.v2.1	20.9541	7.41505	1.49871	0.000124826	0.0220504	up	SoffiXsponR570.05Cg155000	-	-	-	-
SoffiXsponR570.02Cg404200.v2.1	2.5716	0.976987	1.39625	0.000105833	0.0198638	up	SoffiXsponR570.02Cg404200	-	GO:0001101,GO:0003674,GO:0003676,GO:0003677,GO:0003700,GO:0005488,GO:0005575,GO:0005622,GO:0005623,GO:0005634,GO:0006355,GO:0008150,GO:0009719,GO:0009725,GO:0009739,GO:0009889,GO:0010033,GO:0010468,GO:0010556,GO:0019219,GO:0019222,GO:0031323,GO:0031326,GO:0033993,GO:0042221,GO:0043226,GO:0043227,GO:0043229,GO:0043231,GO:0043565,GO:0044424,GO:0044464,GO:0050789,GO:0050794,GO:0050896,GO:0051171,GO:…	-	-
SoffiXsponR570.6_9Ag245100.v2.1	4.6635	1.77009	1.39759	0.000356217	0.0469047	up	SoffiXsponR570.6_9Ag245100	-	GO:0000166,GO:0000302,GO:0003674,GO:0005488,GO:0005515,GO:0005524,GO:0005575,GO:0005576,GO:0005618,GO:0005622,GO:0005623,GO:0005737,GO:0005739,GO:0005773,GO:0005774,GO:0005794,GO:0005829,GO:0005886,GO:0006464,GO:0006807,GO:0006950,GO:0006979,GO:0008144,GO:0008150,GO:0008152,GO:0009266,GO:0009314,GO:0009408,GO:0009416,GO:0009605,GO:0009607,GO:0009615,GO:0009617,GO:0009628,GO:0009636,GO:0009642,GO:…	K03283-ko03040 Spliceosome;ko04141 Protein processing in endoplasmic reticulum;ko04010 MAPK signaling pathway;ko04144 Endocytosis;ko04612 Antigen processing and presentation;ko04915 Estrogen signaling pathway;ko04213 Longevity regulating pathway - multiple species;ko05162 Measles;ko05134 Legionellosis;ko05145 Toxoplasmosis;ko05020 Prion disease;ko05417 Lipid and atherosclerosis	KOG0101-Molecular chaperones HSP70/HSC70, HSP70 superfamily[O]
SoffiXsponR570.06Fg001100.v2.1	0.259389	1.02792	-1.98654	0.000183923	0.0295309	down	SoffiXsponR570.06Fg001100	-	GO:0003674,GO:0003824,GO:0005575,GO:0005622,GO:0005623,GO:0005737,GO:0006082,GO:0006950,GO:0008150,GO:0008152,GO:0008168,GO:0008757,GO:0009611,GO:0009694,GO:0009987,GO:0010817,GO:0016740,GO:0016741,GO:0019752,GO:0030795,GO:0032259,GO:0032787,GO:0042445,GO:0043436,GO:0044237,GO:0044281,GO:0044424,GO:0044464,GO:0050896,GO:0065007,GO:0065008,GO:0071704	K08241-ko00592 alpha-Linolenic acid metabolism	-
SoffiXsponR570.01Bg306200.v2.1	0.65412	2.07496	-1.66545	0.000366908	0.0477651	down	SoffiXsponR570.01Bg306200	-	GO:0003674,GO:0003676,GO:0003723,GO:0003824,GO:0004518,GO:0004519,GO:0005488,GO:0005575,GO:0005622,GO:0005623,GO:0006139,GO:0006725,GO:0006807,GO:0008150,GO:0008152,GO:0009451,GO:0009987,GO:0016070,GO:0016787,GO:0016788,GO:0034641,GO:0043170,GO:0043226,GO:0043227,GO:0043229,GO:0043231,GO:0043412,GO:0044237,GO:0044238,GO:0044424,GO:0044464,GO:0046483,GO:0071704,GO:0090304,GO:0090305,GO:0097159,GO:…	-	-
SoffiXsponR570.05Eg059800.v2.1	2.40532	1.10083	1.12763	0.000278387	0.0395064	up	SoffiXsponR570.05Eg059800	-	GO:0003674,GO:0003824,GO:0005575,GO:0005622,GO:0005623,GO:0005737,GO:0005739,GO:0005740,GO:0005743,GO:0006996,GO:0007005,GO:0008150,GO:0009987,GO:0016020,GO:0016043,GO:0016462,GO:0016787,GO:0016817,GO:0016818,GO:0016887,GO:0017004,GO:0017062,GO:0017111,GO:0019866,GO:0022607,GO:0031090,GO:0031966,GO:0031967,GO:0031975,GO:0033108,GO:0034551,GO:0034622,GO:0042623,GO:0043226,GO:0043227,GO:0043229,GO:…	-	KOG0743-AAA+-type ATPase[O]
SoffiXsponR570.03Cg168600.v2.1	0.555908	4.91146	-3.14323	2.22866e-08	3.29325e-05	down	SoffiXsponR570.03Cg168600	-	-	-	-
SoffiXsponR570.05Ag160400.v2.1	3.90531	0.978308	1.99708	1.70677e-05	0.0053861	up	SoffiXsponR570.05Ag160400	-	GO:0003674,GO:0003824,GO:0004721,GO:0004722,GO:0006464,GO:0006470,GO:0006793,GO:0006796,GO:0006807,GO:0008150,GO:0008152,GO:0009987,GO:0016311,GO:0016787,GO:0016788,GO:0016791,GO:0019538,GO:0036211,GO:0042578,GO:0043170,GO:0043412,GO:0044237,GO:0044238,GO:0044260,GO:0044267,GO:0071704,GO:0140096,GO:1901564	K14497-ko04016 MAPK signaling pathway - plant;ko04075 Plant hormone signal transduction;ko04931 Insulin resistance	KOG0698-Serine/threonine protein phosphatase[T]
SoffiXsponR570.05Cg168600.v2.1	5.51731	1.80198	1.61438	0.000123492	0.0219816	up	SoffiXsponR570.05Cg168600	-	GO:0003674,GO:0003824,GO:0004672,GO:0004674,GO:0005575,GO:0005622,GO:0005623,GO:0006464,GO:0006468,GO:0006793,GO:0006796,GO:0006807,GO:0007154,GO:0007165,GO:0008150,GO:0008152,GO:0009987,GO:0016301,GO:0016310,GO:0016740,GO:0016772,GO:0016773,GO:0018105,GO:0018107,GO:0018193,GO:0018209,GO:0018210,GO:0019538,GO:0023052,GO:0035556,GO:0036211,GO:0043170,GO:0043412,GO:0044237,GO:0044238,GO:0044260,GO:…	-	KOG0583-Serine/threonine protein kinase[T]
SoffiXsponR570.02Bg370100.v2.1	4.9064	2.02499	1.27675	0.000121868	0.0217758	up	SoffiXsponR570.02Bg370100	-	-	-	KOG4658-Apoptotic ATPase[T]
SoffiXsponR570.02Fg017300.v2.1	4.18729	2.00232	1.06435	0.000361422	0.0472559	up	SoffiXsponR570.02Fg017300	-	GO:0005575,GO:0006810,GO:0008150,GO:0016020,GO:0016192,GO:0051179,GO:0051234	-	KOG2887-Membrane protein involved in ER to Golgi transport[U]
SoffiXsponR570.02Fg368300.v2.1	0.271657	2.97852	-3.45474	1.98199e-07	0.000188277	down	SoffiXsponR570.02Fg368300	-	-	-	-
SoffiXsponR570.1Z097200.v2.1	35.0716	10.9094	1.68473	5.78152e-05	0.0132242	up	SoffiXsponR570.1Z097200	-	GO:0002229,GO:0002239,GO:0006355,GO:0006950,GO:0006952,GO:0006970,GO:0006996,GO:0007154,GO:0008150,GO:0009267,GO:0009605,GO:0009607,GO:0009617,GO:0009628,GO:0009651,GO:0009657,GO:0009658,GO:0009889,GO:0009891,GO:0009893,GO:0009909,GO:0009987,GO:0009991,GO:0010438,GO:0010468,GO:0010556,GO:0010557,GO:0010604,GO:0010628,GO:0016043,GO:0019219,GO:0019222,GO:0031323,GO:0031325,GO:0031326,GO:0031328,GO:…	-	-
SoffiXsponR570.01Cg146400.v2.1	0.598176	2.3796	-1.99207	6.66135e-06	0.00261139	down	SoffiXsponR570.01Cg146400	-	GO:0003674,GO:0003824,GO:0004620,GO:0004806,GO:0005575,GO:0005622,GO:0005623,GO:0005737,GO:0008970,GO:0009507,GO:0009536,GO:0016298,GO:0016787,GO:0016788,GO:0043226,GO:0043227,GO:0043229,GO:0043231,GO:0044424,GO:0044444,GO:0044464,GO:0047714,GO:0052689	-	KOG4569-Predicted lipase[I]
SoffiXsponR570.05Gg057200.v2.1	40.7561	137.657	-1.75599	1.58276e-07	0.000156751	down	SoffiXsponR570.05Gg057200	-	GO:0005575,GO:0005622,GO:0005623,GO:0005737,GO:0006810,GO:0006950,GO:0008150,GO:0009266,GO:0009314,GO:0009408,GO:0009409,GO:0009411,GO:0009416,GO:0009507,GO:0009534,GO:0009535,GO:0009536,GO:0009579,GO:0009628,GO:0009637,GO:0009639,GO:0009642,GO:0009644,GO:0009889,GO:0009987,GO:0010029,GO:0010030,GO:0010114,GO:0010117,GO:0010218,GO:0010224,GO:0010380,GO:0016020,GO:0019222,GO:0031323,GO:0031326,GO:…	-	-
SoffiXsponR570.01Cg119900.v2.1	12.591	5.43915	1.21094	0.000101565	0.0191564	up	SoffiXsponR570.01Cg119900	-	-	-	-
SoffiXsponR570.01Cg172300.v2.1	17.5864	8.55245	1.04005	1.35507e-07	0.000140166	up	SoffiXsponR570.01Cg172300	-	GO:0003674,GO:0005488,GO:0030246	-	-
SoffiXsponR570.3os3g006600.v2.1	8.88605	1.30065	2.77231	5.10457e-22	9.5041e-18	up	SoffiXsponR570.3os3g006600	-	GO:0003674,GO:0005488,GO:0005575,GO:0005622,GO:0005623,GO:0005737,GO:0006810,GO:0006811,GO:0006812,GO:0006873,GO:0006875,GO:0008150,GO:0009987,GO:0019725,GO:0030001,GO:0030003,GO:0042592,GO:0043167,GO:0043169,GO:0044424,GO:0044464,GO:0046872,GO:0046914,GO:0046916,GO:0048878,GO:0050801,GO:0051179,GO:0051234,GO:0055065,GO:0055076,GO:0055080,GO:0055082,GO:0065007,GO:0065008,GO:0098771	K07213-ko04978 Mineral absorption	KOG1603-Copper chaperone[P]
SoffiXsponR570.03Dg101700.v2.1	6.77542	2.28098	1.57066	3.46853e-08	4.48472e-05	up	SoffiXsponR570.03Dg101700	-	-	-	-
SoffiXsponR570.04Eg008400.v2.1	1.87378	0.0543537	5.10743	1.18157e-06	0.000678996	up	SoffiXsponR570.04Eg008400	-	-	K17991-ko00073 Cutin, suberine and wax biosynthesis	-
SoffiXsponR570.10Fg100000.v2.1	5.98808	2.35253	1.34788	5.21777e-05	0.0123285	up	SoffiXsponR570.10Fg100000	-	-	-	-
SoffiXsponR570.06Cg134900.v2.1	32.4793	15.008	1.11379	2.41381e-06	0.00111243	up	SoffiXsponR570.06Cg134900	-	GO:0005575,GO:0005622,GO:0005623,GO:0005634,GO:0005654,GO:0006109,GO:0006792,GO:0006950,GO:0006996,GO:0007154,GO:0008150,GO:0009267,GO:0009605,GO:0009657,GO:0009658,GO:0009889,GO:0009987,GO:0009991,GO:0010438,GO:0010439,GO:0010675,GO:0016043,GO:0017053,GO:0019222,GO:0031323,GO:0031326,GO:0031667,GO:0031668,GO:0031669,GO:0031974,GO:0031981,GO:0032991,GO:0033554,GO:0042594,GO:0042762,GO:0043226,GO:…	-	-
SoffiXsponR570.05Cg353600.v2.1	8.13977	3.85035	1.08	1.39225e-05	0.00467303	up	SoffiXsponR570.05Cg353600	-	GO:0003674,GO:0005488,GO:0005507,GO:0005515,GO:0005575,GO:0005622,GO:0005623,GO:0005737,GO:0005739,GO:0005759,GO:0006457,GO:0006458,GO:0006950,GO:0006986,GO:0008150,GO:0009266,GO:0009408,GO:0009628,GO:0009987,GO:0010033,GO:0031974,GO:0035966,GO:0042221,GO:0043167,GO:0043169,GO:0043226,GO:0043227,GO:0043229,GO:0043231,GO:0043233,GO:0044422,GO:0044424,GO:0044429,GO:0044444,GO:0044446,GO:0044464,GO:…	-	KOG1641-Mitochondrial chaperonin[O]
SoffiXsponR570.02Fg331500.v2.1	3.17854	0.0166233	7.57901	3.82923e-06	0.00167361	up	SoffiXsponR570.02Fg331500	-	GO:0003674,GO:0003824,GO:0005575,GO:0005622,GO:0005623,GO:0005737,GO:0006950,GO:0008150,GO:0008152,GO:0009605,GO:0009607,GO:0009611,GO:0016165,GO:0016491,GO:0016701,GO:0016702,GO:0043207,GO:0044424,GO:0044464,GO:0050896,GO:0051213,GO:0051704,GO:0051707,GO:0055114	K15718-ko00591 Linoleic acid metabolism	-
SoffiXsponR570.03Cg093700.v2.1	3.68599	1.2374	1.57474	5.23103e-09	9.36495e-06	up	SoffiXsponR570.03Cg093700	-	-	-	-
SoffiXsponR570.01Bg277000.v2.1	0.589658	2.80435	-2.24972	7.01697e-07	0.000469955	down	SoffiXsponR570.01Bg277000	-	GO:0003674,GO:0003824,GO:0004620,GO:0004806,GO:0005575,GO:0005622,GO:0005623,GO:0005737,GO:0008970,GO:0009507,GO:0009536,GO:0016298,GO:0016787,GO:0016788,GO:0043226,GO:0043227,GO:0043229,GO:0043231,GO:0044424,GO:0044444,GO:0044464,GO:0047714,GO:0052689	-	KOG4569-Predicted lipase[I]
SoffiXsponR570.09Ag050000.v2.1	2.3024	6.04196	-1.39188	0.000202188	0.0314013	down	SoffiXsponR570.09Ag050000	-	-	-	-
SoffiXsponR570.08Dg064200.v2.1	5.62897	2.39797	1.23106	8.56949e-07	0.000542699	up	SoffiXsponR570.08Dg064200	-	GO:0003674,GO:0003700,GO:0005575,GO:0005622,GO:0005623,GO:0005634,GO:0006355,GO:0008150,GO:0009314,GO:0009416,GO:0009628,GO:0009889,GO:0009909,GO:0010468,GO:0010556,GO:0019219,GO:0019222,GO:0031323,GO:0031326,GO:0043226,GO:0043227,GO:0043229,GO:0043231,GO:0044424,GO:0044464,GO:0048580,GO:0048831,GO:0050789,GO:0050793,GO:0050794,GO:0050896,GO:0051171,GO:0051239,GO:0051252,GO:0060255,GO:0065007,GO:…	-	KOG1601-GATA-4/5/6 transcription factors[K]
SoffiXsponR570.05Eg018500.v2.1	1.22712	0.159942	2.93966	1.11034e-06	0.000646038	up	SoffiXsponR570.05Eg018500	-	-	-	-
SoffiXsponR570.01Bg043200.v2.1	0.302232	1.18942	-1.97653	2.84421e-06	0.00127913	down	SoffiXsponR570.01Bg043200	-	GO:0003674,GO:0003824,GO:0005575,GO:0005622,GO:0005623,GO:0008194,GO:0016740,GO:0016757,GO:0016758,GO:0035251,GO:0043226,GO:0043227,GO:0043229,GO:0043231,GO:0044424,GO:0044464,GO:0046527,GO:0080043,GO:0080044	-	KOG1192-UDP-glucuronosyl and UDP-glucosyl transferase[GC]
SoffiXsponR570.02Gg045600.v2.1	2.09494	6.43469	-1.61896	5.67633e-21	8.8072e-17	down	SoffiXsponR570.02Gg045600	-	-	K00382-ko00010 Glycolysis / Gluconeogenesis;ko00020 Citrate cycle (TCA cycle);ko00620 Pyruvate metabolism;ko00630 Glyoxylate and dicarboxylate metabolism;ko00640 Propanoate metabolism;ko00260 Glycine, serine and threonine metabolism;ko00280 Valine, leucine and isoleucine degradation;ko00310 Lysine degradation;ko00380 Tryptophan metabolism;ko00785 Lipoic acid metabolism	KOG1335-Dihydrolipoamide dehydrogenase[C]
SoffiXsponR570.02Dg395700.v2.1	0.168882	1.09373	-2.69517	8.07104e-05	0.0164413	down	SoffiXsponR570.02Dg395700	-	-	-	-
SoffiXsponR570.05Dg055700.v2.1	7.8791	18.2411	-1.21109	4.76902e-05	0.011472	down	SoffiXsponR570.05Dg055700	-	GO:0005575,GO:0005622,GO:0005623,GO:0005737,GO:0006810,GO:0006950,GO:0008150,GO:0009266,GO:0009314,GO:0009408,GO:0009409,GO:0009411,GO:0009416,GO:0009507,GO:0009534,GO:0009535,GO:0009536,GO:0009579,GO:0009628,GO:0009637,GO:0009639,GO:0009642,GO:0009644,GO:0009889,GO:0009987,GO:0010029,GO:0010030,GO:0010114,GO:0010117,GO:0010218,GO:0010224,GO:0010380,GO:0016020,GO:0019222,GO:0031323,GO:0031326,GO:…	-	-
SoffiXsponR570.06Ag200300.v2.1	19.4079	7.5653	1.35918	0.00021972	0.0334773	up	SoffiXsponR570.06Ag200300	-	GO:0001101,GO:0007154,GO:0007165,GO:0008150,GO:0009719,GO:0009725,GO:0009751,GO:0009753,GO:0009755,GO:0009863,GO:0009867,GO:0009987,GO:0010033,GO:0014070,GO:0023052,GO:0032870,GO:0035690,GO:0042221,GO:0042493,GO:0046677,GO:0050789,GO:0050794,GO:0050896,GO:0051716,GO:0065007,GO:0070887,GO:0071229,GO:0071236,GO:0071310,GO:0071395,GO:0071407,GO:0071446,GO:0071495,GO:1901700,GO:1901701	-	KOG1752-Glutaredoxin and related proteins[O]
SoffiXsponR570.03Fg079800.v2.1	11.8259	3.96923	1.57502	3.54347e-07	0.000289365	up	SoffiXsponR570.03Fg079800	-	GO:0006139,GO:0006163,GO:0006164,GO:0006725,GO:0006753,GO:0006754,GO:0006793,GO:0006796,GO:0006807,GO:0006810,GO:0006811,GO:0006812,GO:0008150,GO:0008152,GO:0009058,GO:0009117,GO:0009123,GO:0009124,GO:0009126,GO:0009127,GO:0009141,GO:0009142,GO:0009144,GO:0009145,GO:0009150,GO:0009152,GO:0009156,GO:0009161,GO:0009165,GO:0009167,GO:0009168,GO:0009199,GO:0009201,GO:0009205,GO:0009206,GO:0009259,GO:…	K05658-ko02010 ABC transporters;ko04976 Bile secretion;ko05206 MicroRNAs in cancer;ko05226 Gastric cancer	KOG0055-Multidrug/pheromone exporter, ABC superfamily[Q]
SoffiXsponR570.08Cg171100.v2.1	0.977138	5.40342	-2.46724	4.06043e-07	0.00032034	down	SoffiXsponR570.08Cg171100	-	-	-	KOG0014-MADS box transcription factor[K]
SoffiXsponR570.05Eg129900.v2.1	5.16079	1.21536	2.08621	9.76637e-05	0.0187692	up	SoffiXsponR570.05Eg129900	-	GO:0003674,GO:0003824,GO:0004721,GO:0004722,GO:0006464,GO:0006470,GO:0006793,GO:0006796,GO:0006807,GO:0008150,GO:0008152,GO:0009987,GO:0016311,GO:0016787,GO:0016788,GO:0016791,GO:0019538,GO:0036211,GO:0042578,GO:0043170,GO:0043412,GO:0044237,GO:0044238,GO:0044260,GO:0044267,GO:0071704,GO:0140096,GO:1901564	K14497-ko04016 MAPK signaling pathway - plant;ko04075 Plant hormone signal transduction;ko04931 Insulin resistance	KOG0698-Serine/threonine protein phosphatase[T]
SoffiXsponR570.02Cg398400.v2.1	1.62045	0.586872	1.46528	2.82503e-05	0.00775791	up	SoffiXsponR570.02Cg398400	-	-	-	KOG4658-Apoptotic ATPase[T]
SoffiXsponR570.5_9Ag297300.v2.1	4.212	13.1627	-1.64388	1.00466e-05	0.00361034	down	SoffiXsponR570.5_9Ag297300	-	GO:0003674,GO:0003824,GO:0005488,GO:0005515,GO:0005575,GO:0005622,GO:0005623,GO:0005737,GO:0006464,GO:0006468,GO:0006766,GO:0006767,GO:0006771,GO:0006793,GO:0006796,GO:0006807,GO:0008150,GO:0008152,GO:0009058,GO:0009110,GO:0009231,GO:0009987,GO:0016310,GO:0016311,GO:0016787,GO:0016788,GO:0016791,GO:0017144,GO:0018130,GO:0019538,GO:0034641,GO:0036211,GO:0042364,GO:0042578,GO:0042726,GO:0042727,GO:…	-	KOG2914-Predicted haloacid-halidohydrolase and related hydrolases[R]
SoffiXsponR570.10Eg131800.v2.1	19.1297	39.6081	-1.04998	1.66544e-08	2.54168e-05	down	SoffiXsponR570.10Eg131800	-	GO:0003674,GO:0005575,GO:0005622,GO:0005623,GO:0005737,GO:0008047,GO:0008150,GO:0009507,GO:0009532,GO:0009536,GO:0009570,GO:0009579,GO:0030234,GO:0043085,GO:0043226,GO:0043227,GO:0043229,GO:0043231,GO:0044093,GO:0044422,GO:0044424,GO:0044434,GO:0044435,GO:0044444,GO:0044446,GO:0044464,GO:0046863,GO:0050790,GO:0065007,GO:0065009,GO:0098772	-	KOG0651-26S proteasome regulatory complex, ATPase RPT4[O]
SoffiXsponR570.1os1g011000.v2.1	36.2028	17.7618	1.02733	1.65084e-05	0.00526311	up	SoffiXsponR570.1os1g011000	-	-	-	-
SoffiXsponR570.5_9Ag223700.v2.1	8.11429	2.77414	1.54842	3.62818e-05	0.00930049	up	SoffiXsponR570.5_9Ag223700	-	GO:0003674,GO:0003824,GO:0004672,GO:0004674,GO:0005575,GO:0005622,GO:0005623,GO:0006464,GO:0006468,GO:0006793,GO:0006796,GO:0006807,GO:0007154,GO:0007165,GO:0008150,GO:0008152,GO:0009987,GO:0016301,GO:0016310,GO:0016740,GO:0016772,GO:0016773,GO:0018105,GO:0018107,GO:0018193,GO:0018209,GO:0018210,GO:0019538,GO:0023052,GO:0035556,GO:0036211,GO:0043170,GO:0043412,GO:0044237,GO:0044238,GO:0044260,GO:…	-	KOG0583-Serine/threonine protein kinase[T]
SoffiXsponR570.05Bg124000.v2.1	21.9116	7.1126	1.62324	9.64164e-05	0.0186288	up	SoffiXsponR570.05Bg124000	-	-	-	-
SoffiXsponR570.07Dg216300.v2.1	5.30507	2.34643	1.1769	0.000244603	0.0360301	up	SoffiXsponR570.07Dg216300	-	-	-	-
SoffiXsponR570.06Cg197500.v2.1	1.01111	2.17076	-1.10226	5.95587e-05	0.0133926	down	SoffiXsponR570.06Cg197500	-	-	K10712-ko00430 Taurine and hypotaurine metabolism	KOG4281-Uncharacterized conserved protein[S]
SoffiXsponR570.05Bg163300.v2.1	5.31493	1.63591	1.69996	2.74389e-05	0.00760236	up	SoffiXsponR570.05Bg163300	-	GO:0003674,GO:0003824,GO:0004672,GO:0004674,GO:0005575,GO:0005622,GO:0005623,GO:0006464,GO:0006468,GO:0006793,GO:0006796,GO:0006807,GO:0007154,GO:0007165,GO:0008150,GO:0008152,GO:0009987,GO:0016301,GO:0016310,GO:0016740,GO:0016772,GO:0016773,GO:0018105,GO:0018107,GO:0018193,GO:0018209,GO:0018210,GO:0019538,GO:0023052,GO:0035556,GO:0036211,GO:0043170,GO:0043412,GO:0044237,GO:0044238,GO:0044260,GO:…	-	KOG0583-Serine/threonine protein kinase[T]
SoffiXsponR570.6_9Ag271200.v2.1	15.7101	6.27916	1.32305	2.65124e-06	0.00120397	up	SoffiXsponR570.6_9Ag271200	-	GO:0005575,GO:0005622,GO:0005623,GO:0005634,GO:0005654,GO:0006109,GO:0006792,GO:0006950,GO:0006996,GO:0007154,GO:0008150,GO:0009267,GO:0009605,GO:0009657,GO:0009658,GO:0009889,GO:0009987,GO:0009991,GO:0010438,GO:0010439,GO:0010675,GO:0016043,GO:0017053,GO:0019222,GO:0031323,GO:0031326,GO:0031667,GO:0031668,GO:0031669,GO:0031974,GO:0031981,GO:0032991,GO:0033554,GO:0042594,GO:0042762,GO:0043226,GO:…	-	-
SoffiXsponR570.02Bg187100.v2.1	51.38	15.8364	1.69796	7.17033e-09	1.21366e-05	up	SoffiXsponR570.02Bg187100	-	-	-	-
SoffiXsponR570.01Fg150600.v2.1	1.11506	0.108077	3.36698	1.28509e-06	0.00072069	up	SoffiXsponR570.01Fg150600	-	-	-	-
SoffiXsponR570.5_9Ag371300.v2.1	6.486	14.9996	-1.20953	4.59789e-08	5.50954e-05	down	SoffiXsponR570.5_9Ag371300	-	GO:0005575,GO:0005622,GO:0005623,GO:0005737,GO:0006810,GO:0006950,GO:0008150,GO:0009266,GO:0009314,GO:0009408,GO:0009409,GO:0009411,GO:0009416,GO:0009507,GO:0009534,GO:0009535,GO:0009536,GO:0009579,GO:0009628,GO:0009637,GO:0009639,GO:0009642,GO:0009644,GO:0009889,GO:0009987,GO:0010029,GO:0010030,GO:0010114,GO:0010117,GO:0010218,GO:0010224,GO:0010380,GO:0016020,GO:0019222,GO:0031323,GO:0031326,GO:…	-	-
SoffiXsponR570.01Fg115900.v2.1	3.64516	1.11519	1.7087	3.33206e-07	0.000278528	up	SoffiXsponR570.01Fg115900	-	-	-	KOG0143-Iron/ascorbate family oxidoreductases[QR]
SoffiXsponR570.03Eg097300.v2.1	3.23614	1.16669	1.47185	3.82139e-05	0.00964087	up	SoffiXsponR570.03Eg097300	-	GO:0003674,GO:0003700,GO:0006355,GO:0008150,GO:0009889,GO:0010468,GO:0010556,GO:0019219,GO:0019222,GO:0031323,GO:0031326,GO:0050789,GO:0050794,GO:0051171,GO:0051252,GO:0060255,GO:0065007,GO:0080090,GO:0140110,GO:1903506,GO:2000112,GO:2001141	-	-
SoffiXsponR570.05Dg054600.v2.1	18.3231	54.563	-1.57426	1.44237e-29	4.47586e-25	down	SoffiXsponR570.05Dg054600	-	GO:0005575,GO:0005622,GO:0005623,GO:0005737,GO:0006810,GO:0006950,GO:0008150,GO:0009266,GO:0009314,GO:0009408,GO:0009409,GO:0009411,GO:0009416,GO:0009507,GO:0009534,GO:0009535,GO:0009536,GO:0009579,GO:0009628,GO:0009637,GO:0009639,GO:0009642,GO:0009644,GO:0009889,GO:0009987,GO:0010029,GO:0010030,GO:0010114,GO:0010117,GO:0010218,GO:0010224,GO:0010380,GO:0016020,GO:0019222,GO:0031323,GO:0031326,GO:…	-	-
SoffiXsponR570.08Ag097300.v2.1	36.8497	14.016	1.39458	5.80468e-10	1.58935e-06	up	SoffiXsponR570.08Ag097300	-	GO:0003674,GO:0003700,GO:0005575,GO:0005622,GO:0005623,GO:0005634,GO:0006355,GO:0008150,GO:0009314,GO:0009416,GO:0009628,GO:0009889,GO:0009909,GO:0010468,GO:0010556,GO:0019219,GO:0019222,GO:0031323,GO:0031326,GO:0043226,GO:0043227,GO:0043229,GO:0043231,GO:0044424,GO:0044464,GO:0048580,GO:0048831,GO:0050789,GO:0050793,GO:0050794,GO:0050896,GO:0051171,GO:0051239,GO:0051252,GO:0060255,GO:0065007,GO:…	-	KOG1601-GATA-4/5/6 transcription factors[K]
SoffiXsponR570.01Fg072200.v2.1	2.47241	0.488788	2.33864	9.8659e-05	0.0188816	up	SoffiXsponR570.01Fg072200	-	-	-	-
SoffiXsponR570.7_10Ag011000.v2.1	0.030567	1.23793	-5.33981	1.68833e-09	3.92933e-06	down	SoffiXsponR570.7_10Ag011000	-	-	K00430-ko00940 Phenylpropanoid biosynthesis	-
SoffiXsponR570.03Ag174700.v2.1	0.323757	2.21506	-2.77436	1.53313e-05	0.00504329	down	SoffiXsponR570.03Ag174700	-	-	-	-
SoffiXsponR570.07Cg129000.v2.1	38.6692	100.955	-1.38446	0.000101653	0.0191564	down	SoffiXsponR570.07Cg129000	-	GO:0003674,GO:0003824,GO:0004014,GO:0005575,GO:0005622,GO:0005623,GO:0005737,GO:0005829,GO:0006576,GO:0006595,GO:0006596,GO:0006597,GO:0006807,GO:0008150,GO:0008152,GO:0008215,GO:0008216,GO:0008295,GO:0009058,GO:0009308,GO:0009309,GO:0009987,GO:0016829,GO:0016830,GO:0016831,GO:0017144,GO:0034641,GO:0042401,GO:0044106,GO:0044237,GO:0044249,GO:0044271,GO:0044424,GO:0044444,GO:0044464,GO:0071704,GO:…	-	-
SoffiXsponR570.06Fg145400.v2.1	48.0779	19.8339	1.27741	3.25051e-05	0.0086458	up	SoffiXsponR570.06Fg145400	-	GO:0001101,GO:0007154,GO:0007165,GO:0008150,GO:0009719,GO:0009725,GO:0009751,GO:0009753,GO:0009755,GO:0009863,GO:0009867,GO:0009987,GO:0010033,GO:0014070,GO:0023052,GO:0032870,GO:0035690,GO:0042221,GO:0042493,GO:0046677,GO:0050789,GO:0050794,GO:0050896,GO:0051716,GO:0065007,GO:0070887,GO:0071229,GO:0071236,GO:0071310,GO:0071395,GO:0071407,GO:0071446,GO:0071495,GO:1901700,GO:1901701	-	KOG1752-Glutaredoxin and related proteins[O]
SoffiXsponR570.06Cg200300.v2.1	0.881627	2.11633	-1.26332	2.32978e-06	0.00108989	down	SoffiXsponR570.06Cg200300	-	GO:0001101,GO:0006355,GO:0008150,GO:0009719,GO:0009725,GO:0009739,GO:0009889,GO:0010033,GO:0010468,GO:0010556,GO:0019219,GO:0019222,GO:0031323,GO:0031326,GO:0033993,GO:0042221,GO:0050789,GO:0050794,GO:0050896,GO:0051171,GO:0051252,GO:0060255,GO:0065007,GO:0080090,GO:1901700,GO:1903506,GO:2000112,GO:2001141	-	-
SoffiXsponR570.6_9Ag048100.v2.1	8.79997	18.2468	-1.05207	5.59044e-05	0.0128821	down	SoffiXsponR570.6_9Ag048100	-	GO:0003674,GO:0005488,GO:0005515,GO:0005575,GO:0005622,GO:0005623,GO:0005737,GO:0006725,GO:0006778,GO:0006779,GO:0006807,GO:0007154,GO:0007165,GO:0008150,GO:0008152,GO:0009058,GO:0009507,GO:0009536,GO:0009987,GO:0010019,GO:0015994,GO:0015995,GO:0018130,GO:0019438,GO:0019899,GO:0023052,GO:0033013,GO:0033014,GO:0034641,GO:0042440,GO:0043085,GO:0043226,GO:0043227,GO:0043229,GO:0043231,GO:0044093,GO:…	-	-
SoffiXsponR570.07Bg127100.v2.1	0.944264	2.59553	-1.45877	1.5582e-05	0.00506139	down	SoffiXsponR570.07Bg127100	-	-	-	-
SoffiXsponR570.8_10Ag216000.v2.1	34.322	13.1676	1.38215	1.13497e-08	1.76097e-05	up	SoffiXsponR570.8_10Ag216000	-	GO:0003674,GO:0003700,GO:0005575,GO:0005622,GO:0005623,GO:0005634,GO:0006355,GO:0008150,GO:0009314,GO:0009416,GO:0009628,GO:0009889,GO:0009909,GO:0010468,GO:0010556,GO:0019219,GO:0019222,GO:0031323,GO:0031326,GO:0043226,GO:0043227,GO:0043229,GO:0043231,GO:0044424,GO:0044464,GO:0048580,GO:0048831,GO:0050789,GO:0050793,GO:0050794,GO:0050896,GO:0051171,GO:0051239,GO:0051252,GO:0060255,GO:0065007,GO:…	-	KOG1601-GATA-4/5/6 transcription factors[K]
SoffiXsponR570.05Eg300900.v2.1	3.85667	8.7029	-1.17414	0.00011232	0.0205565	down	SoffiXsponR570.05Eg300900	-	-	-	-
SoffiXsponR570.07Eg156100.v2.1	13.7185	36.5601	-1.41415	8.92215e-12	3.77545e-08	down	SoffiXsponR570.07Eg156100	-	-	-	-
SoffiXsponR570.8_5Ag097500.v2.1	9.80003	3.58074	1.45253	4.06101e-09	7.71542e-06	up	SoffiXsponR570.8_5Ag097500	-	GO:0003674,GO:0003700,GO:0005575,GO:0005622,GO:0005623,GO:0005634,GO:0006355,GO:0008150,GO:0009314,GO:0009416,GO:0009628,GO:0009889,GO:0009909,GO:0010468,GO:0010556,GO:0019219,GO:0019222,GO:0031323,GO:0031326,GO:0043226,GO:0043227,GO:0043229,GO:0043231,GO:0044424,GO:0044464,GO:0048580,GO:0048831,GO:0050789,GO:0050793,GO:0050794,GO:0050896,GO:0051171,GO:0051239,GO:0051252,GO:0060255,GO:0065007,GO:…	-	KOG1601-GATA-4/5/6 transcription factors[K]
SoffiXsponR570.01Ag515100.v2.1	24.1365	7.38687	1.70818	7.45653e-05	0.0157049	up	SoffiXsponR570.01Ag515100	-	GO:0000038,GO:0003674,GO:0003824,GO:0004497,GO:0005575,GO:0005622,GO:0005623,GO:0005737,GO:0005783,GO:0006082,GO:0006629,GO:0006631,GO:0006633,GO:0006725,GO:0008150,GO:0008152,GO:0008610,GO:0009058,GO:0009698,GO:0009699,GO:0009987,GO:0010025,GO:0010166,GO:0010345,GO:0012505,GO:0016053,GO:0016491,GO:0016705,GO:0016713,GO:0019438,GO:0019748,GO:0019752,GO:0032787,GO:0042761,GO:0043226,GO:0043227,GO:…	-	KOG0157-Cytochrome P450 CYP4/CYP19/CYP26 subfamilies[QI]
SoffiXsponR570.05Bg074200.v2.1	0.52871	1.37503	-1.37892	0.000232838	0.0347368	down	SoffiXsponR570.05Bg074200	-	-	-	-
SoffiXsponR570.8_10Ag091000.v2.1	8.41567	3.50677	1.26293	0.000124651	0.0220504	up	SoffiXsponR570.8_10Ag091000	-	GO:0005575,GO:0005576	K08249-ko00460 Cyanoamino acid metabolism	KOG1282-Serine carboxypeptidases (lysosomal cathepsin A)[OE]
SoffiXsponR570.7_10Ag311700.v2.1	5.09301	12.4646	-1.29125	2.47317e-09	5.23266e-06	down	SoffiXsponR570.7_10Ag311700	-	-	-	-
SoffiXsponR570.02Gg204000.v2.1	8.36287	4.01319	1.05925	9.90187e-05	0.0188816	up	SoffiXsponR570.02Gg204000	-	-	-	-
SoffiXsponR570.02Fg269400.v2.1	16.6289	6.46275	1.36347	6.67441e-07	0.000450252	up	SoffiXsponR570.02Fg269400	-	-	-	-
SoffiXsponR570.08Ag076200.v2.1	0.535568	0.040449	3.72689	2.44976e-05	0.00701717	up	SoffiXsponR570.08Ag076200	-	GO:0005575,GO:0005622,GO:0005623,GO:0005737,GO:0009507,GO:0009534,GO:0009536,GO:0009543,GO:0009579,GO:0031976,GO:0031977,GO:0031978,GO:0031984,GO:0043226,GO:0043227,GO:0043229,GO:0043231,GO:0044422,GO:0044424,GO:0044434,GO:0044435,GO:0044436,GO:0044444,GO:0044446,GO:0044464	K00422-ko00350 Tyrosine metabolism;ko00950 Isoquinoline alkaloid biosynthesis	-
SoffiXsponR570.06Ag067900.v2.1	3.37993	8.87784	-1.39322	6.07017e-07	0.000427817	down	SoffiXsponR570.06Ag067900	-	GO:0006355,GO:0008150,GO:0009889,GO:0009890,GO:0009892,GO:0010468,GO:0010556,GO:0010558,GO:0010605,GO:0010629,GO:0019219,GO:0019222,GO:0031323,GO:0031324,GO:0031326,GO:0031327,GO:0045892,GO:0045934,GO:0048519,GO:0048523,GO:0050789,GO:0050794,GO:0051171,GO:0051172,GO:0051252,GO:0051253,GO:0060255,GO:0065007,GO:0080090,GO:1902679,GO:1903506,GO:1903507,GO:2000112,GO:2000113,GO:2001141	-	-
SoffiXsponR570.08Eg017600.v2.1	6.16019	2.15256	1.51692	0.000113888	0.0206673	up	SoffiXsponR570.08Eg017600	-	-	-	KOG0023-Alcohol dehydrogenase, class V[Q]
SoffiXsponR570.02Eg345300.v2.1	614.758	245.382	1.32499	5.49758e-15	3.41194e-11	up	SoffiXsponR570.02Eg345300	-	-	-	-
SoffiXsponR570.10Fg070100.v2.1	1.84295	0.660472	1.48045	0.000200554	0.0312737	up	SoffiXsponR570.10Fg070100	-	GO:0005575,GO:0005576	K08249-ko00460 Cyanoamino acid metabolism	KOG1282-Serine carboxypeptidases (lysosomal cathepsin A)[OE]
SoffiXsponR570.6us88g062300.v2.1	54.0276	111.71	-1.04799	2.64633e-05	0.00737597	down	SoffiXsponR570.6us88g062300	-	-	-	-
SoffiXsponR570.02Bg372700.v2.1	0.232914	1.63026	-2.80723	1.00354e-05	0.00361034	down	SoffiXsponR570.02Bg372700	-	-	-	-
SoffiXsponR570.02Gg265200.v2.1	5.38786	0.0736563	6.19276	6.5745e-05	0.0143336	up	SoffiXsponR570.02Gg265200	-	GO:0003674,GO:0003824,GO:0005575,GO:0005622,GO:0005623,GO:0005737,GO:0006950,GO:0008150,GO:0008152,GO:0009605,GO:0009607,GO:0009611,GO:0016165,GO:0016491,GO:0016701,GO:0016702,GO:0043207,GO:0044424,GO:0044464,GO:0050896,GO:0051213,GO:0051704,GO:0051707,GO:0055114	K15718-ko00591 Linoleic acid metabolism	-
SoffiXsponR570.6_9Ag271000.v2.1	25.7118	10.4708	1.29606	5.64793e-06	0.00228604	up	SoffiXsponR570.6_9Ag271000	-	GO:0005575,GO:0005622,GO:0005623,GO:0005634,GO:0005654,GO:0006109,GO:0006792,GO:0006950,GO:0006996,GO:0007154,GO:0008150,GO:0009267,GO:0009605,GO:0009657,GO:0009658,GO:0009889,GO:0009987,GO:0009991,GO:0010438,GO:0010439,GO:0010675,GO:0016043,GO:0017053,GO:0019222,GO:0031323,GO:0031326,GO:0031667,GO:0031668,GO:0031669,GO:0031974,GO:0031981,GO:0032991,GO:0033554,GO:0042594,GO:0042762,GO:0043226,GO:…	-	-
SoffiXsponR570.02Bg347500.v2.1	1932.55	743.085	1.37891	1.41154e-15	1.09505e-11	up	SoffiXsponR570.02Bg347500	-	-	-	-
SoffiXsponR570.01Fg241300.v2.1	13.6923	6.42759	1.09102	1.39426e-06	0.000768029	up	SoffiXsponR570.01Fg241300	-	-	K01580-ko00650 Butanoate metabolism;ko00250 Alanine, aspartate and glutamate metabolism;ko00410 beta-Alanine metabolism;ko00430 Taurine and hypotaurine metabolism;ko02024 Quorum sensing;ko04727 GABAergic synapse;ko04940 Type I diabetes mellitus	KOG1383-Glutamate decarboxylase/sphingosine phosphate lyase[E]
SoffiXsponR570.05Gg172200.v2.1	3.30214	0.906931	1.86434	0.000183985	0.0295309	up	SoffiXsponR570.05Gg172200	-	-	-	-
SoffiXsponR570.07Bg138600.v2.1	1.0755	5.47895	-2.34889	7.51183e-08	8.038e-05	down	SoffiXsponR570.07Bg138600	-	-	K05350-ko00500 Starch and sucrose metabolism;ko00460 Cyanoamino acid metabolism;ko00946 Degradation of flavonoids;ko00999 Biosynthesis of various plant secondary metabolites	KOG0626-Beta-glucosidase, lactase phlorizinhydrolase, and related proteins[G]
SoffiXsponR570.10Cg002600.v2.1	0.145136	2.59633	-4.16099	0.000389141	0.0498304	down	SoffiXsponR570.10Cg002600	-	-	K00430-ko00940 Phenylpropanoid biosynthesis	-
SoffiXsponR570.02Dg194900.v2.1	2.17889	0.720184	1.59716	3.5526e-05	0.00921242	up	SoffiXsponR570.02Dg194900	-	-	-	-
SoffiXsponR570.02Bg123700.v2.1	25.1507	10.7467	1.22671	1.92867e-05	0.00587758	up	SoffiXsponR570.02Bg123700	-	GO:0000302,GO:0001101,GO:0002831,GO:0005575,GO:0005622,GO:0005623,GO:0005634,GO:0005737,GO:0005739,GO:0005829,GO:0006950,GO:0006970,GO:0006979,GO:0007154,GO:0007275,GO:0007568,GO:0008150,GO:0009266,GO:0009314,GO:0009409,GO:0009414,GO:0009415,GO:0009416,GO:0009605,GO:0009607,GO:0009611,GO:0009620,GO:0009625,GO:0009628,GO:0009636,GO:0009642,GO:0009646,GO:0009651,GO:0009719,GO:0009723,GO:0009725,GO:…	-	-
SoffiXsponR570.03Ag128400.v2.1	4.89103	1.91788	1.35062	1.76301e-05	0.00551076	up	SoffiXsponR570.03Ag128400	-	GO:0003674,GO:0003700,GO:0006355,GO:0008150,GO:0009889,GO:0010468,GO:0010556,GO:0019219,GO:0019222,GO:0031323,GO:0031326,GO:0050789,GO:0050794,GO:0051171,GO:0051252,GO:0060255,GO:0065007,GO:0080090,GO:0140110,GO:1903506,GO:2000112,GO:2001141	-	-
SoffiXsponR570.07Bg263600.v2.1	4.31185	8.62701	-1.00056	0.000220553	0.0334946	down	SoffiXsponR570.07Bg263600	-	GO:0005575,GO:0005622,GO:0005623,GO:0005737,GO:0008150,GO:0009507,GO:0009532,GO:0009536,GO:0009570,GO:0009987,GO:0016043,GO:0022607,GO:0034622,GO:0043226,GO:0043227,GO:0043229,GO:0043231,GO:0043933,GO:0044085,GO:0044422,GO:0044424,GO:0044434,GO:0044435,GO:0044444,GO:0044446,GO:0044464,GO:0065003,GO:0071840,GO:0110102	-	-
SoffiXsponR570.03Bg111100.v2.1	3.02824	1.15471	1.39094	0.000157825	0.0263779	up	SoffiXsponR570.03Bg111100	-	GO:0003674,GO:0003700,GO:0006355,GO:0008150,GO:0009889,GO:0010468,GO:0010556,GO:0019219,GO:0019222,GO:0031323,GO:0031326,GO:0050789,GO:0050794,GO:0051171,GO:0051252,GO:0060255,GO:0065007,GO:0080090,GO:0140110,GO:1903506,GO:2000112,GO:2001141	-	-
SoffiXsponR570.03Cg143800.v2.1	14.26	4.38264	1.7021	9.0129e-07	0.000559365	up	SoffiXsponR570.03Cg143800	-	GO:0003674,GO:0005488,GO:0005575,GO:0005622,GO:0005623,GO:0005737,GO:0006810,GO:0006811,GO:0006812,GO:0006873,GO:0006875,GO:0008150,GO:0009987,GO:0019725,GO:0030001,GO:0030003,GO:0042592,GO:0043167,GO:0043169,GO:0044424,GO:0044464,GO:0046872,GO:0046914,GO:0046916,GO:0048878,GO:0050801,GO:0051179,GO:0051234,GO:0055065,GO:0055076,GO:0055080,GO:0055082,GO:0065007,GO:0065008,GO:0098771	K07213-ko04978 Mineral absorption	KOG1603-Copper chaperone[P]
SoffiXsponR570.02Dg360200.v2.1	2.58502	0.0305557	6.40259	7.34285e-06	0.00281307	up	SoffiXsponR570.02Dg360200	-	GO:0003674,GO:0003824,GO:0005575,GO:0005622,GO:0005623,GO:0005737,GO:0006950,GO:0008150,GO:0008152,GO:0009605,GO:0009607,GO:0009611,GO:0016165,GO:0016491,GO:0016701,GO:0016702,GO:0043207,GO:0044424,GO:0044464,GO:0050896,GO:0051213,GO:0051704,GO:0051707,GO:0055114	K15718-ko00591 Linoleic acid metabolism	-
SoffiXsponR570.03Dg176000.v2.1	1.31693	0.251845	2.38657	0.000177838	0.0288426	up	SoffiXsponR570.03Dg176000	-	GO:0003674,GO:0003676,GO:0003723,GO:0003824,GO:0004518,GO:0004519,GO:0005488,GO:0005575,GO:0005622,GO:0005623,GO:0006139,GO:0006725,GO:0006807,GO:0008150,GO:0008152,GO:0009451,GO:0009987,GO:0016020,GO:0016070,GO:0016787,GO:0016788,GO:0034641,GO:0043170,GO:0043226,GO:0043227,GO:0043229,GO:0043231,GO:0043412,GO:0044237,GO:0044238,GO:0044424,GO:0044464,GO:0046483,GO:0071704,GO:0090304,GO:0090305,GO:…	-	-
SoffiXsponR570.01Eg280600.v2.1	2.73833	6.48048	-1.2428	7.58606e-05	0.0158345	down	SoffiXsponR570.01Eg280600	-	-	-	KOG0156-Cytochrome P450 CYP2 subfamily[Q]
SoffiXsponR570.07Dg107900.v2.1	208.897	439.447	-1.0729	0.000141053	0.024272	down	SoffiXsponR570.07Dg107900	-	GO:0008150,GO:0009314,GO:0009416,GO:0009628,GO:0050896	K05298-ko00710 Carbon fixation in photosynthetic organisms	KOG0657-Glyceraldehyde 3-phosphate dehydrogenase[G]
SoffiXsponR570.07Eg212500.v2.1	39.5373	116.472	-1.5587	6.11206e-07	0.000427817	down	SoffiXsponR570.07Eg212500	-	-	-	-
SoffiXsponR570.10Bg171700.v2.1	1.72695	0.350156	2.30215	1.44224e-06	0.000786752	up	SoffiXsponR570.10Bg171700	-	GO:0005575,GO:0005576	K08249-ko00460 Cyanoamino acid metabolism	KOG1282-Serine carboxypeptidases (lysosomal cathepsin A)[OE]
SoffiXsponR570.7_10Ag368400.v2.1	0.801153	2.49239	-1.63738	5.54072e-05	0.0128407	down	SoffiXsponR570.7_10Ag368400	-	-	-	-
SoffiXsponR570.08Ag083700.v2.1	6.42506	1.6414	1.96878	1.2817e-06	0.00072069	up	SoffiXsponR570.08Ag083700	-	-	-	KOG0023-Alcohol dehydrogenase, class V[Q]
SoffiXsponR570.8_5Ag128000.v2.1	1.34112	0.62576	1.09976	0.000368727	0.0478748	up	SoffiXsponR570.8_5Ag128000	-	GO:0000976,GO:0000981,GO:0000988,GO:0000989,GO:0001067,GO:0001076,GO:0001134,GO:0001135,GO:0001158,GO:0003674,GO:0003676,GO:0003677,GO:0003690,GO:0003700,GO:0005488,GO:0005575,GO:0005622,GO:0005623,GO:0005634,GO:0006355,GO:0006357,GO:0008150,GO:0009889,GO:0009890,GO:0009892,GO:0009987,GO:0010468,GO:0010556,GO:0010558,GO:0010605,GO:0010629,GO:0019219,GO:0019222,GO:0030154,GO:0031323,GO:0031324,GO:…	-	KOG0048-Transcription factor, Myb superfamily[K]
SoffiXsponR570.08Cg065700.v2.1	3.877	0.0001	15.2427	0.000135844	0.023506	up	SoffiXsponR570.08Cg065700	-	GO:0005575,GO:0005622,GO:0005623,GO:0005737,GO:0009507,GO:0009534,GO:0009536,GO:0009543,GO:0009579,GO:0031976,GO:0031977,GO:0031978,GO:0031984,GO:0043226,GO:0043227,GO:0043229,GO:0043231,GO:0044422,GO:0044424,GO:0044434,GO:0044435,GO:0044436,GO:0044444,GO:0044446,GO:0044464	K00422-ko00350 Tyrosine metabolism;ko00950 Isoquinoline alkaloid biosynthesis	-
SoffiXsponR570.03Cg268400.v2.1	27.9581	11.2388	1.31478	2.2688e-07	0.00020707	up	SoffiXsponR570.03Cg268400	-	-	-	KOG2839-Diadenosine and diphosphoinositol polyphosphate phosphohydrolase[T]
SoffiXsponR570.05Ag031400.v2.1	1.72643	0.62148	1.47401	0.000131139	0.0228192	up	SoffiXsponR570.05Ag031400	-	GO:0003674,GO:0003824,GO:0004364,GO:0005575,GO:0005622,GO:0005623,GO:0005737,GO:0006518,GO:0006575,GO:0006749,GO:0006790,GO:0006807,GO:0008150,GO:0008152,GO:0009987,GO:0016740,GO:0016765,GO:0034641,GO:0043603,GO:0044237,GO:0044424,GO:0044464,GO:0051186,GO:0071704,GO:1901564	K00799-ko00480 Glutathione metabolism;ko00980 Metabolism of xenobiotics by cytochrome P450;ko00982 Drug metabolism - cytochrome P450;ko00983 Drug metabolism - other enzymes;ko04212 Longevity regulating pathway - worm;ko05200 Pathways in cancer;ko05204 Chemical carcinogenesis - DNA adducts;ko05207 Chemical carcinogenesis - receptor activation;ko05208 Chemical carcinogenesis - reactive oxygen speci…	KOG0867-Glutathione S-transferase[O]
SoffiXsponR570.10Dg047800.v2.1	34.6626	80.3625	-1.21315	4.49462e-15	2.98873e-11	down	SoffiXsponR570.10Dg047800	-	-	K01623-ko00010 Glycolysis / Gluconeogenesis;ko00030 Pentose phosphate pathway;ko00051 Fructose and mannose metabolism;ko00710 Carbon fixation in photosynthetic organisms;ko00680 Methane metabolism;ko04066 HIF-1 signaling pathway	KOG1557-Fructose-biphosphate aldolase[G]
SoffiXsponR570.03Ag047000.v2.1	0.243418	1.28838	-2.40405	5.54415e-05	0.0128407	down	SoffiXsponR570.03Ag047000	-	-	-	KOG1737-Oxysterol-binding protein[I]
SoffiXsponR570.6_9Ag278100.v2.1	0.474847	1.64832	-1.79546	4.37109e-06	0.00185809	down	SoffiXsponR570.6_9Ag278100	-	GO:0003674,GO:0003824,GO:0005488,GO:0005515,GO:0005575,GO:0005622,GO:0005623,GO:0005737,GO:0006725,GO:0006807,GO:0008150,GO:0008152,GO:0008168,GO:0008171,GO:0008757,GO:0009058,GO:0009812,GO:0009820,GO:0009821,GO:0009987,GO:0016740,GO:0016741,GO:0019438,GO:0030761,GO:0030766,GO:0032259,GO:0033799,GO:0034641,GO:0042802,GO:0042803,GO:0044237,GO:0044249,GO:0044271,GO:0044424,GO:0044464,GO:0046983,GO:…	-	KOG3178-Hydroxyindole-O-methyltransferase and related SAM-dependent methyltransferases[R]
SoffiXsponR570.03Ag051700.v2.1	8.92907	3.44957	1.37209	0.000170615	0.0279506	up	SoffiXsponR570.03Ag051700	-	GO:0003002,GO:0005575,GO:0005622,GO:0005623,GO:0005737,GO:0006810,GO:0007275,GO:0007389,GO:0008150,GO:0009605,GO:0009606,GO:0009628,GO:0009629,GO:0009630,GO:0009914,GO:0009956,GO:0009958,GO:0010817,GO:0022622,GO:0032501,GO:0032502,GO:0044424,GO:0044464,GO:0048364,GO:0048731,GO:0048856,GO:0050896,GO:0051179,GO:0051234,GO:0060918,GO:0065007,GO:0065008,GO:0090057,GO:0099402	K14488-ko04075 Plant hormone signal transduction	-
SoffiXsponR570.06Gg091800.v2.1	8.52861	3.94784	1.11125	0.000115177	0.0208604	up	SoffiXsponR570.06Gg091800	-	GO:0005575,GO:0005622,GO:0005623,GO:0005634,GO:0005654,GO:0006109,GO:0006792,GO:0006950,GO:0006996,GO:0007154,GO:0008150,GO:0009267,GO:0009605,GO:0009657,GO:0009658,GO:0009889,GO:0009987,GO:0009991,GO:0010438,GO:0010439,GO:0010675,GO:0016043,GO:0017053,GO:0019222,GO:0031323,GO:0031326,GO:0031667,GO:0031668,GO:0031669,GO:0031974,GO:0031981,GO:0032991,GO:0033554,GO:0042594,GO:0042762,GO:0043226,GO:…	-	-
SoffiXsponR570.8_10Ag051000.v2.1	1.49091	0.588344	1.34146	2.16578e-06	0.00105011	up	SoffiXsponR570.8_10Ag051000	-	-	-	KOG4658-Apoptotic ATPase[T]
SoffiXsponR570.06Ag132600.v2.1	0.291831	0.910806	-1.64201	0.00027472	0.0391588	down	SoffiXsponR570.06Ag132600	-	GO:0003674,GO:0003824,GO:0004497,GO:0005575,GO:0008150,GO:0008152,GO:0009058,GO:0009719,GO:0009725,GO:0009733,GO:0010033,GO:0016020,GO:0016491,GO:0016705,GO:0016709,GO:0019748,GO:0042221,GO:0044550,GO:0050896,GO:0055114	K05280-ko00941 Flavonoid biosynthesis;ko00944 Flavone and flavonol biosynthesis	KOG0156-Cytochrome P450 CYP2 subfamily[Q]
SoffiXsponR570.04Ag205900.v2.1	0.051882	0.672729	-3.69672	4.52444e-05	0.0110261	down	SoffiXsponR570.04Ag205900	-	GO:0002682,GO:0002831,GO:0005575,GO:0005622,GO:0005623,GO:0005634,GO:0006355,GO:0008150,GO:0009605,GO:0009607,GO:0009620,GO:0009889,GO:0009890,GO:0009892,GO:0010033,GO:0010200,GO:0010243,GO:0010468,GO:0010556,GO:0010558,GO:0010605,GO:0010629,GO:0019219,GO:0019222,GO:0031323,GO:0031324,GO:0031326,GO:0031327,GO:0031347,GO:0032101,GO:0042221,GO:0042493,GO:0043207,GO:0043226,GO:0043227,GO:0043229,GO:…	-	-
SoffiXsponR570.7_10Ag060900.v2.1	24.8616	55.2858	-1.15299	1.54009e-20	2.04818e-16	down	SoffiXsponR570.7_10Ag060900	-	-	K01623-ko00010 Glycolysis / Gluconeogenesis;ko00030 Pentose phosphate pathway;ko00051 Fructose and mannose metabolism;ko00710 Carbon fixation in photosynthetic organisms;ko00680 Methane metabolism;ko04066 HIF-1 signaling pathway	KOG1557-Fructose-biphosphate aldolase[G]
SoffiXsponR570.05Fg206400.v2.1	19.502	7.583	1.36278	8.65106e-07	0.000544163	up	SoffiXsponR570.05Fg206400	-	GO:0000103,GO:0003674,GO:0003824,GO:0004604,GO:0005575,GO:0005622,GO:0005623,GO:0005737,GO:0006790,GO:0008150,GO:0008152,GO:0009507,GO:0009532,GO:0009536,GO:0009570,GO:0009973,GO:0009987,GO:0016491,GO:0016667,GO:0016671,GO:0019379,GO:0019419,GO:0043226,GO:0043227,GO:0043229,GO:0043231,GO:0044237,GO:0044422,GO:0044424,GO:0044434,GO:0044435,GO:0044444,GO:0044446,GO:0044464,GO:0055114	K05907-ko00920 Sulfur metabolism	KOG0189-Phosphoadenosine phosphosulfate reductase[E]
SoffiXsponR570.01Cg364700.v2.1	6.72388	15.3802	-1.1937	0.000337078	0.0447645	down	SoffiXsponR570.01Cg364700	-	-	-	-
SoffiXsponR570.8_10Ag195800.v2.1	3.36179	0.680256	2.30508	1.76299e-06	0.000904639	up	SoffiXsponR570.8_10Ag195800	-	GO:0005575,GO:0005622,GO:0005623,GO:0005737,GO:0009507,GO:0009534,GO:0009536,GO:0009543,GO:0009579,GO:0031976,GO:0031977,GO:0031978,GO:0031984,GO:0043226,GO:0043227,GO:0043229,GO:0043231,GO:0044422,GO:0044424,GO:0044434,GO:0044435,GO:0044436,GO:0044444,GO:0044446,GO:0044464	K00422-ko00350 Tyrosine metabolism;ko00950 Isoquinoline alkaloid biosynthesis	-
SoffiXsponR570.02Fg323700.v2.1	5.49105	2.01151	1.4488	0.000112769	0.0205565	up	SoffiXsponR570.02Fg323700	-	GO:0000151,GO:0003674,GO:0003824,GO:0004842,GO:0005575,GO:0005622,GO:0005623,GO:0005634,GO:0006464,GO:0006508,GO:0006511,GO:0006807,GO:0006950,GO:0007275,GO:0008150,GO:0008152,GO:0009056,GO:0009057,GO:0009266,GO:0009408,GO:0009628,GO:0009653,GO:0009719,GO:0009725,GO:0009733,GO:0009791,GO:0009987,GO:0010015,GO:0010033,GO:0010101,GO:0010102,GO:0010286,GO:0010311,GO:0010498,GO:0016567,GO:0016740,GO:…	K03875-ko04120 Ubiquitin mediated proteolysis;ko04068 FoxO signaling pathway;ko04150 mTOR signaling pathway;ko04110 Cell cycle;ko05200 Pathways in cancer;ko05203 Viral carcinogenesis;ko05222 Small cell lung cancer;ko05169 Epstein-Barr virus infection	KOG4341-F-box protein containing LRR[R]
SoffiXsponR570.06Eg054500.v2.1	0.886731	0.076983	3.52588	1.17321e-06	0.00067838	up	SoffiXsponR570.06Eg054500	-	-	-	KOG4569-Predicted lipase[I]
SoffiXsponR570.08Ag214600.v2.1	73.1154	28.4368	1.36241	0.000349162	0.0461626	up	SoffiXsponR570.08Ag214600	-	GO:0001101,GO:0003674,GO:0003824,GO:0004842,GO:0005575,GO:0005622,GO:0005623,GO:0005634,GO:0005737,GO:0006066,GO:0006082,GO:0006464,GO:0006508,GO:0006511,GO:0006629,GO:0006714,GO:0006720,GO:0006721,GO:0006807,GO:0006950,GO:0006970,GO:0008150,GO:0008152,GO:0009056,GO:0009057,GO:0009628,GO:0009651,GO:0009687,GO:0009719,GO:0009725,GO:0009739,GO:0009787,GO:0009789,GO:0009966,GO:0009967,GO:0009987,GO:…	-	KOG0802-E3 ubiquitin ligase[O]
SoffiXsponR570.01Ag505100.v2.1	1.30894	4.26104	-1.70281	9.81574e-07	0.000588197	down	SoffiXsponR570.01Ag505100	-	-	-	KOG3216-Diamine acetyltransferase[E]
SoffiXsponR570.6_9Ag334100.v2.1	1.47013	3.14339	-1.09637	2.21914e-06	0.00105974	down	SoffiXsponR570.6_9Ag334100	-	-	K10712-ko00430 Taurine and hypotaurine metabolism	KOG4281-Uncharacterized conserved protein[S]
SoffiXsponR570.05Bg269500.v2.1	33.4708	12.1947	1.45665	8.85119e-06	0.00330921	up	SoffiXsponR570.05Bg269500	-	GO:0000103,GO:0003674,GO:0003824,GO:0004604,GO:0005575,GO:0005622,GO:0005623,GO:0005737,GO:0006790,GO:0008150,GO:0008152,GO:0009507,GO:0009532,GO:0009536,GO:0009570,GO:0009973,GO:0009987,GO:0016491,GO:0016667,GO:0016671,GO:0019379,GO:0019419,GO:0043226,GO:0043227,GO:0043229,GO:0043231,GO:0044237,GO:0044422,GO:0044424,GO:0044434,GO:0044435,GO:0044444,GO:0044446,GO:0044464,GO:0055114	K05907-ko00920 Sulfur metabolism	KOG0189-Phosphoadenosine phosphosulfate reductase[E]
SoffiXsponR570.05Fg097500.v2.1	4.36342	1.40804	1.63177	7.62518e-05	0.0158602	up	SoffiXsponR570.05Fg097500	-	GO:0003674,GO:0003824,GO:0004672,GO:0004674,GO:0005575,GO:0005622,GO:0005623,GO:0006464,GO:0006468,GO:0006793,GO:0006796,GO:0006807,GO:0007154,GO:0007165,GO:0008150,GO:0008152,GO:0009987,GO:0016301,GO:0016310,GO:0016740,GO:0016772,GO:0016773,GO:0018105,GO:0018107,GO:0018193,GO:0018209,GO:0018210,GO:0019538,GO:0023052,GO:0035556,GO:0036211,GO:0043170,GO:0043412,GO:0044237,GO:0044238,GO:0044260,GO:…	-	KOG0583-Serine/threonine protein kinase[T]
SoffiXsponR570.10us89g012500.v2.1	0.0443317	1.11856	-4.65716	4.69882e-08	5.53712e-05	down	SoffiXsponR570.10us89g012500	-	-	K00430-ko00940 Phenylpropanoid biosynthesis	-
SoffiXsponR570.02Ag309500.v2.1	6.04434	2.61609	1.20817	5.01158e-06	0.00207355	up	SoffiXsponR570.02Ag309500	-	-	-	-
SoffiXsponR570.5_9Ag371100.v2.1	2.91551	7.15165	-1.29453	5.69225e-06	0.002294	down	SoffiXsponR570.5_9Ag371100	-	GO:0005575,GO:0005622,GO:0005623,GO:0005737,GO:0006810,GO:0006950,GO:0008150,GO:0009266,GO:0009314,GO:0009408,GO:0009409,GO:0009411,GO:0009416,GO:0009507,GO:0009534,GO:0009535,GO:0009536,GO:0009579,GO:0009628,GO:0009637,GO:0009639,GO:0009642,GO:0009644,GO:0009889,GO:0009987,GO:0010029,GO:0010030,GO:0010114,GO:0010117,GO:0010218,GO:0010224,GO:0010380,GO:0016020,GO:0019222,GO:0031323,GO:0031326,GO:…	-	-
SoffiXsponR570.05Bg053500.v2.1	34.5611	73.8052	-1.09458	2.79538e-08	3.94293e-05	down	SoffiXsponR570.05Bg053500	-	GO:0005575,GO:0005622,GO:0005623,GO:0005737,GO:0006810,GO:0006950,GO:0008150,GO:0009266,GO:0009314,GO:0009408,GO:0009409,GO:0009411,GO:0009416,GO:0009507,GO:0009534,GO:0009535,GO:0009536,GO:0009579,GO:0009628,GO:0009637,GO:0009639,GO:0009642,GO:0009644,GO:0009889,GO:0009987,GO:0010029,GO:0010030,GO:0010114,GO:0010117,GO:0010218,GO:0010224,GO:0010380,GO:0016020,GO:0019222,GO:0031323,GO:0031326,GO:…	-	-
SoffiXsponR570.01Fg098200.v2.1	0.316177	1.8855	-2.57614	3.98788e-07	0.000317305	down	SoffiXsponR570.01Fg098200	-	GO:0003674,GO:0003824,GO:0004620,GO:0004806,GO:0005575,GO:0005622,GO:0005623,GO:0005737,GO:0008970,GO:0009507,GO:0009536,GO:0016298,GO:0016787,GO:0016788,GO:0043226,GO:0043227,GO:0043229,GO:0043231,GO:0044424,GO:0044444,GO:0044464,GO:0047714,GO:0052689	-	KOG4569-Predicted lipase[I]
SoffiXsponR570.05Cg356100.v2.1	3.78315	0.896844	2.07666	8.9461e-05	0.0177575	up	SoffiXsponR570.05Cg356100	-	GO:0000003,GO:0000902,GO:0000904,GO:0003006,GO:0003674,GO:0003824,GO:0008150,GO:0008152,GO:0009056,GO:0009653,GO:0009826,GO:0009856,GO:0009860,GO:0009932,GO:0009987,GO:0016043,GO:0016049,GO:0016787,GO:0016788,GO:0022414,GO:0030154,GO:0032501,GO:0032502,GO:0032989,GO:0040007,GO:0044706,GO:0048468,GO:0048588,GO:0048589,GO:0048856,GO:0048868,GO:0048869,GO:0051704,GO:0052689,GO:0060560,GO:0071840	-	KOG1515-Arylacetamide deacetylase[V]
SoffiXsponR570.05Bg053600.v2.1	107.247	245.831	-1.19673	9.71557e-09	1.55942e-05	down	SoffiXsponR570.05Bg053600	-	GO:0005575,GO:0005622,GO:0005623,GO:0005737,GO:0006810,GO:0006950,GO:0008150,GO:0009266,GO:0009314,GO:0009408,GO:0009409,GO:0009411,GO:0009416,GO:0009507,GO:0009534,GO:0009535,GO:0009536,GO:0009579,GO:0009628,GO:0009637,GO:0009639,GO:0009642,GO:0009644,GO:0009889,GO:0009987,GO:0010029,GO:0010030,GO:0010114,GO:0010117,GO:0010218,GO:0010224,GO:0010380,GO:0016020,GO:0019222,GO:0031323,GO:0031326,GO:…	-	-
SoffiXsponR570.02Ag295700.v2.1	8.448	3.77665	1.1615	8.73967e-05	0.0174595	up	SoffiXsponR570.02Ag295700	-	-	-	-
SoffiXsponR570.10us89g060100.v2.1	10.0533	22.1446	-1.13929	2.53044e-09	5.23486e-06	down	SoffiXsponR570.10us89g060100	-	-	K01623-ko00010 Glycolysis / Gluconeogenesis;ko00030 Pentose phosphate pathway;ko00051 Fructose and mannose metabolism;ko00710 Carbon fixation in photosynthetic organisms;ko00680 Methane metabolism;ko04066 HIF-1 signaling pathway	KOG1557-Fructose-biphosphate aldolase[G]
SoffiXsponR570.01Eg215700.v2.1	1.91755	0.451043	2.08793	0.000291357	0.0408488	up	SoffiXsponR570.01Eg215700	-	-	-	KOG1601-GATA-4/5/6 transcription factors[K]
SoffiXsponR570.04Fg093800.v2.1	0.122746	0.835392	-2.76678	0.00016957	0.0278903	down	SoffiXsponR570.04Fg093800	-	GO:0002682,GO:0002831,GO:0005575,GO:0005622,GO:0005623,GO:0005634,GO:0006355,GO:0008150,GO:0009605,GO:0009607,GO:0009620,GO:0009889,GO:0009890,GO:0009892,GO:0010033,GO:0010200,GO:0010243,GO:0010468,GO:0010556,GO:0010558,GO:0010605,GO:0010629,GO:0019219,GO:0019222,GO:0031323,GO:0031324,GO:0031326,GO:0031327,GO:0031347,GO:0032101,GO:0042221,GO:0042493,GO:0043207,GO:0043226,GO:0043227,GO:0043229,GO:…	-	-
SoffiXsponR570.01Bg295800.v2.1	5.47966	2.26204	1.27647	0.000112836	0.0205565	up	SoffiXsponR570.01Bg295800	-	-	-	KOG0143-Iron/ascorbate family oxidoreductases[QR]
SoffiXsponR570.10Bg065200.v2.1	34.6902	75.8043	-1.12775	1.92323e-18	1.79041e-14	down	SoffiXsponR570.10Bg065200	-	-	K01623-ko00010 Glycolysis / Gluconeogenesis;ko00030 Pentose phosphate pathway;ko00051 Fructose and mannose metabolism;ko00710 Carbon fixation in photosynthetic organisms;ko00680 Methane metabolism;ko04066 HIF-1 signaling pathway	KOG1557-Fructose-biphosphate aldolase[G]
SoffiXsponR570.08Bg093100.v2.1	2.22225	0.829584	1.42156	2.79345e-05	0.00769388	up	SoffiXsponR570.08Bg093100	-	GO:0003674,GO:0003700,GO:0005575,GO:0005622,GO:0005623,GO:0005634,GO:0006355,GO:0008150,GO:0009314,GO:0009416,GO:0009628,GO:0009889,GO:0009909,GO:0010468,GO:0010556,GO:0019219,GO:0019222,GO:0031323,GO:0031326,GO:0043226,GO:0043227,GO:0043229,GO:0043231,GO:0044424,GO:0044464,GO:0048580,GO:0048831,GO:0050789,GO:0050793,GO:0050794,GO:0050896,GO:0051171,GO:0051239,GO:0051252,GO:0060255,GO:0065007,GO:…	-	KOG1601-GATA-4/5/6 transcription factors[K]
SoffiXsponR570.01Dg158200.v2.1	0.139259	0.890951	-2.67757	6.4982e-06	0.00256332	down	SoffiXsponR570.01Dg158200	-	GO:0003674,GO:0003824,GO:0004620,GO:0004806,GO:0005575,GO:0005622,GO:0005623,GO:0005737,GO:0008970,GO:0009507,GO:0009536,GO:0016298,GO:0016787,GO:0016788,GO:0043226,GO:0043227,GO:0043229,GO:0043231,GO:0044424,GO:0044444,GO:0044464,GO:0047714,GO:0052689	-	KOG4569-Predicted lipase[I]
SoffiXsponR570.02Bg147800.v2.1	7.56446	1.44857	2.38461	5.8104e-05	0.0132253	up	SoffiXsponR570.02Bg147800	-	-	-	KOG4198-RNA-binding Ran Zn-finger protein and related proteins[R]
SoffiXsponR570.08Dg029800.v2.1	1.81799	0.765879	1.24715	2.46658e-08	3.58787e-05	up	SoffiXsponR570.08Dg029800	-	-	-	-
SoffiXsponR570.02Eg087000.v2.1	4.2219	8.66204	-1.03682	0.000158683	0.0264077	down	SoffiXsponR570.02Eg087000	-	-	-	KOG2615-Permease of the major facilitator superfamily[R]
SoffiXsponR570.02Gg119400.v2.1	33.6855	12.7024	1.40703	7.37814e-10	1.96246e-06	up	SoffiXsponR570.02Gg119400	-	-	-	-
SoffiXsponR570.02Dg221700.v2.1	1.58288	3.45301	-1.12531	0.00023681	0.0350486	down	SoffiXsponR570.02Dg221700	-	-	K01183-ko00520 Amino sugar and nucleotide sugar metabolism	KOG4701-Chitinase[M]
SoffiXsponR570.02Cg137700.v2.1	39.6309	19.6839	1.00961	1.72065e-06	0.000899899	up	SoffiXsponR570.02Cg137700	-	GO:0000302,GO:0001101,GO:0002831,GO:0005575,GO:0005622,GO:0005623,GO:0005634,GO:0005737,GO:0005739,GO:0005829,GO:0006950,GO:0006970,GO:0006979,GO:0007154,GO:0007275,GO:0007568,GO:0008150,GO:0009266,GO:0009314,GO:0009409,GO:0009414,GO:0009415,GO:0009416,GO:0009605,GO:0009607,GO:0009611,GO:0009620,GO:0009625,GO:0009628,GO:0009636,GO:0009642,GO:0009646,GO:0009651,GO:0009719,GO:0009723,GO:0009725,GO:…	-	-
SoffiXsponR570.05Bg053300.v2.1	40.9105	87.2421	-1.09255	6.46762e-09	1.13603e-05	down	SoffiXsponR570.05Bg053300	-	GO:0005575,GO:0005622,GO:0005623,GO:0005737,GO:0006810,GO:0006950,GO:0008150,GO:0009266,GO:0009314,GO:0009408,GO:0009409,GO:0009411,GO:0009416,GO:0009507,GO:0009534,GO:0009535,GO:0009536,GO:0009579,GO:0009628,GO:0009637,GO:0009639,GO:0009642,GO:0009644,GO:0009889,GO:0009987,GO:0010029,GO:0010030,GO:0010114,GO:0010117,GO:0010218,GO:0010224,GO:0010380,GO:0016020,GO:0019222,GO:0031323,GO:0031326,GO:…	-	-
SoffiXsponR570.06Ag222800.v2.1	1.04725	2.32391	-1.14995	1.81467e-05	0.00564999	down	SoffiXsponR570.06Ag222800	-	-	K10712-ko00430 Taurine and hypotaurine metabolism	KOG4281-Uncharacterized conserved protein[S]
SoffiXsponR570.02Ag227600.v2.1	0.298108	0.923396	-1.63111	0.000370594	0.0480503	down	SoffiXsponR570.02Ag227600	-	-	K01183-ko00520 Amino sugar and nucleotide sugar metabolism	KOG4701-Chitinase[M]
SoffiXsponR570.5_9Ag400000.v2.1	4.53007	2.11493	1.09893	5.1773e-05	0.012264	up	SoffiXsponR570.5_9Ag400000	-	GO:0003674,GO:0003824,GO:0004364,GO:0005575,GO:0005622,GO:0005623,GO:0005737,GO:0006518,GO:0006575,GO:0006749,GO:0006790,GO:0006807,GO:0008150,GO:0008152,GO:0009987,GO:0016740,GO:0016765,GO:0034641,GO:0043603,GO:0044237,GO:0044424,GO:0044464,GO:0051186,GO:0071704,GO:1901564	K00799-ko00480 Glutathione metabolism;ko00980 Metabolism of xenobiotics by cytochrome P450;ko00982 Drug metabolism - cytochrome P450;ko00983 Drug metabolism - other enzymes;ko04212 Longevity regulating pathway - worm;ko05200 Pathways in cancer;ko05204 Chemical carcinogenesis - DNA adducts;ko05207 Chemical carcinogenesis - receptor activation;ko05208 Chemical carcinogenesis - reactive oxygen speci…	KOG0867-Glutathione S-transferase[O]
SoffiXsponR570.03Ag096300.v2.1	4.65128	10.6593	-1.19641	0.000264485	0.0380247	down	SoffiXsponR570.03Ag096300	-	GO:0003674,GO:0003824,GO:0003993,GO:0004427,GO:0006725,GO:0006732,GO:0006790,GO:0006793,GO:0006796,GO:0006807,GO:0006950,GO:0007154,GO:0008150,GO:0008152,GO:0009058,GO:0009108,GO:0009229,GO:0009267,GO:0009605,GO:0009987,GO:0009991,GO:0016036,GO:0016043,GO:0016311,GO:0016462,GO:0016787,GO:0016788,GO:0016791,GO:0016817,GO:0016818,GO:0018130,GO:0019438,GO:0019637,GO:0022607,GO:0031667,GO:0031668,GO:…	K13248-ko00750 Vitamin B6 metabolism	KOG3120-Predicted haloacid dehalogenase-like hydrolase[R]
SoffiXsponR570.01Fg154500.v2.1	5.13013	2.22893	1.20265	0.00010778	0.0200285	up	SoffiXsponR570.01Fg154500	-	-	-	KOG0272-U4/U6 small nuclear ribonucleoprotein Prp4 (contains WD40 repeats)[A]
SoffiXsponR570.02Eg309700.v2.1	9.18852	0.649565	3.82229	1.26871e-43	1.1811e-38	up	SoffiXsponR570.02Eg309700	-	-	-	-
SoffiXsponR570.08Ag053600.v2.1	3.21102	8.28091	-1.36676	3.34036e-07	0.000278528	down	SoffiXsponR570.08Ag053600	-	GO:0003674,GO:0003824,GO:0005575,GO:0005622,GO:0005623,GO:0008194,GO:0016740,GO:0016757,GO:0016758,GO:0035251,GO:0043226,GO:0043227,GO:0043229,GO:0043231,GO:0044424,GO:0044464,GO:0046527,GO:0080043,GO:0080044	-	KOG1192-UDP-glucuronosyl and UDP-glucosyl transferase[GC]
SoffiXsponR570.02Ag208500.v2.1	24.5623	10.8605	1.17736	9.93834e-05	0.0188816	up	SoffiXsponR570.02Ag208500	-	GO:0002682,GO:0002684,GO:0002831,GO:0002833,GO:0003674,GO:0005096,GO:0005488,GO:0005543,GO:0005575,GO:0005622,GO:0005623,GO:0005634,GO:0005737,GO:0005829,GO:0005886,GO:0006950,GO:0006970,GO:0008047,GO:0008150,GO:0008289,GO:0009611,GO:0009628,GO:0009651,GO:0009787,GO:0009789,GO:0009966,GO:0009967,GO:0010646,GO:0010647,GO:0016020,GO:0023051,GO:0023056,GO:0030234,GO:0030695,GO:0031347,GO:0031349,GO:…	-	KOG1030-Predicted Ca2+-dependent phospholipid-binding protein[R]
SoffiXsponR570.10Fg125000.v2.1	5.86042	12.7996	-1.12703	6.70421e-06	0.00261139	down	SoffiXsponR570.10Fg125000	-	GO:0003674,GO:0005575,GO:0005622,GO:0005623,GO:0005737,GO:0008047,GO:0008150,GO:0009507,GO:0009532,GO:0009536,GO:0009570,GO:0009579,GO:0030234,GO:0043085,GO:0043226,GO:0043227,GO:0043229,GO:0043231,GO:0044093,GO:0044422,GO:0044424,GO:0044434,GO:0044435,GO:0044444,GO:0044446,GO:0044464,GO:0046863,GO:0050790,GO:0065007,GO:0065009,GO:0098772	-	-
SoffiXsponR570.05Eg271200.v2.1	9.13782	3.90082	1.22807	0.000292034	0.0408821	up	SoffiXsponR570.05Eg271200	-	GO:0000103,GO:0003674,GO:0003824,GO:0004604,GO:0005575,GO:0005622,GO:0005623,GO:0005737,GO:0006790,GO:0008150,GO:0008152,GO:0009507,GO:0009532,GO:0009536,GO:0009570,GO:0009973,GO:0009987,GO:0016491,GO:0016667,GO:0016671,GO:0019379,GO:0019419,GO:0043226,GO:0043227,GO:0043229,GO:0043231,GO:0044237,GO:0044422,GO:0044424,GO:0044434,GO:0044435,GO:0044444,GO:0044446,GO:0044464,GO:0055114	K05907-ko00920 Sulfur metabolism	KOG0189-Phosphoadenosine phosphosulfate reductase[E]
SoffiXsponR570.02Ag383100.v2.1	242.606	116.933	1.05294	0.000348298	0.046123	up	SoffiXsponR570.02Ag383100	-	-	-	-
SoffiXsponR570.8_10Ag149100.v2.1	59.964	129.445	-1.11017	4.91321e-09	9.1478e-06	down	SoffiXsponR570.8_10Ag149100	-	GO:0003674,GO:0005575,GO:0005622,GO:0005623,GO:0005737,GO:0008047,GO:0008150,GO:0009507,GO:0009532,GO:0009536,GO:0009570,GO:0009579,GO:0030234,GO:0043085,GO:0043226,GO:0043227,GO:0043229,GO:0043231,GO:0044093,GO:0044422,GO:0044424,GO:0044434,GO:0044435,GO:0044444,GO:0044446,GO:0044464,GO:0046863,GO:0050790,GO:0065007,GO:0065009,GO:0098772	-	KOG0651-26S proteasome regulatory complex, ATPase RPT4[O]

## Sheet: Sheet 2
Gene id	MeanTPM (A2)	MeanTPM (C)	log2FoldChange	pValue	qValue	result	GeneName	GeneDescription	GO	KEGG	KOG
SoffiXsponR570.03Dg355700.v2.1	4.93965	13.7046	-1.47218	7.74326e-06	0.00282398	down	SoffiXsponR570.03Dg355700	-	-	-	KOG4628-Predicted E3 ubiquitin ligase[O]
SoffiXsponR570.08Eg137500.v2.1	16.2448	6.42415	1.3384	0.00015534	0.0222725	up	SoffiXsponR570.08Eg137500	-	-	-	KOG1187-Serine/threonine protein kinase[T]
SoffiXsponR570.01Bg315500.v2.1	2.61585	0.602489	2.11827	3.6616e-08	4.64529e-05	up	SoffiXsponR570.01Bg315500	-	-	-	KOG0156-Cytochrome P450 CYP2 subfamily[Q]
SoffiXsponR570.02Bg354700.v2.1	0.0134927	1.69384	-6.97198	5.51832e-05	0.0114855	down	SoffiXsponR570.02Bg354700	-	-	-	KOG4479-Transcription factor e(y)2[K]
SoffiXsponR570.10Cg135000.v2.1	0.685069	0.157228	2.12339	0.00021666	0.0278661	up	SoffiXsponR570.10Cg135000	-	-	-	-
SoffiXsponR570.4us91g040400.v2.1	2.93242	1.17156	1.32366	5.61311e-05	0.0115977	up	SoffiXsponR570.4us91g040400	-	-	-	KOG1187-Serine/threonine protein kinase[T]
SoffiXsponR570.03Dg259900.v2.1	0.176977	1.28493	-2.86006	0.000409606	0.0413721	down	SoffiXsponR570.03Dg259900	-	GO:0000027,GO:0003674,GO:0003824,GO:0004518,GO:0004527,GO:0006139,GO:0006364,GO:0006396,GO:0006725,GO:0006807,GO:0006996,GO:0008150,GO:0008152,GO:0008408,GO:0009987,GO:0010467,GO:0016043,GO:0016070,GO:0016072,GO:0016787,GO:0016788,GO:0022607,GO:0022613,GO:0022618,GO:0034470,GO:0034622,GO:0034641,GO:0034660,GO:0042254,GO:0042255,GO:0042273,GO:0043170,GO:0043933,GO:0044085,GO:0044237,GO:0044238,GO:…	-	KOG2249-3'-5' exonuclease[L]
SoffiXsponR570.04Ag200400.v2.1	2.53996	0.749535	1.76074	7.76545e-05	0.0142597	up	SoffiXsponR570.04Ag200400	-	-	-	-
SoffiXsponR570.10Ag099900.v2.1	2.11174	1.03164	1.03348	0.000417371	0.041837	up	SoffiXsponR570.10Ag099900	-	-	-	KOG4658-Apoptotic ATPase[T]
SoffiXsponR570.05Eg021800.v2.1	0.639147	0.128006	2.31993	0.000378745	0.0398081	up	SoffiXsponR570.05Eg021800	-	-	-	-
SoffiXsponR570.6_9Ag116900.v2.1	4.44528	1.48877	1.57815	2.04512e-06	0.00108734	up	SoffiXsponR570.6_9Ag116900	-	-	-	-
SoffiXsponR570.08Dg162400.v2.1	14.1235	29.375	-1.0565	9.25855e-07	0.000636854	down	SoffiXsponR570.08Dg162400	-	-	-	KOG0014-MADS box transcription factor[K]
SoffiXsponR570.05Bg304800.v2.1	2.15404	0.727391	1.56624	4.97797e-05	0.010743	up	SoffiXsponR570.05Bg304800	-	GO:0005575,GO:0005622,GO:0005623,GO:0005737,GO:0005773,GO:0005774,GO:0006605,GO:0006810,GO:0006886,GO:0006996,GO:0007275,GO:0008104,GO:0008150,GO:0009507,GO:0009526,GO:0009527,GO:0009536,GO:0009653,GO:0009657,GO:0009658,GO:0009662,GO:0009707,GO:0009719,GO:0009725,GO:0009735,GO:0009790,GO:0009941,GO:0009987,GO:0010006,GO:0010033,GO:0015031,GO:0015833,GO:0016020,GO:0016021,GO:0016043,GO:0017038,GO:…	-	-
SoffiXsponR570.01Cg198700.v2.1	6.89251	1.59682	2.10983	2.62045e-08	3.57852e-05	up	SoffiXsponR570.01Cg198700	-	-	-	KOG0156-Cytochrome P450 CYP2 subfamily[Q]
SoffiXsponR570.05Dg009600.v2.1	2.60904	6.66479	-1.35304	0.000381493	0.0398409	down	SoffiXsponR570.05Dg009600	-	GO:0003674,GO:0003824,GO:0004497,GO:0008150,GO:0008152,GO:0016491,GO:0055114	-	KOG1399-Flavin-containing monooxygenase[Q]
SoffiXsponR570.05Dg123700.v2.1	10.9821	5.19519	1.07991	0.000136878	0.0206074	up	SoffiXsponR570.05Dg123700	-	-	-	KOG2953-mRNA-binding protein Encore[A]
SoffiXsponR570.05Ag292300.v2.1	1.10293	0.23018	2.26051	6.84008e-06	0.00261756	up	SoffiXsponR570.05Ag292300	-	-	-	KOG1187-Serine/threonine protein kinase[T]
SoffiXsponR570.02Eg073200.v2.1	2.8517	0.210588	3.75933	5.87017e-12	3.54431e-08	up	SoffiXsponR570.02Eg073200	-	-	-	-
SoffiXsponR570.01Fg195100.v2.1	1.95681	0.573865	1.76972	0.000134054	0.0203764	up	SoffiXsponR570.01Fg195100	-	GO:0003674,GO:0003824,GO:0005575,GO:0005622,GO:0005623,GO:0005737,GO:0005794,GO:0008150,GO:0008374,GO:0009987,GO:0012505,GO:0016407,GO:0016413,GO:0016740,GO:0016746,GO:0016747,GO:0043226,GO:0043227,GO:0043229,GO:0043231,GO:0044424,GO:0044444,GO:0044464,GO:0071554	-	-
SoffiXsponR570.01Cg041200.v2.1	12.1345	3.65581	1.73085	0.000269373	0.0322065	up	SoffiXsponR570.01Cg041200	-	-	-	-
SoffiXsponR570.03Gg051400.v2.1	20.7678	8.1125	1.35613	0.000186722	0.0251464	up	SoffiXsponR570.03Gg051400	-	-	-	-
SoffiXsponR570.05Bg080800.v2.1	5.56084	1.87281	1.5701	7.69854e-08	8.2028e-05	up	SoffiXsponR570.05Bg080800	-	-	-	KOG4658-Apoptotic ATPase[T]
SoffiXsponR570.09Bg159900.v2.1	1.35409	0.262936	2.36454	3.7576e-05	0.00897538	up	SoffiXsponR570.09Bg159900	-	-	-	-
SoffiXsponR570.03Cg145000.v2.1	4.7721	1.38106	1.78885	6.27336e-08	7.17679e-05	up	SoffiXsponR570.03Cg145000	-	-	-	-
SoffiXsponR570.05Fg081100.v2.1	0.292496	0.799195	-1.45013	0.000229232	0.0291042	down	SoffiXsponR570.05Fg081100	-	GO:0003674,GO:0003824,GO:0004805,GO:0005575,GO:0005576,GO:0005618,GO:0005622,GO:0005623,GO:0005634,GO:0005730,GO:0005737,GO:0005829,GO:0005886,GO:0005975,GO:0005984,GO:0005991,GO:0005992,GO:0006793,GO:0006796,GO:0008150,GO:0008152,GO:0009058,GO:0009311,GO:0009312,GO:0009507,GO:0009536,GO:0009987,GO:0010035,GO:0010038,GO:0016020,GO:0016051,GO:0016311,GO:0016787,GO:0016788,GO:0016791,GO:0019203,GO:…	K01087-ko00500 Starch and sucrose metabolism	KOG1050-Trehalose-6-phosphate synthase component TPS1 and related subunits[G]
SoffiXsponR570.05Gg023700.v2.1	5.78496	0.844488	2.77616	1.07498e-05	0.00356189	up	SoffiXsponR570.05Gg023700	-	GO:0003674,GO:0003824,GO:0004364,GO:0005575,GO:0005622,GO:0005623,GO:0005737,GO:0006518,GO:0006575,GO:0006749,GO:0006790,GO:0006807,GO:0008150,GO:0008152,GO:0009987,GO:0016740,GO:0016765,GO:0034641,GO:0043603,GO:0044237,GO:0044424,GO:0044464,GO:0051186,GO:0071704,GO:1901564	K00799-ko00480 Glutathione metabolism;ko00980 Metabolism of xenobiotics by cytochrome P450;ko00982 Drug metabolism - cytochrome P450;ko00983 Drug metabolism - other enzymes;ko04212 Longevity regulating pathway - worm;ko05200 Pathways in cancer;ko05204 Chemical carcinogenesis - DNA adducts;ko05207 Chemical carcinogenesis - receptor activation;ko05208 Chemical carcinogenesis - reactive oxygen speci…	KOG0867-Glutathione S-transferase[O]
SoffiXsponR570.02Gg041100.v2.1	0.053129	0.695573	-3.71063	7.853e-05	0.0142966	down	SoffiXsponR570.02Gg041100	-	GO:0003674,GO:0003700,GO:0005575,GO:0005622,GO:0005623,GO:0005634,GO:0006355,GO:0006950,GO:0008150,GO:0009628,GO:0009889,GO:0010468,GO:0010556,GO:0019219,GO:0019222,GO:0031323,GO:0031326,GO:0034059,GO:0036293,GO:0043226,GO:0043227,GO:0043229,GO:0043231,GO:0044424,GO:0044464,GO:0050789,GO:0050793,GO:0050794,GO:0050896,GO:0051171,GO:0051239,GO:0051252,GO:0060255,GO:0065007,GO:0070482,GO:0080090,GO:…	-	-
SoffiXsponR570.01Ag184100.v2.1	0.225814	0.993207	-2.13696	1.97636e-06	0.00106742	down	SoffiXsponR570.01Ag184100	-	-	-	KOG0156-Cytochrome P450 CYP2 subfamily[Q]
SoffiXsponR570.01Cg340600.v2.1	0.771575	0.111857	2.78616	0.000172461	0.0237255	up	SoffiXsponR570.01Cg340600	-	-	-	-
SoffiXsponR570.01Ag374000.v2.1	1.19767	2.71639	-1.18146	0.000353089	0.0380529	down	SoffiXsponR570.01Ag374000	-	-	-	-
SoffiXsponR570.10Dg123900.v2.1	7.29764	2.8338	1.36469	0.000157877	0.022429	up	SoffiXsponR570.10Dg123900	-	-	-	KOG0048-Transcription factor, Myb superfamily[K]
SoffiXsponR570.09Ag043700.v2.1	6.59036	3.20542	1.03984	7.79368e-05	0.0142597	up	SoffiXsponR570.09Ag043700	-	GO:0003674,GO:0003824,GO:0003993,GO:0006793,GO:0006796,GO:0008150,GO:0008152,GO:0009987,GO:0016311,GO:0016787,GO:0016788,GO:0016791,GO:0042578,GO:0044237	-	KOG1378-Purple acid phosphatase[G]
SoffiXsponR570.8_5Ag156700.v2.1	0.381509	0.965169	-1.33906	0.00024191	0.0300468	down	SoffiXsponR570.8_5Ag156700	-	-	-	KOG0143-Iron/ascorbate family oxidoreductases[QR]
SoffiXsponR570.10Eg111900.v2.1	6.07956	1.90379	1.67509	3.84656e-06	0.00169938	up	SoffiXsponR570.10Eg111900	-	-	-	KOG4658-Apoptotic ATPase[T]
SoffiXsponR570.03Eg276700.v2.1	0.72393	2.3174	-1.67858	0.000283241	0.0334596	down	SoffiXsponR570.03Eg276700	-	-	-	KOG4628-Predicted E3 ubiquitin ligase[O]
SoffiXsponR570.09Dg093600.v2.1	0.30341	1.26301	-2.05752	0.000506597	0.0473409	down	SoffiXsponR570.09Dg093600	-	-	-	-
SoffiXsponR570.05Eg033100.v2.1	1.71122	0.61287	1.48138	0.000242918	0.0301376	up	SoffiXsponR570.05Eg033100	-	-	K16189-ko04075 Plant hormone signal transduction	KOG1318-Helix loop helix transcription factor EB[K]
SoffiXsponR570.03Cg065700.v2.1	0.008022	0.279502	-5.12275	1.30961e-05	0.00416337	down	SoffiXsponR570.03Cg065700	-	-	-	KOG4177-Ankyrin[M]
SoffiXsponR570.05Bg137700.v2.1	14.6603	4.20917	1.80031	9.79488e-05	0.0165555	up	SoffiXsponR570.05Bg137700	-	GO:0003674,GO:0003824,GO:0004721,GO:0004722,GO:0006464,GO:0006470,GO:0006793,GO:0006796,GO:0006807,GO:0008150,GO:0008152,GO:0009987,GO:0016311,GO:0016787,GO:0016788,GO:0016791,GO:0019538,GO:0036211,GO:0042578,GO:0043170,GO:0043412,GO:0044237,GO:0044238,GO:0044260,GO:0044267,GO:0071704,GO:0140096,GO:1901564	K14497-ko04016 MAPK signaling pathway - plant;ko04075 Plant hormone signal transduction;ko04931 Insulin resistance	KOG0698-Serine/threonine protein phosphatase[T]
SoffiXsponR570.05Bg114500.v2.1	6.58184	14.2946	-1.11891	1.6974e-14	2.04973e-10	down	SoffiXsponR570.05Bg114500	-	GO:0003674,GO:0005215,GO:0005575,GO:0006810,GO:0006811,GO:0006812,GO:0006813,GO:0008150,GO:0008324,GO:0009987,GO:0015075,GO:0015077,GO:0015079,GO:0015318,GO:0015672,GO:0016020,GO:0022857,GO:0022890,GO:0030001,GO:0034220,GO:0046873,GO:0051179,GO:0051234,GO:0055085,GO:0071804,GO:0071805,GO:0098655,GO:0098660,GO:0098662	-	-
SoffiXsponR570.02Dg200600.v2.1	1.64803	0.545137	1.59606	3.25512e-06	0.00152487	up	SoffiXsponR570.02Dg200600	-	-	-	-
SoffiXsponR570.01Cg299500.v2.1	0.645838	0.150277	2.10354	0.000240544	0.0299114	up	SoffiXsponR570.01Cg299500	-	-	-	KOG0214-RNA polymerase II, second largest subunit[K]
SoffiXsponR570.05Ag133600.v2.1	10.6707	5.05031	1.07921	1.90231e-05	0.00534128	up	SoffiXsponR570.05Ag133600	-	-	-	KOG1187-Serine/threonine protein kinase[T]
SoffiXsponR570.05Dg309600.v2.1	12.7273	2.71129	2.23087	0.00013047	0.0200497	up	SoffiXsponR570.05Dg309600	-	-	-	-
SoffiXsponR570.03Dg342000.v2.1	0.986804	2.06708	-1.06676	7.57499e-05	0.0141697	down	SoffiXsponR570.03Dg342000	-	GO:0005575,GO:0005622,GO:0005623,GO:0005737,GO:0005739,GO:0005740,GO:0005743,GO:0016020,GO:0019866,GO:0031090,GO:0031966,GO:0031967,GO:0031975,GO:0043226,GO:0043227,GO:0043229,GO:0043231,GO:0044422,GO:0044424,GO:0044429,GO:0044444,GO:0044446,GO:0044464	K02132-ko00190 Oxidative phosphorylation;ko04714 Thermogenesis;ko05208 Chemical carcinogenesis - reactive oxygen species;ko05010 Alzheimer disease;ko05012 Parkinson disease;ko05014 Amyotrophic lateral sclerosis;ko05016 Huntington disease;ko05020 Prion disease;ko05022 Pathways of neurodegeneration - multiple diseases;ko05415 Diabetic cardiomyopathy	KOG1353-F0F1-type ATP synthase, alpha subunit[C]
SoffiXsponR570.05Fg025600.v2.1	4.19897	0.696234	2.59239	4.66402e-06	0.00196469	up	SoffiXsponR570.05Fg025600	-	GO:0003674,GO:0003824,GO:0004364,GO:0005575,GO:0005622,GO:0005623,GO:0005737,GO:0006518,GO:0006575,GO:0006749,GO:0006790,GO:0006807,GO:0008150,GO:0008152,GO:0009987,GO:0016740,GO:0016765,GO:0034641,GO:0043603,GO:0044237,GO:0044424,GO:0044464,GO:0051186,GO:0071704,GO:1901564	K00799-ko00480 Glutathione metabolism;ko00980 Metabolism of xenobiotics by cytochrome P450;ko00982 Drug metabolism - cytochrome P450;ko00983 Drug metabolism - other enzymes;ko04212 Longevity regulating pathway - worm;ko05200 Pathways in cancer;ko05204 Chemical carcinogenesis - DNA adducts;ko05207 Chemical carcinogenesis - receptor activation;ko05208 Chemical carcinogenesis - reactive oxygen speci…	KOG0867-Glutathione S-transferase[O]
SoffiXsponR570.05Bg141400.v2.1	2.0599	0.768715	1.42206	9.66753e-05	0.0164091	up	SoffiXsponR570.05Bg141400	-	-	-	KOG1187-Serine/threonine protein kinase[T]
SoffiXsponR570.05Bg119700.v2.1	9.17347	3.84501	1.25448	1.86472e-05	0.00526389	up	SoffiXsponR570.05Bg119700	-	-	-	KOG1187-Serine/threonine protein kinase[T]
SoffiXsponR570.02Dg040400.v2.1	0.257544	0.0451757	2.5112	0.000312436	0.0354446	up	SoffiXsponR570.02Dg040400	-	GO:0000003,GO:0000120,GO:0000976,GO:0001013,GO:0001046,GO:0001047,GO:0001067,GO:0001163,GO:0001164,GO:0001188,GO:0003006,GO:0003674,GO:0003676,GO:0003677,GO:0003690,GO:0005488,GO:0005575,GO:0005622,GO:0005623,GO:0005634,GO:0005667,GO:0005668,GO:0005730,GO:0006139,GO:0006351,GO:0006352,GO:0006360,GO:0006361,GO:0006725,GO:0006807,GO:0007275,GO:0008150,GO:0008152,GO:0009058,GO:0009059,GO:0009790,GO:…	-	-
SoffiXsponR570.8_10Ag023500.v2.1	162.078	335.473	-1.04951	5.42086e-11	2.18202e-07	down	SoffiXsponR570.8_10Ag023500	-	GO:0003674,GO:0003824,GO:0005488,GO:0005575,GO:0005622,GO:0005623,GO:0005737,GO:0006091,GO:0006124,GO:0006807,GO:0008150,GO:0008152,GO:0009055,GO:0009314,GO:0009416,GO:0009507,GO:0009532,GO:0009536,GO:0009570,GO:0009628,GO:0009642,GO:0009643,GO:0009767,GO:0009987,GO:0015979,GO:0016491,GO:0019538,GO:0019684,GO:0022900,GO:0043170,GO:0043226,GO:0043227,GO:0043229,GO:0043231,GO:0044237,GO:0044238,GO:…	K02639-ko00195 Photosynthesis	-
SoffiXsponR570.04Ag041900.v2.1	5.37399	1.35336	1.98945	3.3947e-08	4.49926e-05	up	SoffiXsponR570.04Ag041900	-	-	-	KOG1187-Serine/threonine protein kinase[T]
SoffiXsponR570.06Dg035100.v2.1	0.464846	2.21832	-2.25464	0.000409055	0.0413548	down	SoffiXsponR570.06Dg035100	-	GO:0003674,GO:0003824,GO:0004601,GO:0005575,GO:0005618,GO:0005623,GO:0005911,GO:0008150,GO:0008152,GO:0009505,GO:0009506,GO:0009636,GO:0009664,GO:0009987,GO:0016043,GO:0016209,GO:0016491,GO:0016684,GO:0030054,GO:0030312,GO:0042221,GO:0044464,GO:0045229,GO:0050896,GO:0051716,GO:0055044,GO:0055114,GO:0070887,GO:0071554,GO:0071555,GO:0071669,GO:0071840,GO:0071944,GO:0097237,GO:0098754,GO:0098869,GO:…	K00430-ko00940 Phenylpropanoid biosynthesis	-
SoffiXsponR570.05Bg135700.v2.1	0.479674	0.131569	1.86623	0.000490489	0.0464711	up	SoffiXsponR570.05Bg135700	-	-	-	KOG4658-Apoptotic ATPase[T]
SoffiXsponR570.01Fg336300.v2.1	0.438187	2.66445	-2.60422	1.10089e-05	0.00362564	down	SoffiXsponR570.01Fg336300	-	GO:0003674,GO:0003824,GO:0005215,GO:0005575,GO:0005623,GO:0005886,GO:0005887,GO:0006810,GO:0006811,GO:0006812,GO:0006820,GO:0008150,GO:0008324,GO:0008490,GO:0008509,GO:0015075,GO:0015103,GO:0015105,GO:0015291,GO:0015318,GO:0015399,GO:0015405,GO:0015446,GO:0015698,GO:0015700,GO:0016020,GO:0016021,GO:0016462,GO:0016787,GO:0016817,GO:0016818,GO:0016887,GO:0017111,GO:0019829,GO:0022804,GO:0022853,GO:…	-	KOG2639-Sodium sulfate symporter and related arsenite permeases[P]
SoffiXsponR570.02Gg043200.v2.1	0.111432	0.532194	-2.25579	4.00525e-05	0.00924191	down	SoffiXsponR570.02Gg043200	-	-	-	-
SoffiXsponR570.10Ag145100.v2.1	14.6216	6.37145	1.19841	0.000323916	0.0363297	up	SoffiXsponR570.10Ag145100	-	-	-	KOG0048-Transcription factor, Myb superfamily[K]
SoffiXsponR570.7_10Ag050500.v2.1	1.86686	0.647338	1.52803	1.79324e-05	0.00514225	up	SoffiXsponR570.7_10Ag050500	-	-	-	KOG1187-Serine/threonine protein kinase[T]
SoffiXsponR570.01Cg202700.v2.1	6.54632	1.72862	1.92106	7.74494e-05	0.0142597	up	SoffiXsponR570.01Cg202700	-	-	-	KOG0272-U4/U6 small nuclear ribonucleoprotein Prp4 (contains WD40 repeats)[A]
SoffiXsponR570.05Eg020500.v2.1	1.22693	0.322875	1.926	0.000253278	0.0310499	up	SoffiXsponR570.05Eg020500	-	-	-	-
SoffiXsponR570.7os1g020600.v2.1	20.3917	47.5962	-1.22286	6.97033e-05	0.0132497	down	SoffiXsponR570.7os1g020600	-	-	-	-
SoffiXsponR570.05Eg083700.v2.1	7.42083	2.18725	1.76246	1.80468e-05	0.00516144	up	SoffiXsponR570.05Eg083700	-	-	-	-
SoffiXsponR570.02Dg029300.v2.1	2.1096	10.7195	-2.34519	3.50211e-27	1.90306e-22	down	SoffiXsponR570.02Dg029300	-	-	-	-
SoffiXsponR570.08Eg142700.v2.1	2.32811	0.36665	2.66668	7.81707e-06	0.00283308	up	SoffiXsponR570.08Eg142700	-	-	-	-
SoffiXsponR570.02Eg042400.v2.1	643.629	255.324	1.3339	6.03356e-05	0.0120984	up	SoffiXsponR570.02Eg042400	-	-	-	-
SoffiXsponR570.02Fg082800.v2.1	1.51387	0.418075	1.8564	3.6816e-05	0.00887185	up	SoffiXsponR570.02Fg082800	-	-	-	KOG1187-Serine/threonine protein kinase[T]
SoffiXsponR570.05Eg064600.v2.1	1.01561	0.404383	1.32856	0.000316913	0.035764	up	SoffiXsponR570.05Eg064600	-	-	-	-
SoffiXsponR570.04Gg006700.v2.1	1.33206	3.7156	-1.47994	6.74666e-05	0.0129776	down	SoffiXsponR570.04Gg006700	-	GO:0000003,GO:0003006,GO:0003333,GO:0003674,GO:0005215,GO:0005342,GO:0005575,GO:0005622,GO:0005623,GO:0005737,GO:0005886,GO:0005887,GO:0005938,GO:0006810,GO:0006811,GO:0006812,GO:0006820,GO:0006855,GO:0006865,GO:0006868,GO:0007154,GO:0007165,GO:0007275,GO:0008150,GO:0008324,GO:0008509,GO:0008514,GO:0009719,GO:0009725,GO:0009733,GO:0009734,GO:0009755,GO:0009791,GO:0009987,GO:0010033,GO:0010154,GO:…	-	-
SoffiXsponR570.8_10Ag059700.v2.1	3.9107	1.671	1.22671	0.000267438	0.0320353	up	SoffiXsponR570.8_10Ag059700	-	-	-	-
SoffiXsponR570.01Ag221800.v2.1	0.614625	2.36302	-1.94285	6.11793e-05	0.0121882	down	SoffiXsponR570.01Ag221800	-	GO:0001101,GO:0003674,GO:0003824,GO:0004843,GO:0005575,GO:0005622,GO:0005623,GO:0005634,GO:0005737,GO:0005829,GO:0006508,GO:0006807,GO:0007154,GO:0007165,GO:0008150,GO:0008152,GO:0008233,GO:0008234,GO:0009719,GO:0009725,GO:0009753,GO:0009755,GO:0009867,GO:0009987,GO:0010033,GO:0016787,GO:0019538,GO:0019783,GO:0023052,GO:0032870,GO:0036459,GO:0042221,GO:0043170,GO:0043226,GO:0043227,GO:0043229,GO:…	-	-
SoffiXsponR570.07Bg187100.v2.1	5.00071	2.02203	1.30633	7.26592e-06	0.00272324	up	SoffiXsponR570.07Bg187100	-	GO:0001101,GO:0003674,GO:0003676,GO:0003677,GO:0003700,GO:0005488,GO:0006355,GO:0006950,GO:0006970,GO:0007154,GO:0007165,GO:0007275,GO:0007623,GO:0008150,GO:0009628,GO:0009651,GO:0009719,GO:0009723,GO:0009725,GO:0009733,GO:0009734,GO:0009737,GO:0009739,GO:0009751,GO:0009753,GO:0009755,GO:0009791,GO:0009845,GO:0009889,GO:0009909,GO:0009987,GO:0010033,GO:0010468,GO:0010556,GO:0010600,GO:0010817,GO:…	-	-
SoffiXsponR570.01Eg045600.v2.1	3.9581	1.59495	1.31129	7.20829e-05	0.0136008	up	SoffiXsponR570.01Eg045600	-	-	-	-
SoffiXsponR570.05Dg003300.v2.1	0.277031	2.37607	-3.10046	7.50478e-10	1.94197e-06	down	SoffiXsponR570.05Dg003300	-	GO:0003674,GO:0003824,GO:0006082,GO:0006629,GO:0006720,GO:0006721,GO:0008150,GO:0008152,GO:0009685,GO:0009987,GO:0010817,GO:0016101,GO:0016491,GO:0016705,GO:0016706,GO:0019752,GO:0042445,GO:0043436,GO:0044237,GO:0044238,GO:0044255,GO:0044281,GO:0045543,GO:0051213,GO:0052635,GO:0055114,GO:0065007,GO:0065008,GO:0071704	K04125-ko00904 Diterpenoid biosynthesis	KOG0143-Iron/ascorbate family oxidoreductases[QR]
SoffiXsponR570.7_10Ag057300.v2.1	1.31504	0.510913	1.36396	4.19714e-05	0.00954255	up	SoffiXsponR570.7_10Ag057300	-	-	-	KOG4658-Apoptotic ATPase[T]
SoffiXsponR570.08Ag004500.v2.1	9.39833	22.0488	-1.23023	6.38593e-10	1.82639e-06	down	SoffiXsponR570.08Ag004500	-	GO:0003674,GO:0003824,GO:0005488,GO:0005575,GO:0005622,GO:0005623,GO:0005737,GO:0006091,GO:0006124,GO:0006807,GO:0008150,GO:0008152,GO:0009055,GO:0009314,GO:0009416,GO:0009507,GO:0009532,GO:0009536,GO:0009570,GO:0009628,GO:0009642,GO:0009643,GO:0009767,GO:0009987,GO:0015979,GO:0016491,GO:0019538,GO:0019684,GO:0022900,GO:0043170,GO:0043226,GO:0043227,GO:0043229,GO:0043231,GO:0044237,GO:0044238,GO:…	K02639-ko00195 Photosynthesis	-
SoffiXsponR570.06Dg023700.v2.1	7.81629	15.9536	-1.02933	0.00012555	0.0195766	down	SoffiXsponR570.06Dg023700	-	GO:0000041,GO:0003674,GO:0005215,GO:0005385,GO:0005575,GO:0005623,GO:0005886,GO:0006810,GO:0006811,GO:0006812,GO:0006829,GO:0008150,GO:0008324,GO:0015075,GO:0015318,GO:0016020,GO:0022857,GO:0022890,GO:0030001,GO:0034220,GO:0044464,GO:0046873,GO:0046915,GO:0051179,GO:0051234,GO:0055085,GO:0070838,GO:0071577,GO:0071944,GO:0072509,GO:0072511,GO:0098655,GO:0098660,GO:0098662	-	KOG1558-Fe2+/Zn2+ regulated transporter[P]
SoffiXsponR570.01Ag208200.v2.1	8.77564	18.916	-1.10803	1.40434e-05	0.00438584	down	SoffiXsponR570.01Ag208200	-	-	-	-
SoffiXsponR570.6us88g125500.v2.1	1.35268	0.3264	2.0511	1.95378e-08	2.83119e-05	up	SoffiXsponR570.6us88g125500	-	-	-	-
SoffiXsponR570.06Gg063900.v2.1	0.258282	1.19862	-2.21435	0.000144331	0.0212811	down	SoffiXsponR570.06Gg063900	-	GO:0003674,GO:0003824,GO:0004497,GO:0005575,GO:0008150,GO:0008152,GO:0009058,GO:0009719,GO:0009725,GO:0009733,GO:0010033,GO:0016020,GO:0016491,GO:0016705,GO:0016709,GO:0019748,GO:0042221,GO:0044550,GO:0050896,GO:0055114	K05280-ko00941 Flavonoid biosynthesis;ko00944 Flavone and flavonol biosynthesis	KOG0156-Cytochrome P450 CYP2 subfamily[Q]
SoffiXsponR570.01Ag012000.v2.1	7.02487	2.0475	1.77861	0.000141946	0.0211326	up	SoffiXsponR570.01Ag012000	-	GO:0003674,GO:0003824,GO:0004497,GO:0005575,GO:0006950,GO:0008150,GO:0008152,GO:0009058,GO:0009266,GO:0009408,GO:0009628,GO:0010286,GO:0016020,GO:0016491,GO:0016705,GO:0016709,GO:0019748,GO:0044550,GO:0050896,GO:0055114	K13029-ko00460 Cyanoamino acid metabolism	KOG0156-Cytochrome P450 CYP2 subfamily[Q]
SoffiXsponR570.5_9Ag500500.v2.1	0.745187	0.218742	1.76837	0.000150129	0.0218131	up	SoffiXsponR570.5_9Ag500500	-	-	-	-
SoffiXsponR570.01Ag484100.v2.1	3.00713	1.41602	1.08655	9.37995e-05	0.0160792	up	SoffiXsponR570.01Ag484100	-	GO:0003674,GO:0003824,GO:0004438,GO:0005575,GO:0005622,GO:0005623,GO:0005737,GO:0005768,GO:0005811,GO:0005911,GO:0006629,GO:0006644,GO:0006650,GO:0006793,GO:0006796,GO:0006996,GO:0007033,GO:0007272,GO:0007275,GO:0007399,GO:0007610,GO:0007626,GO:0008150,GO:0008152,GO:0008366,GO:0009506,GO:0009653,GO:0009987,GO:0010008,GO:0010720,GO:0010927,GO:0010975,GO:0010976,GO:0012505,GO:0016020,GO:0016043,GO:…	-	KOG1888-Putative phosphoinositide phosphatase[I]
SoffiXsponR570.10Bg169500.v2.1	0.0453507	0.360947	-2.99259	9.22138e-07	0.000636854	down	SoffiXsponR570.10Bg169500	-	-	-	KOG4658-Apoptotic ATPase[T]
SoffiXsponR570.10Ag180400.v2.1	1.16668	0.402947	1.53375	1.69805e-05	0.00494762	up	SoffiXsponR570.10Ag180400	-	-	-	KOG4658-Apoptotic ATPase[T]
SoffiXsponR570.03Fg021100.v2.1	2.91524	0.420217	2.79441	9.3333e-05	0.0160245	up	SoffiXsponR570.03Fg021100	-	GO:0000287,GO:0003674,GO:0003824,GO:0005488,GO:0005575,GO:0005622,GO:0005623,GO:0005737,GO:0006629,GO:0006720,GO:0006721,GO:0006950,GO:0006952,GO:0008150,GO:0008152,GO:0008299,GO:0008610,GO:0009058,GO:0009507,GO:0009536,GO:0009605,GO:0009607,GO:0009611,GO:0009617,GO:0009987,GO:0010333,GO:0010334,GO:0016101,GO:0016102,GO:0016114,GO:0016829,GO:0016835,GO:0016838,GO:0031347,GO:0034007,GO:0042214,GO:…	K15086-ko00902 Monoterpenoid biosynthesis	-
SoffiXsponR570.01Bg183300.v2.1	2.31952	5.31599	-1.19651	2.58386e-05	0.00683252	down	SoffiXsponR570.01Bg183300	-	GO:0003674,GO:0003824,GO:0004497,GO:0005575,GO:0005622,GO:0005623,GO:0005737,GO:0005783,GO:0006725,GO:0008150,GO:0008152,GO:0009058,GO:0009314,GO:0009411,GO:0009416,GO:0009628,GO:0009698,GO:0009699,GO:0009808,GO:0009809,GO:0009987,GO:0010224,GO:0012505,GO:0016020,GO:0016491,GO:0016705,GO:0016709,GO:0019438,GO:0019748,GO:0043226,GO:0043227,GO:0043229,GO:0043231,GO:0044237,GO:0044249,GO:0044424,GO:…	K09755-ko00940 Phenylpropanoid biosynthesis	KOG0156-Cytochrome P450 CYP2 subfamily[Q]
SoffiXsponR570.01Fg338400.v2.1	0.276157	5.25462	-4.25003	1.58968e-11	8.63839e-08	down	SoffiXsponR570.01Fg338400	-	-	-	-
SoffiXsponR570.10Cg079600.v2.1	3.19127	1.27387	1.32491	4.1495e-05	0.00946192	up	SoffiXsponR570.10Cg079600	-	-	-	KOG4658-Apoptotic ATPase[T]
SoffiXsponR570.01Ag090500.v2.1	7.45677	19.3091	-1.37265	8.3328e-09	1.43749e-05	down	SoffiXsponR570.01Ag090500	-	-	-	KOG1543-Cysteine proteinase Cathepsin L[O]
SoffiXsponR570.06Dg007600.v2.1	0.415783	0.028702	3.85661	0.000284598	0.0335471	up	SoffiXsponR570.06Dg007600	-	-	-	KOG4569-Predicted lipase[I]
SoffiXsponR570.05Bg021500.v2.1	16.6016	4.57073	1.86082	2.35182e-06	0.00117787	up	SoffiXsponR570.05Bg021500	-	-	-	-
SoffiXsponR570.03Eg165400.v2.1	1.8473	0.647415	1.51265	6.2753e-05	0.0123552	up	SoffiXsponR570.03Eg165400	-	-	-	KOG1187-Serine/threonine protein kinase[T]
SoffiXsponR570.03Ag058900.v2.1	0.03504	0.673217	-4.264	1.90824e-07	0.000180339	down	SoffiXsponR570.03Ag058900	-	-	-	KOG4177-Ankyrin[M]
SoffiXsponR570.01Ag484700.v2.1	3.06252	11.0764	-1.8547	0.000235158	0.0296608	down	SoffiXsponR570.01Ag484700	-	-	K13464-ko04075 Plant hormone signal transduction	-
SoffiXsponR570.04Gg034200.v2.1	2.6318	11.4215	-2.11763	0.000311412	0.0354023	down	SoffiXsponR570.04Gg034200	-	-	-	-
SoffiXsponR570.04Bg191600.v2.1	1.32379	0.295604	2.16293	9.05084e-06	0.00315274	up	SoffiXsponR570.04Bg191600	-	-	-	KOG4658-Apoptotic ATPase[T]
SoffiXsponR570.07Bg226700.v2.1	0.694567	3.86637	-2.47679	0.000378873	0.0398081	down	SoffiXsponR570.07Bg226700	-	-	-	-
SoffiXsponR570.03Dg197200.v2.1	13.1595	6.2446	1.07542	3.13065e-06	0.0015055	up	SoffiXsponR570.03Dg197200	-	GO:0001101,GO:0005575,GO:0005622,GO:0005623,GO:0005634,GO:0005737,GO:0006355,GO:0006950,GO:0006970,GO:0007154,GO:0008150,GO:0009266,GO:0009267,GO:0009409,GO:0009507,GO:0009536,GO:0009605,GO:0009628,GO:0009651,GO:0009719,GO:0009725,GO:0009737,GO:0009889,GO:0009890,GO:0009891,GO:0009892,GO:0009893,GO:0009987,GO:0009991,GO:0010033,GO:0010468,GO:0010556,GO:0010557,GO:0010558,GO:0010604,GO:0010605,GO:…	-	KOG1474-Transcription initiation factor TFIID, subunit BDF1 and related bromodomain proteins[K]
SoffiXsponR570.03Fg094300.v2.1	23.3891	57.6027	-1.3003	8.19773e-05	0.0147019	down	SoffiXsponR570.03Fg094300	-	-	-	-
SoffiXsponR570.01Cg214000.v2.1	6.57616	17.2566	-1.39183	0.000154887	0.0222523	down	SoffiXsponR570.01Cg214000	-	-	-	KOG0156-Cytochrome P450 CYP2 subfamily[Q]
SoffiXsponR570.10Bg023600.v2.1	1.38048	0.4015	1.7817	3.67585e-08	4.64529e-05	up	SoffiXsponR570.10Bg023600	-	-	-	KOG4658-Apoptotic ATPase[T]
SoffiXsponR570.10Eg026100.v2.1	0.244807	1.19945	-2.29265	0.000362171	0.0385893	down	SoffiXsponR570.10Eg026100	-	-	-	-
SoffiXsponR570.04Eg102200.v2.1	1.12536	0.174511	2.68899	6.08723e-05	0.0121835	up	SoffiXsponR570.04Eg102200	-	-	-	-
SoffiXsponR570.01Ag084400.v2.1	1.02194	0.239162	2.09525	0.000132635	0.0202457	up	SoffiXsponR570.01Ag084400	-	-	-	-
SoffiXsponR570.01Fg007900.v2.1	4.15214	9.1085	-1.13336	1.50132e-06	0.000896461	down	SoffiXsponR570.01Fg007900	-	-	-	-
SoffiXsponR570.05Fg150100.v2.1	1.20321	0.356696	1.75412	0.000408309	0.0413179	up	SoffiXsponR570.05Fg150100	-	GO:0000003,GO:0003006,GO:0005575,GO:0005622,GO:0005623,GO:0005634,GO:0007275,GO:0008150,GO:0009790,GO:0009791,GO:0009793,GO:0009888,GO:0009960,GO:0010154,GO:0022414,GO:0032501,GO:0032502,GO:0043226,GO:0043227,GO:0043229,GO:0043231,GO:0044424,GO:0044464,GO:0048316,GO:0048608,GO:0048731,GO:0048856,GO:0061458	-	-
SoffiXsponR570.07Eg171600.v2.1	10.089	1.75033	2.52708	5.42827e-06	0.00216893	up	SoffiXsponR570.07Eg171600	-	-	K10581-ko04120 Ubiquitin mediated proteolysis	-
SoffiXsponR570.10Ag044200.v2.1	0.0956763	0.745148	-2.96129	0.000548715	0.049862	down	SoffiXsponR570.10Ag044200	-	-	-	KOG0157-Cytochrome P450 CYP4/CYP19/CYP26 subfamilies[QI]
SoffiXsponR570.07Cg044000.v2.1	0.267275	0.735971	-1.46133	0.00028406	0.03352	down	SoffiXsponR570.07Cg044000	-	-	-	KOG0156-Cytochrome P450 CYP2 subfamily[Q]
SoffiXsponR570.01Eg142100.v2.1	7.70564	1.86135	2.04956	1.6067e-05	0.00482371	up	SoffiXsponR570.01Eg142100	-	-	-	-
SoffiXsponR570.07Ag216900.v2.1	0.804338	5.3886	-2.74404	0.000344122	0.0377681	down	SoffiXsponR570.07Ag216900	-	-	-	-
SoffiXsponR570.07Dg176200.v2.1	6.49027	2.75591	1.23575	6.91844e-05	0.0131913	up	SoffiXsponR570.07Dg176200	-	GO:0001101,GO:0003674,GO:0003676,GO:0003677,GO:0003700,GO:0005488,GO:0006355,GO:0006950,GO:0006970,GO:0007154,GO:0007165,GO:0007275,GO:0007623,GO:0008150,GO:0009628,GO:0009651,GO:0009719,GO:0009723,GO:0009725,GO:0009733,GO:0009734,GO:0009737,GO:0009739,GO:0009751,GO:0009753,GO:0009755,GO:0009791,GO:0009845,GO:0009889,GO:0009909,GO:0009987,GO:0010033,GO:0010468,GO:0010556,GO:0010600,GO:0010817,GO:…	-	-
SoffiXsponR570.02Cg067400.v2.1	0.591223	0.105414	2.48763	8.03275e-05	0.0145054	up	SoffiXsponR570.02Cg067400	-	-	-	KOG1187-Serine/threonine protein kinase[T]
SoffiXsponR570.05Cg272600.v2.1	1.01099	3.01975	-1.57865	4.1476e-06	0.00179588	down	SoffiXsponR570.05Cg272600	-	GO:0003674,GO:0003700,GO:0006355,GO:0008150,GO:0009889,GO:0010321,GO:0010468,GO:0010556,GO:0019219,GO:0019222,GO:0031323,GO:0031326,GO:0048580,GO:0050789,GO:0050793,GO:0050794,GO:0051171,GO:0051239,GO:0051252,GO:0060255,GO:0065007,GO:0080090,GO:0140110,GO:1903506,GO:2000026,GO:2000112,GO:2001141	-	-
SoffiXsponR570.04Cg128000.v2.1	1.82884	0.714046	1.35684	6.85013e-05	0.013084	up	SoffiXsponR570.04Cg128000	-	GO:0005575,GO:0005622,GO:0005623,GO:0005634,GO:0005654,GO:0016604,GO:0016607,GO:0031974,GO:0031981,GO:0043226,GO:0043227,GO:0043229,GO:0043231,GO:0043233,GO:0044422,GO:0044424,GO:0044428,GO:0044446,GO:0044451,GO:0044464,GO:0070013	-	-
SoffiXsponR570.8_5Ag129300.v2.1	0.582192	0.121815	2.2568	0.000257969	0.0312556	up	SoffiXsponR570.8_5Ag129300	-	-	-	-
SoffiXsponR570.06Eg008800.v2.1	4.98569	10.8961	-1.12795	0.000413599	0.0415963	down	SoffiXsponR570.06Eg008800	-	GO:0003674,GO:0005215,GO:0005575,GO:0005622,GO:0005623,GO:0005737,GO:0005886,GO:0005887,GO:0005938,GO:0006810,GO:0007154,GO:0007165,GO:0008150,GO:0009719,GO:0009725,GO:0009733,GO:0009734,GO:0009755,GO:0009987,GO:0010033,GO:0016020,GO:0016021,GO:0022857,GO:0023052,GO:0031224,GO:0031226,GO:0032870,GO:0042221,GO:0044424,GO:0044425,GO:0044444,GO:0044459,GO:0044464,GO:0050789,GO:0050794,GO:0050896,GO:…	-	-
SoffiXsponR570.7_10Ag364100.v2.1	28.7375	92.6607	-1.68902	3.02268e-05	0.00765752	down	SoffiXsponR570.7_10Ag364100	-	GO:0003674,GO:0003824,GO:0005575,GO:0005622,GO:0005623,GO:0005737,GO:0005739,GO:0009507,GO:0009526,GO:0009528,GO:0009532,GO:0009536,GO:0009570,GO:0009706,GO:0009941,GO:0010007,GO:0016020,GO:0016851,GO:0016874,GO:0019866,GO:0031090,GO:0031967,GO:0031969,GO:0031975,GO:0032991,GO:0042170,GO:0043226,GO:0043227,GO:0043229,GO:0043231,GO:0044422,GO:0044424,GO:0044434,GO:0044435,GO:0044444,GO:0044446,GO:…	K03403-ko00860 Porphyrin metabolism	-
SoffiXsponR570.01Dg392500.v2.1	0.253894	1.53505	-2.59598	3.59168e-06	0.00162633	down	SoffiXsponR570.01Dg392500	-	GO:0003674,GO:0003824,GO:0005215,GO:0005575,GO:0005623,GO:0005886,GO:0005887,GO:0006810,GO:0006811,GO:0006812,GO:0006820,GO:0008150,GO:0008324,GO:0008490,GO:0008509,GO:0015075,GO:0015103,GO:0015105,GO:0015291,GO:0015318,GO:0015399,GO:0015405,GO:0015446,GO:0015698,GO:0015700,GO:0016020,GO:0016021,GO:0016462,GO:0016787,GO:0016817,GO:0016818,GO:0016887,GO:0017111,GO:0019829,GO:0022804,GO:0022853,GO:…	-	KOG2639-Sodium sulfate symporter and related arsenite permeases[P]
SoffiXsponR570.03Dg064100.v2.1	0.00517	0.278354	-5.75061	4.55043e-05	0.0100722	down	SoffiXsponR570.03Dg064100	-	-	-	KOG4177-Ankyrin[M]
SoffiXsponR570.03Fg153600.v2.1	4.30789	12.3265	-1.51671	4.98196e-05	0.010743	down	SoffiXsponR570.03Fg153600	-	-	-	-
SoffiXsponR570.07Ag044700.v2.1	2.96155	1.16324	1.3482	3.75552e-05	0.00897538	up	SoffiXsponR570.07Ag044700	-	-	-	-
SoffiXsponR570.03Ag126900.v2.1	2.1002	0.800786	1.39103	0.00037823	0.0398081	up	SoffiXsponR570.03Ag126900	-	-	-	-
SoffiXsponR570.03Cg181600.v2.1	13.893	6.40753	1.11652	5.94684e-07	0.000444777	up	SoffiXsponR570.03Cg181600	-	GO:0001101,GO:0005575,GO:0005622,GO:0005623,GO:0005634,GO:0005737,GO:0006355,GO:0006950,GO:0006970,GO:0007154,GO:0008150,GO:0009266,GO:0009267,GO:0009409,GO:0009507,GO:0009536,GO:0009605,GO:0009628,GO:0009651,GO:0009719,GO:0009725,GO:0009737,GO:0009889,GO:0009890,GO:0009891,GO:0009892,GO:0009893,GO:0009987,GO:0009991,GO:0010033,GO:0010468,GO:0010556,GO:0010557,GO:0010558,GO:0010604,GO:0010605,GO:…	-	KOG1474-Transcription initiation factor TFIID, subunit BDF1 and related bromodomain proteins[K]
SoffiXsponR570.03Dg064000.v2.1	0.0733093	0.73422	-3.32414	6.87369e-10	1.91548e-06	down	SoffiXsponR570.03Dg064000	-	-	-	-
SoffiXsponR570.07Bg207200.v2.1	7.96956	20.7375	-1.37967	5.27988e-07	0.000406966	down	SoffiXsponR570.07Bg207200	-	-	-	-
SoffiXsponR570.05Bg255300.v2.1	12.6977	27.6641	-1.12345	5.27166e-05	0.0111465	down	SoffiXsponR570.05Bg255300	-	GO:0001101,GO:0003674,GO:0003824,GO:0004791,GO:0005575,GO:0005622,GO:0005623,GO:0005737,GO:0006950,GO:0006979,GO:0008150,GO:0008152,GO:0009414,GO:0009415,GO:0009507,GO:0009526,GO:0009532,GO:0009536,GO:0009570,GO:0009628,GO:0009636,GO:0009941,GO:0009987,GO:0010035,GO:0015035,GO:0015036,GO:0016209,GO:0016491,GO:0016651,GO:0016667,GO:0016668,GO:0016671,GO:0019725,GO:0031967,GO:0031975,GO:0033554,GO:…	-	KOG0907-Thioredoxin[O]
SoffiXsponR570.01Dg109500.v2.1	3.11838	1.08722	1.52015	0.000348758	0.0379103	up	SoffiXsponR570.01Dg109500	-	GO:0003674,GO:0003700,GO:0005488,GO:0005515,GO:0006355,GO:0006950,GO:0008150,GO:0009266,GO:0009314,GO:0009408,GO:0009416,GO:0009628,GO:0009642,GO:0009644,GO:0009889,GO:0010468,GO:0010556,GO:0019219,GO:0019222,GO:0031323,GO:0031326,GO:0032268,GO:0042802,GO:0050789,GO:0050794,GO:0050896,GO:0051171,GO:0051246,GO:0051252,GO:0060255,GO:0065007,GO:0080090,GO:0140110,GO:1903506,GO:2000112,GO:2001141	-	KOG0627-Heat shock transcription factor[K]
SoffiXsponR570.02Dg063300.v2.1	192.976	75.5348	1.35321	0.000452238	0.0440804	up	SoffiXsponR570.02Dg063300	-	-	-	-
SoffiXsponR570.6_9Ag188000.v2.1	22.4865	7.51641	1.58094	5.50012e-07	0.000418013	up	SoffiXsponR570.6_9Ag188000	-	-	-	-
SoffiXsponR570.01Bg428800.v2.1	4.88509	1.97452	1.30688	2.78971e-05	0.00725332	up	SoffiXsponR570.01Bg428800	-	-	-	-
SoffiXsponR570.01Bg017100.v2.1	2.31094	1.04745	1.14159	0.000354011	0.0380924	up	SoffiXsponR570.01Bg017100	-	-	-	-
SoffiXsponR570.05Bg277400.v2.1	2.63793	0.569013	2.21287	3.25959e-11	1.41702e-07	up	SoffiXsponR570.05Bg277400	-	-	-	-
SoffiXsponR570.07Dg183300.v2.1	1.69033	0.33212	2.34753	5.12187e-05	0.0109361	up	SoffiXsponR570.07Dg183300	-	-	-	-
SoffiXsponR570.05Ag131500.v2.1	10.705	5.13108	1.06095	3.67945e-05	0.00887185	up	SoffiXsponR570.05Ag131500	-	-	-	KOG2953-mRNA-binding protein Encore[A]
SoffiXsponR570.02Ag142200.v2.1	0.173009	0.838287	-2.27659	5.87685e-06	0.00230578	down	SoffiXsponR570.02Ag142200	-	-	-	-
SoffiXsponR570.03Fg140200.v2.1	1.42547	0.316035	2.17328	7.06547e-05	0.0134011	up	SoffiXsponR570.03Fg140200	-	-	-	-
SoffiXsponR570.5_9Ag056900.v2.1	1.74805	0.406755	2.10351	1.41145e-05	0.00438584	up	SoffiXsponR570.5_9Ag056900	-	-	-	-
SoffiXsponR570.7_10Ag360600.v2.1	9.55937	3.09379	1.62754	0.000157605	0.0224197	up	SoffiXsponR570.7_10Ag360600	-	GO:0003674,GO:0003824,GO:0005575,GO:0005622,GO:0005623,GO:0005737,GO:0005777,GO:0006576,GO:0006595,GO:0006598,GO:0006807,GO:0008150,GO:0008152,GO:0009056,GO:0009308,GO:0009310,GO:0009987,GO:0016491,GO:0016645,GO:0016647,GO:0034641,GO:0042402,GO:0042579,GO:0043226,GO:0043227,GO:0043229,GO:0043231,GO:0044106,GO:0044237,GO:0044424,GO:0044444,GO:0044464,GO:0046592,GO:0055114,GO:0071704,GO:1901564,GO:…	K17839-ko00330 Arginine and proline metabolism;ko00410 beta-Alanine metabolism;ko00770 Pantothenate and CoA biosynthesis	KOG0029-Amine oxidase[Q]
SoffiXsponR570.03Cg065800.v2.1	0.0825757	0.731734	-3.14753	3.67639e-10	1.21077e-06	down	SoffiXsponR570.03Cg065800	-	GO:0003674,GO:0003824,GO:0005215,GO:0005575,GO:0005622,GO:0005623,GO:0005737,GO:0006810,GO:0006873,GO:0006875,GO:0006879,GO:0008150,GO:0009507,GO:0009532,GO:0009536,GO:0009570,GO:0009987,GO:0015399,GO:0015405,GO:0016462,GO:0016787,GO:0016817,GO:0016818,GO:0016887,GO:0017111,GO:0019725,GO:0022804,GO:0022857,GO:0030003,GO:0042592,GO:0042623,GO:0042626,GO:0043226,GO:0043227,GO:0043229,GO:0043231,GO:…	-	-
SoffiXsponR570.04Eg111700.v2.1	1.44784	7.66327	-2.40406	4.02454e-06	0.00175659	down	SoffiXsponR570.04Eg111700	-	-	-	-
SoffiXsponR570.04Ag066900.v2.1	1.29966	0.438739	1.5667	0.000309624	0.0353029	up	SoffiXsponR570.04Ag066900	-	-	-	KOG1187-Serine/threonine protein kinase[T]
SoffiXsponR570.01Eg030000.v2.1	0.250994	0.0538617	2.22032	0.000315838	0.0357186	up	SoffiXsponR570.01Eg030000	-	-	-	-
SoffiXsponR570.06Fg007300.v2.1	5.55815	12.1697	-1.13061	0.000153472	0.0221507	down	SoffiXsponR570.06Fg007300	-	GO:0003674,GO:0005215,GO:0005575,GO:0005622,GO:0005623,GO:0005737,GO:0005886,GO:0005887,GO:0005938,GO:0006810,GO:0007154,GO:0007165,GO:0008150,GO:0009719,GO:0009725,GO:0009733,GO:0009734,GO:0009755,GO:0009987,GO:0010033,GO:0016020,GO:0016021,GO:0022857,GO:0023052,GO:0031224,GO:0031226,GO:0032870,GO:0042221,GO:0044424,GO:0044425,GO:0044444,GO:0044459,GO:0044464,GO:0050789,GO:0050794,GO:0050896,GO:…	-	-
SoffiXsponR570.05Bg266200.v2.1	1.27185	0.395185	1.68632	0.000182021	0.0246106	up	SoffiXsponR570.05Bg266200	-	-	K13421-ko00240 Pyrimidine metabolism;ko00983 Drug metabolism - other enzymes	-
SoffiXsponR570.01Dg089800.v2.1	51.1442	16.6305	1.62074	8.9696e-05	0.0156473	up	SoffiXsponR570.01Dg089800	-	-	-	-
SoffiXsponR570.01Dg083200.v2.1	0.817843	2.72033	-1.73389	0.000288179	0.033859	down	SoffiXsponR570.01Dg083200	-	GO:0001101,GO:0003674,GO:0003824,GO:0004843,GO:0005575,GO:0005622,GO:0005623,GO:0005634,GO:0005737,GO:0005829,GO:0006508,GO:0006807,GO:0007154,GO:0007165,GO:0008150,GO:0008152,GO:0008233,GO:0008234,GO:0009719,GO:0009725,GO:0009753,GO:0009755,GO:0009867,GO:0009987,GO:0010033,GO:0016787,GO:0019538,GO:0019783,GO:0023052,GO:0032870,GO:0036459,GO:0042221,GO:0043170,GO:0043226,GO:0043227,GO:0043229,GO:…	-	-
SoffiXsponR570.05Fg053300.v2.1	0.730113	2.35709	-1.69082	0.000429098	0.0426668	down	SoffiXsponR570.05Fg053300	-	-	-	-
SoffiXsponR570.01Fg104500.v2.1	0.312083	0.968936	-1.63447	0.00014451	0.0212811	down	SoffiXsponR570.01Fg104500	-	GO:0001101,GO:0003674,GO:0005215,GO:0005575,GO:0005623,GO:0005886,GO:0006810,GO:0006811,GO:0006820,GO:0006950,GO:0008150,GO:0008509,GO:0009414,GO:0009415,GO:0009628,GO:0010035,GO:0010167,GO:0015075,GO:0015103,GO:0015112,GO:0015318,GO:0015698,GO:0015706,GO:0016020,GO:0022857,GO:0034220,GO:0042221,GO:0044464,GO:0050896,GO:0051179,GO:0051234,GO:0055085,GO:0071705,GO:0071944,GO:0098656,GO:1901698,GO:…	-	KOG1237-H+/oligopeptide symporter[E]
SoffiXsponR570.03Cg076200.v2.1	1.06912	0.34997	1.61113	0.000136972	0.0206074	up	SoffiXsponR570.03Cg076200	-	GO:0003674,GO:0003824,GO:0005488,GO:0005515,GO:0005575,GO:0005622,GO:0005623,GO:0005737,GO:0006725,GO:0006807,GO:0008150,GO:0008152,GO:0008168,GO:0008171,GO:0008757,GO:0009058,GO:0009812,GO:0009820,GO:0009821,GO:0009987,GO:0016740,GO:0016741,GO:0019438,GO:0030761,GO:0030766,GO:0032259,GO:0033799,GO:0034641,GO:0042802,GO:0042803,GO:0044237,GO:0044249,GO:0044271,GO:0044424,GO:0044464,GO:0046983,GO:…	-	KOG3178-Hydroxyindole-O-methyltransferase and related SAM-dependent methyltransferases[R]
SoffiXsponR570.10os2g002900.v2.1	6.24301	1.94753	1.68059	0.000385784	0.0400071	up	SoffiXsponR570.10os2g002900	-	-	-	-
SoffiXsponR570.04Eg070800.v2.1	0.858108	0.312416	1.45769	0.000390182	0.0402662	up	SoffiXsponR570.04Eg070800	-	-	K14491-ko04075 Plant hormone signal transduction	KOG0519-Sensory transduction histidine kinase[T]
SoffiXsponR570.01Ag454600.v2.1	35.0158	72.2755	-1.0455	3.08869e-06	0.00149858	down	SoffiXsponR570.01Ag454600	-	-	-	KOG0157-Cytochrome P450 CYP4/CYP19/CYP26 subfamilies[QI]
SoffiXsponR570.8_10Ag139600.v2.1	0.1074	0.954966	-3.15245	0.00038292	0.0398618	down	SoffiXsponR570.8_10Ag139600	-	-	-	-
SoffiXsponR570.05Bg353800.v2.1	1.22745	0.499231	1.29789	0.000459092	0.0446684	up	SoffiXsponR570.05Bg353800	-	-	-	-
SoffiXsponR570.02Dg039900.v2.1	0.438142	0.019842	4.46477	2.24444e-06	0.00113985	up	SoffiXsponR570.02Dg039900	-	-	-	-
SoffiXsponR570.06Eg094700.v2.1	0.141594	1.7337	-3.61402	1.61837e-07	0.000155652	down	SoffiXsponR570.06Eg094700	-	-	-	-
SoffiXsponR570.06Ag082200.v2.1	12.4027	4.03829	1.61883	1.48627e-08	2.28734e-05	up	SoffiXsponR570.06Ag082200	-	-	-	-
SoffiXsponR570.01Cg079700.v2.1	0.449325	0.109113	2.04194	0.000142457	0.0211528	up	SoffiXsponR570.01Cg079700	-	GO:0003674,GO:0003676,GO:0003723,GO:0003824,GO:0004518,GO:0004519,GO:0005488,GO:0005575,GO:0005622,GO:0005623,GO:0006139,GO:0006725,GO:0006807,GO:0008150,GO:0008152,GO:0009451,GO:0009987,GO:0016070,GO:0016787,GO:0016788,GO:0034641,GO:0043170,GO:0043226,GO:0043227,GO:0043229,GO:0043231,GO:0043412,GO:0044237,GO:0044238,GO:0044424,GO:0044464,GO:0046483,GO:0071704,GO:0090304,GO:0090305,GO:0097159,GO:…	-	-
SoffiXsponR570.02Dg059700.v2.1	1.22945	0.498255	1.30306	0.000125788	0.0195856	up	SoffiXsponR570.02Dg059700	-	-	-	KOG0472-Leucine-rich repeat protein[S]
SoffiXsponR570.01Bg080300.v2.1	8.79179	24.3104	-1.46734	0.000197537	0.0260541	down	SoffiXsponR570.01Bg080300	-	GO:0005575,GO:0005622,GO:0005623,GO:0005634,GO:0005737,GO:0005829,GO:0006022,GO:0006023,GO:0006024,GO:0006807,GO:0008150,GO:0008152,GO:0009058,GO:0009059,GO:0030203,GO:0043170,GO:0043226,GO:0043227,GO:0043229,GO:0043231,GO:0044424,GO:0044444,GO:0044464,GO:0071704,GO:1901135,GO:1901137,GO:1901564,GO:1901566,GO:1901576	K00012-ko00040 Pentose and glucuronate interconversions;ko00053 Ascorbate and aldarate metabolism;ko00520 Amino sugar and nucleotide sugar metabolism;ko00541 O-Antigen nucleotide sugar biosynthesis	KOG2666-UDP-glucose/GDP-mannose dehydrogenase[GT]
SoffiXsponR570.05Cg024100.v2.1	10.1335	2.18053	2.21639	2.83616e-12	2.05491e-08	up	SoffiXsponR570.05Cg024100	-	GO:0003674,GO:0003824,GO:0004364,GO:0005575,GO:0005622,GO:0005623,GO:0005737,GO:0006518,GO:0006575,GO:0006749,GO:0006790,GO:0006807,GO:0008150,GO:0008152,GO:0009987,GO:0016740,GO:0016765,GO:0034641,GO:0043603,GO:0044237,GO:0044424,GO:0044464,GO:0051186,GO:0071704,GO:1901564	K00799-ko00480 Glutathione metabolism;ko00980 Metabolism of xenobiotics by cytochrome P450;ko00982 Drug metabolism - cytochrome P450;ko00983 Drug metabolism - other enzymes;ko04212 Longevity regulating pathway - worm;ko05200 Pathways in cancer;ko05204 Chemical carcinogenesis - DNA adducts;ko05207 Chemical carcinogenesis - receptor activation;ko05208 Chemical carcinogenesis - reactive oxygen speci…	KOG0867-Glutathione S-transferase[O]
SoffiXsponR570.1Z019600.v2.1	11.7716	25.8343	-1.13398	2.19714e-05	0.00599969	down	SoffiXsponR570.1Z019600	-	-	-	-
SoffiXsponR570.9us90g074000.v2.1	3.00987	1.05543	1.51187	4.08011e-09	7.96987e-06	up	SoffiXsponR570.9us90g074000	-	-	-	KOG4658-Apoptotic ATPase[T]
SoffiXsponR570.08Cg051700.v2.1	0.212468	0.616552	-1.53698	0.000403866	0.0411703	down	SoffiXsponR570.08Cg051700	-	GO:0003674,GO:0003824,GO:0005575,GO:0005622,GO:0005623,GO:0008194,GO:0016740,GO:0016757,GO:0016758,GO:0035251,GO:0043226,GO:0043227,GO:0043229,GO:0043231,GO:0044424,GO:0044464,GO:0046527,GO:0080043,GO:0080044	-	KOG1192-UDP-glucuronosyl and UDP-glucosyl transferase[GC]
SoffiXsponR570.05Dg126300.v2.1	17.5924	7.83353	1.16722	0.00030881	0.0352911	up	SoffiXsponR570.05Dg126300	-	-	-	KOG1187-Serine/threonine protein kinase[T]
SoffiXsponR570.01Dg252400.v2.1	0.00973533	1.09939	-6.81925	7.06646e-06	0.00267592	down	SoffiXsponR570.01Dg252400	-	-	-	-
SoffiXsponR570.2os1g001600.v2.1	1.33101	0.481167	1.46791	8.60296e-05	0.0153024	up	SoffiXsponR570.2os1g001600	-	-	-	-
SoffiXsponR570.1Z114900.v2.1	0.0802393	0.514658	-2.68123	1.74734e-05	0.0050372	down	SoffiXsponR570.1Z114900	-	GO:0003674,GO:0003824,GO:0005575,GO:0005622,GO:0005623,GO:0008194,GO:0016740,GO:0016757,GO:0016758,GO:0035251,GO:0043226,GO:0043227,GO:0043229,GO:0043231,GO:0044424,GO:0044464,GO:0046527,GO:0080043,GO:0080044	-	KOG1192-UDP-glucuronosyl and UDP-glucosyl transferase[GC]
SoffiXsponR570.04Bg074900.v2.1	1.34675	0.539548	1.31965	0.00030726	0.0351509	up	SoffiXsponR570.04Bg074900	-	GO:0000003,GO:0003006,GO:0003674,GO:0003676,GO:0003723,GO:0003824,GO:0004518,GO:0004519,GO:0005488,GO:0005575,GO:0005622,GO:0005623,GO:0006139,GO:0006725,GO:0006807,GO:0007275,GO:0008150,GO:0008152,GO:0009451,GO:0009790,GO:0009791,GO:0009793,GO:0009987,GO:0010154,GO:0016070,GO:0016787,GO:0016788,GO:0022414,GO:0032501,GO:0032502,GO:0034641,GO:0043170,GO:0043226,GO:0043227,GO:0043229,GO:0043231,GO:…	-	-
SoffiXsponR570.05Fg229600.v2.1	115.829	236.556	-1.03019	2.8228e-11	1.37876e-07	down	SoffiXsponR570.05Fg229600	-	GO:0001101,GO:0003674,GO:0005198,GO:0005488,GO:0005515,GO:0005575,GO:0005622,GO:0005623,GO:0005737,GO:0006091,GO:0006950,GO:0008150,GO:0008152,GO:0009314,GO:0009416,GO:0009507,GO:0009526,GO:0009532,GO:0009534,GO:0009535,GO:0009536,GO:0009570,GO:0009579,GO:0009628,GO:0009635,GO:0009636,GO:0009642,GO:0009644,GO:0009719,GO:0009725,GO:0009737,GO:0009765,GO:0009768,GO:0009769,GO:0009941,GO:0009987,GO:…	K08914-ko00196 Photosynthesis - antenna proteins	-
SoffiXsponR570.02Fg235200.v2.1	0.100533	0.551071	-2.45457	0.000479016	0.0456266	down	SoffiXsponR570.02Fg235200	-	GO:0001067,GO:0001101,GO:0003674,GO:0003676,GO:0003677,GO:0003700,GO:0005488,GO:0005575,GO:0005622,GO:0005623,GO:0005634,GO:0005737,GO:0006355,GO:0006950,GO:0008150,GO:0009611,GO:0009719,GO:0009725,GO:0009737,GO:0009889,GO:0009892,GO:0010033,GO:0010468,GO:0010556,GO:0010605,GO:0010629,GO:0019219,GO:0019222,GO:0031323,GO:0031326,GO:0033993,GO:0042221,GO:0043226,GO:0043227,GO:0043229,GO:0043231,GO:…	-	KOG1318-Helix loop helix transcription factor EB[K]
SoffiXsponR570.7os1g057500.v2.1	1.21486	4.95141	-2.02705	2.44764e-05	0.00655031	down	SoffiXsponR570.7os1g057500	-	-	-	-
SoffiXsponR570.1Z207300.v2.1	12.2042	1.72341	2.82404	1.54742e-06	0.000909057	up	SoffiXsponR570.1Z207300	-	-	-	-
SoffiXsponR570.05Dg333500.v2.1	3.94902	1.40009	1.49598	3.15023e-05	0.00783455	up	SoffiXsponR570.05Dg333500	-	-	-	-
SoffiXsponR570.01Fg018100.v2.1	2.36849	5.09984	-1.10649	0.000300538	0.0347558	down	SoffiXsponR570.01Fg018100	-	GO:0000003,GO:0000209,GO:0000902,GO:0000904,GO:0003006,GO:0003674,GO:0003824,GO:0004842,GO:0006464,GO:0006508,GO:0006511,GO:0006807,GO:0007275,GO:0008150,GO:0008152,GO:0009056,GO:0009057,GO:0009653,GO:0009791,GO:0009826,GO:0009888,GO:0009987,GO:0010026,GO:0010154,GO:0010498,GO:0016043,GO:0016049,GO:0016567,GO:0016740,GO:0019538,GO:0019787,GO:0019941,GO:0022412,GO:0022414,GO:0030154,GO:0030163,GO:…	-	KOG4628-Predicted E3 ubiquitin ligase[O]
SoffiXsponR570.05Gg122800.v2.1	3.25723	1.26054	1.3696	0.000243774	0.0302093	up	SoffiXsponR570.05Gg122800	-	-	-	-
SoffiXsponR570.01Fg014800.v2.1	79.7074	29.7558	1.42154	0.000176297	0.0241311	up	SoffiXsponR570.01Fg014800	-	-	-	-
SoffiXsponR570.4us91g020500.v2.1	1.9751	0.702883	1.49057	1.0478e-06	0.000694365	up	SoffiXsponR570.4us91g020500	-	GO:0000003,GO:0003006,GO:0003674,GO:0003676,GO:0003723,GO:0003824,GO:0004518,GO:0004519,GO:0005488,GO:0005575,GO:0005622,GO:0005623,GO:0006139,GO:0006725,GO:0006807,GO:0007275,GO:0008150,GO:0008152,GO:0009451,GO:0009790,GO:0009791,GO:0009793,GO:0009987,GO:0010154,GO:0016070,GO:0016787,GO:0016788,GO:0022414,GO:0032501,GO:0032502,GO:0034641,GO:0043170,GO:0043226,GO:0043227,GO:0043229,GO:0043231,GO:…	-	KOG4422-Uncharacterized conserved protein[S]
SoffiXsponR570.08Ag007400.v2.1	2.01763	5.08408	-1.33333	0.000503787	0.0471188	down	SoffiXsponR570.08Ag007400	-	GO:0003674,GO:0004857,GO:0008150,GO:0009628,GO:0030234,GO:0043086,GO:0044092,GO:0046910,GO:0050790,GO:0050896,GO:0065007,GO:0065009,GO:0080167,GO:0098772	-	-
SoffiXsponR570.6_9Ag205300.v2.1	1.55007	3.93694	-1.34474	5.11761e-05	0.0109361	down	SoffiXsponR570.6_9Ag205300	-	GO:0001101,GO:0003674,GO:0003676,GO:0003723,GO:0003729,GO:0005488,GO:0005575,GO:0005911,GO:0006950,GO:0006970,GO:0008150,GO:0009266,GO:0009408,GO:0009409,GO:0009414,GO:0009415,GO:0009506,GO:0009628,GO:0009651,GO:0009719,GO:0009725,GO:0009737,GO:0010033,GO:0010035,GO:0030054,GO:0033993,GO:0042221,GO:0050896,GO:0055044,GO:0097159,GO:0097305,GO:1901363,GO:1901700	-	KOG0819-Annexin[U]
SoffiXsponR570.06Dg047000.v2.1	11.6531	3.84897	1.59817	2.61681e-09	5.57641e-06	up	SoffiXsponR570.06Dg047000	-	-	-	-
SoffiXsponR570.06Eg003400.v2.1	0.27293	0.721227	-1.40192	0.000157237	0.0224197	down	SoffiXsponR570.06Eg003400	-	GO:0003674,GO:0003779,GO:0005488,GO:0005515,GO:0005575,GO:0005618,GO:0005623,GO:0005886,GO:0006996,GO:0007010,GO:0007015,GO:0008064,GO:0008092,GO:0008150,GO:0009987,GO:0010638,GO:0010639,GO:0016020,GO:0016043,GO:0030029,GO:0030036,GO:0030312,GO:0030832,GO:0030833,GO:0030834,GO:0030835,GO:0030837,GO:0030838,GO:0031333,GO:0031334,GO:0032271,GO:0032272,GO:0032273,GO:0032535,GO:0032956,GO:0032970,GO:…	-	KOG1922-Rho GTPase effector BNI1 and related formins[TZ]
SoffiXsponR570.1Z142900.v2.1	0.553261	0.0250803	4.46333	0.000224719	0.0287325	up	SoffiXsponR570.1Z142900	-	GO:0000003,GO:0000272,GO:0003006,GO:0003674,GO:0003824,GO:0004553,GO:0004567,GO:0005575,GO:0005576,GO:0005623,GO:0005975,GO:0005976,GO:0006950,GO:0007275,GO:0008150,GO:0008152,GO:0009056,GO:0009057,GO:0009636,GO:0009664,GO:0009791,GO:0009827,GO:0009828,GO:0009845,GO:0009900,GO:0009987,GO:0010035,GO:0010038,GO:0010047,GO:0010154,GO:0010412,GO:0015923,GO:0016043,GO:0016052,GO:0016787,GO:0016798,GO:…	K19355-ko00051 Fructose and mannose metabolism	-
SoffiXsponR570.02Ag128200.v2.1	2.11087	4.87037	-1.20619	0.000530868	0.0488529	down	SoffiXsponR570.02Ag128200	-	GO:0005575,GO:0005622,GO:0005623,GO:0005856,GO:0043226,GO:0043228,GO:0043229,GO:0043232,GO:0044424,GO:0044464	K07375-ko04145 Phagosome;ko04540 Gap junction;ko04814 Motor proteins;ko05130 Pathogenic Escherichia coli infection;ko05132 Salmonella infection;ko05010 Alzheimer disease;ko05012 Parkinson disease;ko05014 Amyotrophic lateral sclerosis;ko05016 Huntington disease;ko05020 Prion disease;ko05022 Pathways of neurodegeneration - multiple diseases	KOG1375-Beta tubulin[Z]
SoffiXsponR570.05Ag286900.v2.1	1.4661	0.401213	1.86954	0.000294367	0.0343632	up	SoffiXsponR570.05Ag286900	-	-	-	-
SoffiXsponR570.02Eg328800.v2.1	1.20517	0.352908	1.77187	0.000188637	0.0253252	up	SoffiXsponR570.02Eg328800	-	-	-	KOG1244-Predicted transcription factor Requiem/NEURO-D4[K]
SoffiXsponR570.1Z166900.v2.1	1.14946	0.391428	1.55414	2.91875e-05	0.00749912	up	SoffiXsponR570.1Z166900	-	-	-	-
SoffiXsponR570.9os1g032800.v2.1	0.65719	0.186726	1.81539	0.000539712	0.0493326	up	SoffiXsponR570.9os1g032800	-	-	-	KOG1187-Serine/threonine protein kinase[T]
SoffiXsponR570.02Dg289000.v2.1	146.464	394.848	-1.43075	7.45205e-08	8.09896e-05	down	SoffiXsponR570.02Dg289000	-	GO:0005575,GO:0005622,GO:0005623,GO:0005737,GO:0008150,GO:0009507,GO:0009534,GO:0009535,GO:0009536,GO:0009579,GO:0010109,GO:0016020,GO:0019222,GO:0031323,GO:0031976,GO:0031984,GO:0034357,GO:0042548,GO:0042549,GO:0042651,GO:0043226,GO:0043227,GO:0043229,GO:0043231,GO:0043467,GO:0044422,GO:0044424,GO:0044434,GO:0044435,GO:0044436,GO:0044444,GO:0044446,GO:0044464,GO:0050789,GO:0050794,GO:0055035,GO:…	K02721-ko00195 Photosynthesis	-
SoffiXsponR570.6_9Ag318100.v2.1	1.90336	0.522469	1.86514	1.86439e-05	0.00526389	up	SoffiXsponR570.6_9Ag318100	-	GO:0003674,GO:0003824,GO:0003883,GO:0006139,GO:0006206,GO:0006213,GO:0006220,GO:0006221,GO:0006241,GO:0006629,GO:0006644,GO:0006725,GO:0006753,GO:0006793,GO:0006796,GO:0006807,GO:0008150,GO:0008152,GO:0008610,GO:0008654,GO:0009058,GO:0009112,GO:0009116,GO:0009117,GO:0009119,GO:0009141,GO:0009142,GO:0009147,GO:0009148,GO:0009163,GO:0009165,GO:0009199,GO:0009201,GO:0009208,GO:0009209,GO:0009218,GO:…	K01937-ko00240 Pyrimidine metabolism	KOG2387-CTP synthase (UTP-ammonia lyase)[F]
SoffiXsponR570.04Ag026000.v2.1	1.39453	0.55401	1.3318	0.000267321	0.0320353	up	SoffiXsponR570.04Ag026000	-	GO:0003674,GO:0003676,GO:0003723,GO:0003824,GO:0004518,GO:0004519,GO:0005488,GO:0005575,GO:0005622,GO:0005623,GO:0006139,GO:0006725,GO:0006807,GO:0008150,GO:0008152,GO:0009451,GO:0009987,GO:0016070,GO:0016787,GO:0016788,GO:0034641,GO:0043170,GO:0043226,GO:0043227,GO:0043229,GO:0043231,GO:0043412,GO:0044237,GO:0044238,GO:0044424,GO:0044464,GO:0046483,GO:0071704,GO:0090304,GO:0090305,GO:0097159,GO:…	-	-
SoffiXsponR570.08Dg010400.v2.1	0.937805	0.294245	1.67227	0.00054783	0.0498417	up	SoffiXsponR570.08Dg010400	-	GO:0003674,GO:0003676,GO:0003723,GO:0003824,GO:0004518,GO:0004519,GO:0005488,GO:0005575,GO:0005622,GO:0005623,GO:0006139,GO:0006725,GO:0006807,GO:0008150,GO:0008152,GO:0009451,GO:0009987,GO:0016070,GO:0016787,GO:0016788,GO:0034641,GO:0043170,GO:0043226,GO:0043227,GO:0043229,GO:0043231,GO:0043412,GO:0044237,GO:0044238,GO:0044424,GO:0044464,GO:0046483,GO:0071704,GO:0090304,GO:0090305,GO:0097159,GO:…	-	-
SoffiXsponR570.01Cg213300.v2.1	1.52292	5.20751	-1.77375	2.14456e-10	7.76911e-07	down	SoffiXsponR570.01Cg213300	-	-	-	-
SoffiXsponR570.02Dg392900.v2.1	9.01101	21.7287	-1.26984	2.45535e-11	1.27072e-07	down	SoffiXsponR570.02Dg392900	-	GO:0005575,GO:0005622,GO:0005623,GO:0005737,GO:0005783,GO:0005789,GO:0005886,GO:0006810,GO:0008150,GO:0012505,GO:0016020,GO:0031984,GO:0042175,GO:0043226,GO:0043227,GO:0043229,GO:0043231,GO:0044422,GO:0044424,GO:0044425,GO:0044432,GO:0044444,GO:0044446,GO:0044464,GO:0046907,GO:0051179,GO:0051234,GO:0051641,GO:0051649,GO:0071944,GO:0098827	-	KOG0439-VAMP-associated protein involved in inositol metabolism[U]
SoffiXsponR570.05Fg308400.v2.1	31.5663	75.502	-1.25813	0.000294825	0.0343797	down	SoffiXsponR570.05Fg308400	-	-	-	-
SoffiXsponR570.8_10Ag247900.v2.1	3.81207	0.684055	2.47839	2.19038e-07	0.000205217	up	SoffiXsponR570.8_10Ag247900	-	GO:0000976,GO:0000981,GO:0000988,GO:0000989,GO:0001067,GO:0001076,GO:0001134,GO:0001135,GO:0001158,GO:0003674,GO:0003676,GO:0003677,GO:0003690,GO:0003700,GO:0005488,GO:0005575,GO:0005622,GO:0005623,GO:0005634,GO:0006355,GO:0006357,GO:0008150,GO:0009889,GO:0009890,GO:0009892,GO:0009987,GO:0010468,GO:0010556,GO:0010558,GO:0010605,GO:0010629,GO:0019219,GO:0019222,GO:0030154,GO:0031323,GO:0031324,GO:…	-	KOG0048-Transcription factor, Myb superfamily[K]
SoffiXsponR570.09Ag020500.v2.1	1.11356	0.347861	1.6786	3.68315e-06	0.00164053	up	SoffiXsponR570.09Ag020500	-	-	-	-
SoffiXsponR570.5_9Ag406400.v2.1	1.55538	0.692495	1.16739	9.19367e-05	0.0159321	up	SoffiXsponR570.5_9Ag406400	-	-	-	KOG4658-Apoptotic ATPase[T]
SoffiXsponR570.09Bg025800.v2.1	2.12385	0.703735	1.59358	7.56675e-06	0.00280568	up	SoffiXsponR570.09Bg025800	-	-	K13457-ko04626 Plant-pathogen interaction	KOG4658-Apoptotic ATPase[T]
SoffiXsponR570.6_9Ag220500.v2.1	4.40115	10.5553	-1.26202	1.13995e-05	0.00374294	down	SoffiXsponR570.6_9Ag220500	-	-	-	KOG1237-H+/oligopeptide symporter[E]
SoffiXsponR570.02Fg229000.v2.1	8.24547	1.96084	2.07213	3.74726e-08	4.6811e-05	up	SoffiXsponR570.02Fg229000	-	GO:0000003,GO:0000902,GO:0000904,GO:0001505,GO:0003006,GO:0003674,GO:0003824,GO:0005575,GO:0005622,GO:0005623,GO:0005737,GO:0005829,GO:0006576,GO:0006629,GO:0006644,GO:0006650,GO:0006656,GO:0006793,GO:0006796,GO:0006807,GO:0006935,GO:0007275,GO:0008150,GO:0008152,GO:0008168,GO:0008170,GO:0008610,GO:0008654,GO:0008757,GO:0009058,GO:0009308,GO:0009309,GO:0009555,GO:0009605,GO:0009653,GO:0009791,GO:…	K05929-ko00564 Glycerophospholipid metabolism	KOG1269-SAM-dependent methyltransferases[IR]
SoffiXsponR570.05Cg363200.v2.1	20.3684	8.47442	1.26515	0.000114423	0.0183146	up	SoffiXsponR570.05Cg363200	-	-	-	KOG3085-Predicted hydrolase (HAD superfamily)[R]
SoffiXsponR570.01Bg084500.v2.1	0.636415	0.205929	1.62782	0.000124822	0.0195192	up	SoffiXsponR570.01Bg084500	-	GO:0003002,GO:0006810,GO:0007275,GO:0007389,GO:0008150,GO:0009653,GO:0009825,GO:0009888,GO:0009914,GO:0009926,GO:0009933,GO:0009956,GO:0009965,GO:0009987,GO:0010016,GO:0010051,GO:0010305,GO:0010540,GO:0010817,GO:0016049,GO:0032501,GO:0032502,GO:0040007,GO:0048366,GO:0048367,GO:0048507,GO:0048532,GO:0048731,GO:0048827,GO:0048856,GO:0051179,GO:0051234,GO:0060918,GO:0065007,GO:0065008,GO:0099402,GO:…	-	-
SoffiXsponR570.01Dg177600.v2.1	2.49418	0.642838	1.95604	0.000154156	0.0221999	up	SoffiXsponR570.01Dg177600	-	-	-	KOG0143-Iron/ascorbate family oxidoreductases[QR]
SoffiXsponR570.04Ag026100.v2.1	79.4547	38.257	1.05441	4.91749e-05	0.0106674	up	SoffiXsponR570.04Ag026100	-	-	-	KOG0804-Cytoplasmic Zn-finger protein BRAP2 (BRCA1 associated protein)[R]
SoffiXsponR570.02Dg247100.v2.1	0.0950843	0.560648	-2.55982	0.000356581	0.0382185	down	SoffiXsponR570.02Dg247100	-	GO:0001067,GO:0001101,GO:0003674,GO:0003676,GO:0003677,GO:0003700,GO:0005488,GO:0005575,GO:0005622,GO:0005623,GO:0005634,GO:0005737,GO:0006355,GO:0006950,GO:0008150,GO:0009611,GO:0009719,GO:0009725,GO:0009737,GO:0009889,GO:0009892,GO:0010033,GO:0010468,GO:0010556,GO:0010605,GO:0010629,GO:0019219,GO:0019222,GO:0031323,GO:0031326,GO:0033993,GO:0042221,GO:0043226,GO:0043227,GO:0043229,GO:0043231,GO:…	-	-
SoffiXsponR570.02Eg099700.v2.1	10.9104	3.9481	1.46648	3.80576e-05	0.00907049	up	SoffiXsponR570.02Eg099700	-	-	-	-
SoffiXsponR570.9os1g022000.v2.1	1.74952	0.647453	1.43411	0.000139899	0.0209715	up	SoffiXsponR570.9os1g022000	-	GO:0003674,GO:0003824,GO:0004672,GO:0004674,GO:0005575,GO:0005622,GO:0005623,GO:0005737,GO:0005829,GO:0006464,GO:0006468,GO:0006793,GO:0006796,GO:0006807,GO:0008150,GO:0008152,GO:0009507,GO:0009536,GO:0009987,GO:0016301,GO:0016310,GO:0016311,GO:0016740,GO:0016772,GO:0016773,GO:0016787,GO:0016788,GO:0016791,GO:0019538,GO:0036211,GO:0042578,GO:0043170,GO:0043226,GO:0043227,GO:0043229,GO:0043231,GO:…	K19269-ko00630 Glyoxylate and dicarboxylate metabolism	-
SoffiXsponR570.7_10Ag332100.v2.1	0.243083	1.90549	-2.97064	9.87658e-05	0.0166676	down	SoffiXsponR570.7_10Ag332100	-	-	-	-
SoffiXsponR570.07Bg226900.v2.1	0.663317	3.8663	-2.54318	2.22066e-07	0.000206276	down	SoffiXsponR570.07Bg226900	-	-	-	-
SoffiXsponR570.07Dg192000.v2.1	0.75135	4.54641	-2.59717	8.68144e-06	0.00303378	down	SoffiXsponR570.07Dg192000	-	-	-	-
SoffiXsponR570.03Dg211700.v2.1	1.75785	0.381249	2.20501	9.94568e-06	0.00339908	up	SoffiXsponR570.03Dg211700	-	-	-	KOG0226-RNA-binding proteins[R]
SoffiXsponR570.06Gg127500.v2.1	1.39306	3.06373	-1.13704	3.3727e-05	0.00825558	down	SoffiXsponR570.06Gg127500	-	-	-	KOG4293-Predicted membrane protein, contains DoH and Cytochrome b-561/ferric reductase transmembrane domains[T]
SoffiXsponR570.09Eg096100.v2.1	2.21077	0.769599	1.52237	5.5271e-05	0.0114855	up	SoffiXsponR570.09Eg096100	-	-	-	-
SoffiXsponR570.07Ag055200.v2.1	10.2113	23.1006	-1.17776	0.000191335	0.0255461	down	SoffiXsponR570.07Ag055200	-	GO:0002831,GO:0003674,GO:0005488,GO:0005575,GO:0005622,GO:0005623,GO:0005737,GO:0006810,GO:0006811,GO:0006812,GO:0006873,GO:0006875,GO:0008150,GO:0009605,GO:0009607,GO:0009608,GO:0009610,GO:0009620,GO:0009623,GO:0009987,GO:0019725,GO:0030001,GO:0030003,GO:0031347,GO:0032101,GO:0042592,GO:0043167,GO:0043169,GO:0043207,GO:0043900,GO:0044424,GO:0044464,GO:0046872,GO:0046914,GO:0046916,GO:0048583,GO:…	-	-
SoffiXsponR570.10Ag195800.v2.1	4.75466	1.42123	1.7422	1.44547e-05	0.00445029	up	SoffiXsponR570.10Ag195800	-	GO:0003674,GO:0003824,GO:0004672,GO:0004674,GO:0005575,GO:0005622,GO:0005623,GO:0005737,GO:0005886,GO:0006464,GO:0006468,GO:0006793,GO:0006796,GO:0006807,GO:0006950,GO:0006952,GO:0008150,GO:0008152,GO:0009507,GO:0009532,GO:0009534,GO:0009535,GO:0009536,GO:0009570,GO:0009579,GO:0009605,GO:0009607,GO:0009617,GO:0009987,GO:0010275,GO:0016020,GO:0016043,GO:0016301,GO:0016310,GO:0016740,GO:0016772,GO:…	-	KOG1187-Serine/threonine protein kinase[T]
SoffiXsponR570.02Eg335000.v2.1	0.554138	0.043871	3.6589	0.000450242	0.0439252	up	SoffiXsponR570.02Eg335000	-	GO:0003674,GO:0003824,GO:0005575,GO:0005622,GO:0005623,GO:0005737,GO:0006950,GO:0008150,GO:0008152,GO:0009605,GO:0009607,GO:0009611,GO:0016165,GO:0016491,GO:0016701,GO:0016702,GO:0043207,GO:0044424,GO:0044464,GO:0050896,GO:0051213,GO:0051704,GO:0051707,GO:0055114	K15718-ko00591 Linoleic acid metabolism	-
SoffiXsponR570.01Ag070100.v2.1	8.03285	3.71584	1.11222	0.000469461	0.0451119	up	SoffiXsponR570.01Ag070100	-	GO:0005575,GO:0005622,GO:0005623,GO:0005634,GO:0006355,GO:0007275,GO:0007389,GO:0008150,GO:0009889,GO:0009891,GO:0009893,GO:0009966,GO:0009968,GO:0010468,GO:0010556,GO:0010557,GO:0010604,GO:0010628,GO:0010646,GO:0010648,GO:0019219,GO:0019222,GO:0023051,GO:0023057,GO:0031323,GO:0031325,GO:0031326,GO:0031328,GO:0032501,GO:0032502,GO:0043226,GO:0043227,GO:0043229,GO:0043231,GO:0044424,GO:0044464,GO:…	K16189-ko04075 Plant hormone signal transduction	KOG1318-Helix loop helix transcription factor EB[K]
SoffiXsponR570.10us89g072600.v2.1	4.85563	2.22303	1.12713	3.20749e-06	0.00151562	up	SoffiXsponR570.10us89g072600	-	GO:0000166,GO:0002376,GO:0003674,GO:0005488,GO:0005575,GO:0005623,GO:0005886,GO:0006950,GO:0006952,GO:0006955,GO:0007154,GO:0007165,GO:0008150,GO:0008219,GO:0009626,GO:0009987,GO:0012501,GO:0016020,GO:0019897,GO:0019898,GO:0023052,GO:0033554,GO:0034050,GO:0036094,GO:0044425,GO:0044459,GO:0044464,GO:0045087,GO:0050789,GO:0050794,GO:0050896,GO:0051716,GO:0065007,GO:0071944,GO:0097159,GO:1901265,GO:…	K13457-ko04626 Plant-pathogen interaction	KOG4658-Apoptotic ATPase[T]
SoffiXsponR570.3os2g006500.v2.1	1.62417	0.7249	1.16385	0.000466036	0.0449417	up	SoffiXsponR570.3os2g006500	-	GO:0005575,GO:0005623,GO:0005886,GO:0016020,GO:0044464,GO:0071944	-	KOG0614-cGMP-dependent protein kinase[T]
SoffiXsponR570.03Fg082700.v2.1	9.76392	21.4994	-1.13877	2.01264e-05	0.00559426	down	SoffiXsponR570.03Fg082700	-	GO:0005575,GO:0005618,GO:0005622,GO:0005623,GO:0005737,GO:0006950,GO:0006952,GO:0008150,GO:0009505,GO:0009507,GO:0009526,GO:0009532,GO:0009536,GO:0009570,GO:0009579,GO:0009605,GO:0009607,GO:0009617,GO:0009941,GO:0030312,GO:0031967,GO:0031975,GO:0042742,GO:0043207,GO:0043226,GO:0043227,GO:0043229,GO:0043231,GO:0044422,GO:0044424,GO:0044434,GO:0044435,GO:0044444,GO:0044446,GO:0044464,GO:0050896,GO:…	-	KOG0541-Alkyl hydroperoxide reductase/peroxiredoxin[O]
SoffiXsponR570.08Ag127600.v2.1	2.51238	0.533922	2.23435	0.000109435	0.0178313	up	SoffiXsponR570.08Ag127600	-	GO:0000976,GO:0000981,GO:0000988,GO:0000989,GO:0001067,GO:0001076,GO:0001134,GO:0001135,GO:0001158,GO:0003674,GO:0003676,GO:0003677,GO:0003690,GO:0003700,GO:0005488,GO:0005575,GO:0005622,GO:0005623,GO:0005634,GO:0006355,GO:0006357,GO:0008150,GO:0009889,GO:0009890,GO:0009892,GO:0009987,GO:0010468,GO:0010556,GO:0010558,GO:0010605,GO:0010629,GO:0019219,GO:0019222,GO:0030154,GO:0031323,GO:0031324,GO:…	-	KOG0048-Transcription factor, Myb superfamily[K]
SoffiXsponR570.04Fg125600.v2.1	0.01134	0.527026	-5.53838	0.000194542	0.0258472	down	SoffiXsponR570.04Fg125600	-	-	K14504-ko04075 Plant hormone signal transduction	-
SoffiXsponR570.08Bg005300.v2.1	6.72581	17.1165	-1.34761	2.6423e-10	8.97401e-07	down	SoffiXsponR570.08Bg005300	-	GO:0003674,GO:0003824,GO:0005488,GO:0005575,GO:0005622,GO:0005623,GO:0005737,GO:0006091,GO:0006124,GO:0006807,GO:0008150,GO:0008152,GO:0009055,GO:0009314,GO:0009416,GO:0009507,GO:0009532,GO:0009536,GO:0009570,GO:0009628,GO:0009642,GO:0009643,GO:0009767,GO:0009987,GO:0015979,GO:0016491,GO:0019538,GO:0019684,GO:0022900,GO:0043170,GO:0043226,GO:0043227,GO:0043229,GO:0043231,GO:0044237,GO:0044238,GO:…	K02639-ko00195 Photosynthesis	-
SoffiXsponR570.05Eg206200.v2.1	2.68407	0.531118	2.33732	0.000361792	0.0385868	up	SoffiXsponR570.05Eg206200	-	GO:0000375,GO:0000377,GO:0000398,GO:0003674,GO:0003676,GO:0003723,GO:0005488,GO:0005575,GO:0005622,GO:0005623,GO:0005634,GO:0005681,GO:0006139,GO:0006396,GO:0006397,GO:0006725,GO:0006807,GO:0008150,GO:0008152,GO:0008380,GO:0009987,GO:0010467,GO:0016070,GO:0016071,GO:0030628,GO:0032991,GO:0034641,GO:0036002,GO:0043170,GO:0043226,GO:0043227,GO:0043229,GO:0043231,GO:0044237,GO:0044238,GO:0044422,GO:…	K12836-ko03040 Spliceosome;ko05131 Shigellosis	KOG2202-U2 snRNP splicing factor, small subunit, and related proteins[A]
SoffiXsponR570.07Ag049200.v2.1	2.21479	0.497407	2.15467	0.000102523	0.0170372	up	SoffiXsponR570.07Ag049200	-	-	-	KOG0714-Molecular chaperone (DnaJ superfamily)[O]
SoffiXsponR570.5_9Ag195800.v2.1	1.76472	0.475877	1.89078	0.000390503	0.0402662	up	SoffiXsponR570.5_9Ag195800	-	-	-	-
SoffiXsponR570.05Bg024700.v2.1	1.27044	0.192802	2.72014	0.000500225	0.046826	up	SoffiXsponR570.05Bg024700	-	GO:0003674,GO:0003824,GO:0004364,GO:0005575,GO:0005622,GO:0005623,GO:0005737,GO:0006518,GO:0006575,GO:0006749,GO:0006790,GO:0006807,GO:0008150,GO:0008152,GO:0009987,GO:0016740,GO:0016765,GO:0034641,GO:0043603,GO:0044237,GO:0044424,GO:0044464,GO:0051186,GO:0071704,GO:1901564	K00799-ko00480 Glutathione metabolism;ko00980 Metabolism of xenobiotics by cytochrome P450;ko00982 Drug metabolism - cytochrome P450;ko00983 Drug metabolism - other enzymes;ko04212 Longevity regulating pathway - worm;ko05200 Pathways in cancer;ko05204 Chemical carcinogenesis - DNA adducts;ko05207 Chemical carcinogenesis - receptor activation;ko05208 Chemical carcinogenesis - reactive oxygen speci…	KOG0867-Glutathione S-transferase[O]
SoffiXsponR570.05Cg123400.v2.1	6.06625	2.76346	1.13433	1.6675e-05	0.00491127	up	SoffiXsponR570.05Cg123400	-	-	-	KOG1187-Serine/threonine protein kinase[T]
SoffiXsponR570.03Ag015500.v2.1	6.27677	2.55632	1.29595	1.57932e-05	0.00478111	up	SoffiXsponR570.03Ag015500	-	-	-	-
SoffiXsponR570.04Gg053700.v2.1	10.1793	3.58338	1.50625	7.78789e-05	0.0142597	up	SoffiXsponR570.04Gg053700	-	GO:0000271,GO:0003674,GO:0003824,GO:0005575,GO:0005622,GO:0005623,GO:0005737,GO:0005975,GO:0005976,GO:0005982,GO:0006073,GO:0008150,GO:0008152,GO:0009011,GO:0009058,GO:0009059,GO:0009250,GO:0009501,GO:0009507,GO:0009532,GO:0009536,GO:0009570,GO:0009987,GO:0010021,GO:0016051,GO:0016740,GO:0016757,GO:0016758,GO:0019252,GO:0033692,GO:0034637,GO:0034645,GO:0043170,GO:0043226,GO:0043227,GO:0043229,GO:…	K00703-ko00500 Starch and sucrose metabolism;ko02026 Biofilm formation - Escherichia coli	-
SoffiXsponR570.06Ag088700.v2.1	0.179312	1.65588	-3.20705	4.00262e-08	4.94328e-05	down	SoffiXsponR570.06Ag088700	-	-	-	-
SoffiXsponR570.05Fg049600.v2.1	10.5467	3.18003	1.72967	5.31494e-10	1.62358e-06	up	SoffiXsponR570.05Fg049600	-	-	-	KOG1187-Serine/threonine protein kinase[T]
SoffiXsponR570.04Cg279200.v2.1	0.705694	0.222282	1.66665	0.00030434	0.035001	up	SoffiXsponR570.04Cg279200	-	-	-	-
SoffiXsponR570.01Ag212900.v2.1	35.6158	13.1806	1.4341	0.000249702	0.0307337	up	SoffiXsponR570.01Ag212900	-	-	-	-
SoffiXsponR570.09Ag008600.v2.1	2.77998	0.532491	2.38425	0.000267647	0.0320353	up	SoffiXsponR570.09Ag008600	-	-	-	-
SoffiXsponR570.8_10Ag160500.v2.1	50.451	11.4384	2.141	4.34318e-05	0.00979297	up	SoffiXsponR570.8_10Ag160500	-	-	-	-
SoffiXsponR570.06Ag190500.v2.1	1.05303	0.355965	1.56474	0.000355911	0.0381843	up	SoffiXsponR570.06Ag190500	-	-	-	-
SoffiXsponR570.10Dg039700.v2.1	1.64309	0.518049	1.66525	0.000525474	0.0485863	up	SoffiXsponR570.10Dg039700	-	-	-	-
SoffiXsponR570.06Gg157400.v2.1	0.474356	1.69687	-1.83883	0.000497592	0.0467406	down	SoffiXsponR570.06Gg157400	-	GO:0001101,GO:0006355,GO:0008150,GO:0009719,GO:0009725,GO:0009739,GO:0009889,GO:0010033,GO:0010468,GO:0010556,GO:0019219,GO:0019222,GO:0031323,GO:0031326,GO:0033993,GO:0042221,GO:0050789,GO:0050794,GO:0050896,GO:0051171,GO:0051252,GO:0060255,GO:0065007,GO:0080090,GO:1901700,GO:1903506,GO:2000112,GO:2001141	-	-
SoffiXsponR570.03Dg347600.v2.1	85.2574	171.172	-1.00555	1.89169e-06	0.00104168	down	SoffiXsponR570.03Dg347600	-	-	-	-
SoffiXsponR570.08Cg186700.v2.1	0.698087	0.0969357	2.84831	0.000527888	0.0487024	up	SoffiXsponR570.08Cg186700	-	GO:0005575,GO:0005622,GO:0005623,GO:0005737,GO:0009507,GO:0009536,GO:0043226,GO:0043227,GO:0043229,GO:0043231,GO:0044424,GO:0044444,GO:0044464	-	-
SoffiXsponR570.07Bg204200.v2.1	9.33953	21.8662	-1.22728	5.99603e-05	0.0120661	down	SoffiXsponR570.07Bg204200	-	GO:0003674,GO:0003824,GO:0004672,GO:0005575,GO:0005622,GO:0005623,GO:0005737,GO:0006464,GO:0006468,GO:0006793,GO:0006796,GO:0006807,GO:0007154,GO:0007165,GO:0008150,GO:0008152,GO:0009987,GO:0016301,GO:0016310,GO:0016740,GO:0016772,GO:0016773,GO:0019538,GO:0023052,GO:0035556,GO:0036211,GO:0043170,GO:0043412,GO:0044237,GO:0044238,GO:0044260,GO:0044267,GO:0044424,GO:0044464,GO:0050789,GO:0050794,GO:…	-	KOG0192-Tyrosine kinase specific for activated (GTP-bound) p21cdc42Hs[T]
SoffiXsponR570.02Ag275500.v2.1	14.0148	28.0902	-1.00312	3.47558e-08	4.55096e-05	down	SoffiXsponR570.02Ag275500	-	-	-	-
SoffiXsponR570.6_9Ag034500.v2.1	0.946871	0.381436	1.31173	0.000112395	0.0181347	up	SoffiXsponR570.6_9Ag034500	-	-	-	KOG4658-Apoptotic ATPase[T]
SoffiXsponR570.02Cg003700.v2.1	0.130763	0.677285	-2.3728	8.16957e-06	0.00293089	down	SoffiXsponR570.02Cg003700	-	-	-	-
SoffiXsponR570.03Ag059000.v2.1	0.0380443	0.40656	-3.41772	1.41783e-05	0.00438584	down	SoffiXsponR570.03Ag059000	-	GO:0003674,GO:0003824,GO:0005215,GO:0005575,GO:0005622,GO:0005623,GO:0005737,GO:0006810,GO:0006873,GO:0006875,GO:0006879,GO:0008150,GO:0009507,GO:0009532,GO:0009536,GO:0009570,GO:0009987,GO:0015399,GO:0015405,GO:0016462,GO:0016787,GO:0016817,GO:0016818,GO:0016887,GO:0017111,GO:0019725,GO:0022804,GO:0022857,GO:0030003,GO:0042592,GO:0042623,GO:0042626,GO:0043226,GO:0043227,GO:0043229,GO:0043231,GO:…	-	-
SoffiXsponR570.01Cg391900.v2.1	0.824681	3.23735	-1.97291	0.000164231	0.0230605	down	SoffiXsponR570.01Cg391900	-	GO:0003674,GO:0003824,GO:0005215,GO:0005575,GO:0005623,GO:0005886,GO:0005887,GO:0006810,GO:0006811,GO:0006812,GO:0006820,GO:0008150,GO:0008324,GO:0008490,GO:0008509,GO:0015075,GO:0015103,GO:0015105,GO:0015291,GO:0015318,GO:0015399,GO:0015405,GO:0015446,GO:0015698,GO:0015700,GO:0016020,GO:0016021,GO:0016462,GO:0016787,GO:0016817,GO:0016818,GO:0016887,GO:0017111,GO:0019829,GO:0022804,GO:0022853,GO:…	-	KOG2639-Sodium sulfate symporter and related arsenite permeases[P]
SoffiXsponR570.04Fg115100.v2.1	22.9369	60.1955	-1.39198	0.000530446	0.0488529	down	SoffiXsponR570.04Fg115100	-	-	-	KOG4766-Uncharacterized conserved protein[S]
SoffiXsponR570.01Cg025500.v2.1	3.65159	1.05027	1.79776	0.000234901	0.0296608	up	SoffiXsponR570.01Cg025500	-	-	-	-
SoffiXsponR570.01Ag316300.v2.1	7.95758	2.27028	1.80946	5.69597e-05	0.0117021	up	SoffiXsponR570.01Ag316300	-	-	-	KOG0143-Iron/ascorbate family oxidoreductases[QR]
SoffiXsponR570.07Ag078600.v2.1	4.55665	1.93356	1.23671	3.0202e-05	0.00765752	up	SoffiXsponR570.07Ag078600	-	-	-	-
SoffiXsponR570.01Ag551900.v2.1	0.614613	0.148797	2.04633	0.000171694	0.0236691	up	SoffiXsponR570.01Ag551900	-	GO:0000166,GO:0003674,GO:0003678,GO:0003824,GO:0004003,GO:0004386,GO:0005488,GO:0005575,GO:0005622,GO:0005623,GO:0005634,GO:0005654,GO:0005737,GO:0005829,GO:0005886,GO:0006139,GO:0006259,GO:0006281,GO:0006289,GO:0006293,GO:0006294,GO:0006296,GO:0006325,GO:0006338,GO:0006725,GO:0006807,GO:0006950,GO:0006974,GO:0006996,GO:0008026,GO:0008094,GO:0008150,GO:0008152,GO:0009987,GO:0016020,GO:0016043,GO:…	-	KOG0385-Chromatin remodeling complex WSTF-ISWI, small subunit[K]
SoffiXsponR570.10Ag194000.v2.1	1.48642	0.366725	2.01907	1.48868e-06	0.000896461	up	SoffiXsponR570.10Ag194000	-	-	-	KOG4658-Apoptotic ATPase[T]
SoffiXsponR570.02Fg291000.v2.1	4.66259	1.6352	1.51167	4.85222e-05	0.0105469	up	SoffiXsponR570.02Fg291000	-	-	-	-
SoffiXsponR570.06Gg042000.v2.1	6.22325	2.44583	1.34734	1.01219e-05	0.00344847	up	SoffiXsponR570.06Gg042000	-	-	-	KOG1187-Serine/threonine protein kinase[T]
SoffiXsponR570.08Ag117600.v2.1	0.99445	0.221972	2.16352	0.000259422	0.0313556	up	SoffiXsponR570.08Ag117600	-	-	-	-
SoffiXsponR570.07Ag000800.v2.1	0.366718	2.67116	-2.86473	8.97485e-07	0.000629287	down	SoffiXsponR570.07Ag000800	-	-	-	-
SoffiXsponR570.04Gg108600.v2.1	1.0024	0.390338	1.36067	0.000115964	0.0184525	up	SoffiXsponR570.04Gg108600	-	-	-	KOG1906-DNA polymerase sigma[L]
SoffiXsponR570.05Eg107600.v2.1	4.48963	1.96782	1.19	0.000164921	0.0231274	up	SoffiXsponR570.05Eg107600	-	-	-	KOG1187-Serine/threonine protein kinase[T]
SoffiXsponR570.05Bg020200.v2.1	1.55902	0.523079	1.57553	0.000184572	0.0249186	up	SoffiXsponR570.05Bg020200	-	-	-	-
SoffiXsponR570.03Dg063500.v2.1	0.0542213	0.524914	-3.27515	2.5972e-09	5.57641e-06	down	SoffiXsponR570.03Dg063500	-	-	-	-
SoffiXsponR570.01Ag356200.v2.1	4.37614	0.913119	2.26078	6.2896e-07	0.000461865	up	SoffiXsponR570.01Ag356200	-	-	-	KOG0272-U4/U6 small nuclear ribonucleoprotein Prp4 (contains WD40 repeats)[A]
SoffiXsponR570.09Bg147700.v2.1	0.538035	0.091664	2.55327	8.02517e-05	0.0145054	up	SoffiXsponR570.09Bg147700	-	GO:0003674,GO:0003676,GO:0003723,GO:0003824,GO:0004518,GO:0004519,GO:0005488,GO:0005575,GO:0005622,GO:0005623,GO:0006139,GO:0006725,GO:0006807,GO:0008150,GO:0008152,GO:0009451,GO:0009987,GO:0016070,GO:0016787,GO:0016788,GO:0034641,GO:0043170,GO:0043226,GO:0043227,GO:0043229,GO:0043231,GO:0043412,GO:0044237,GO:0044238,GO:0044424,GO:0044464,GO:0046483,GO:0071704,GO:0090304,GO:0090305,GO:0097159,GO:…	-	-
SoffiXsponR570.04Bg159500.v2.1	0.585286	0.162921	1.84497	0.000239027	0.0298595	up	SoffiXsponR570.04Bg159500	-	-	-	-
SoffiXsponR570.08Bg109700.v2.1	10.031	3.4043	1.55904	4.76548e-07	0.000383643	up	SoffiXsponR570.08Bg109700	-	-	-	-
SoffiXsponR570.05Gg050500.v2.1	3.09685	0.889803	1.79924	0.000226015	0.0288643	up	SoffiXsponR570.05Gg050500	-	GO:0005575,GO:0005622,GO:0005623,GO:0005737,GO:0005739,GO:0005759,GO:0005947,GO:0006082,GO:0006520,GO:0006807,GO:0006950,GO:0007154,GO:0008150,GO:0008152,GO:0009056,GO:0009063,GO:0009081,GO:0009083,GO:0009267,GO:0009314,GO:0009416,GO:0009605,GO:0009628,GO:0009642,GO:0009646,GO:0009743,GO:0009744,GO:0009987,GO:0009991,GO:0010033,GO:0016054,GO:0019752,GO:0030062,GO:0031667,GO:0031668,GO:0031669,GO:…	K00167-ko00640 Propanoate metabolism;ko00280 Valine, leucine and isoleucine degradation;ko00785 Lipoic acid metabolism	KOG0525-Branched chain alpha-keto acid dehydrogenase E1, beta subunit[C]
SoffiXsponR570.09Cg023000.v2.1	0.582876	0.163886	1.8305	0.000296578	0.0345471	up	SoffiXsponR570.09Cg023000	-	-	K13457-ko04626 Plant-pathogen interaction	KOG4658-Apoptotic ATPase[T]
SoffiXsponR570.01Cg330300.v2.1	0.0384327	0.30703	-2.99798	0.000525914	0.0485863	down	SoffiXsponR570.01Cg330300	-	-	-	KOG1950-Glycosyl transferase, family 8 - glycogenin[G]
SoffiXsponR570.05Bg117500.v2.1	7.63497	3.66205	1.05997	0.00021167	0.0274225	up	SoffiXsponR570.05Bg117500	-	-	-	KOG2953-mRNA-binding protein Encore[A]
SoffiXsponR570.03Ag113400.v2.1	0.609056	0.139449	2.12683	0.000109096	0.0178295	up	SoffiXsponR570.03Ag113400	-	-	-	-
SoffiXsponR570.6_9Ag178400.v2.1	0.802473	0.0621643	3.69029	6.42419e-05	0.0125573	up	SoffiXsponR570.6_9Ag178400	-	GO:0001666,GO:0003674,GO:0003824,GO:0004672,GO:0004674,GO:0004712,GO:0005575,GO:0005622,GO:0005623,GO:0005737,GO:0005783,GO:0005789,GO:0006082,GO:0006464,GO:0006468,GO:0006629,GO:0006720,GO:0006721,GO:0006793,GO:0006796,GO:0006807,GO:0006950,GO:0007154,GO:0007165,GO:0008150,GO:0008152,GO:0008299,GO:0008610,GO:0009058,GO:0009628,GO:0009685,GO:0009686,GO:0009719,GO:0009723,GO:0009725,GO:0009743,GO:…	K14510-ko04016 MAPK signaling pathway - plant;ko04075 Plant hormone signal transduction	-
SoffiXsponR570.07Cg151800.v2.1	1.96325	0.083882	4.54874	9.77369e-05	0.0165454	up	SoffiXsponR570.07Cg151800	-	-	K15095-ko00902 Monoterpenoid biosynthesis	KOG1208-Dehydrogenases with different specificities (related to short-chain alcohol dehydrogenases)[Q]
SoffiXsponR570.10Cg145100.v2.1	8.52062	3.79145	1.16821	1.42765e-06	0.000866805	up	SoffiXsponR570.10Cg145100	-	-	-	-
SoffiXsponR570.01Cg199700.v2.1	2.18746	4.90894	-1.16616	0.000237212	0.0297052	down	SoffiXsponR570.01Cg199700	-	-	K01626-ko00400 Phenylalanine, tyrosine and tryptophan biosynthesis;ko02024 Quorum sensing	-
SoffiXsponR570.8_5Ag007700.v2.1	32.1307	67.8834	-1.07911	7.26659e-06	0.00272324	down	SoffiXsponR570.8_5Ag007700	-	GO:0003674,GO:0003824,GO:0005575,GO:0005622,GO:0005623,GO:0005737,GO:0006091,GO:0006124,GO:0006807,GO:0008150,GO:0008152,GO:0009055,GO:0009314,GO:0009416,GO:0009507,GO:0009536,GO:0009628,GO:0009642,GO:0009643,GO:0009767,GO:0009987,GO:0015979,GO:0016491,GO:0019538,GO:0019684,GO:0022900,GO:0043170,GO:0043226,GO:0043227,GO:0043229,GO:0043231,GO:0044237,GO:0044238,GO:0044260,GO:0044267,GO:0044424,GO:…	K02639-ko00195 Photosynthesis	-
SoffiXsponR570.05Bg073700.v2.1	1.87801	0.593821	1.66111	1.90698e-06	0.00104168	up	SoffiXsponR570.05Bg073700	-	-	-	-
SoffiXsponR570.01Ag017500.v2.1	1.22617	0.402105	1.60851	6.12736e-05	0.0121882	up	SoffiXsponR570.01Ag017500	-	-	-	KOG2319-Vacuolar assembly/sorting protein VPS9[U]
SoffiXsponR570.05Dg107000.v2.1	0.978801	2.28903	-1.22565	0.000446586	0.0436469	down	SoffiXsponR570.05Dg107000	-	GO:0002831,GO:0002832,GO:0003674,GO:0003824,GO:0004175,GO:0004252,GO:0005575,GO:0005576,GO:0005618,GO:0005623,GO:0006508,GO:0006807,GO:0008150,GO:0008152,GO:0008233,GO:0008236,GO:0010033,GO:0010037,GO:0016787,GO:0017171,GO:0019538,GO:0030312,GO:0031347,GO:0031348,GO:0032101,GO:0032102,GO:0042221,GO:0042493,GO:0043170,GO:0043900,GO:0043901,GO:0044238,GO:0044464,GO:0048046,GO:0048519,GO:0048580,GO:…	-	KOG1153-Subtilisin-related protease/Vacuolar protease B[O]
SoffiXsponR570.02Dg065900.v2.1	2.32711	0.560901	2.05272	2.22071e-08	3.17564e-05	up	SoffiXsponR570.02Dg065900	-	-	-	KOG1187-Serine/threonine protein kinase[T]
SoffiXsponR570.10Ag174700.v2.1	1.77993	0.453204	1.97359	0.000168038	0.0234737	up	SoffiXsponR570.10Ag174700	-	-	-	-
SoffiXsponR570.02Fg160100.v2.1	1.70849	0.386372	2.14466	0.000130136	0.0200331	up	SoffiXsponR570.02Fg160100	-	-	-	-
SoffiXsponR570.1os1g002800.v2.1	6.57043	2.44821	1.42426	1.50631e-06	0.000896461	up	SoffiXsponR570.1os1g002800	-	GO:0003674,GO:0003700,GO:0005488,GO:0005515,GO:0006355,GO:0006950,GO:0008150,GO:0009266,GO:0009314,GO:0009408,GO:0009416,GO:0009628,GO:0009642,GO:0009644,GO:0009889,GO:0010468,GO:0010556,GO:0019219,GO:0019222,GO:0031323,GO:0031326,GO:0032268,GO:0042802,GO:0050789,GO:0050794,GO:0050896,GO:0051171,GO:0051246,GO:0051252,GO:0060255,GO:0065007,GO:0080090,GO:0140110,GO:1903506,GO:2000112,GO:2001141	-	KOG0627-Heat shock transcription factor[K]
SoffiXsponR570.9us90g074200.v2.1	0.877438	0.260673	1.75105	2.26199e-05	0.00616128	up	SoffiXsponR570.9us90g074200	-	-	-	-
SoffiXsponR570.07Dg192200.v2.1	0.584077	2.67391	-2.19472	0.000279409	0.0330429	down	SoffiXsponR570.07Dg192200	-	-	-	-
SoffiXsponR570.03Dg135300.v2.1	3.65797	0.801058	2.19106	1.65964e-05	0.00491127	up	SoffiXsponR570.03Dg135300	-	GO:0003674,GO:0003700,GO:0006355,GO:0008150,GO:0009889,GO:0010468,GO:0010556,GO:0019219,GO:0019222,GO:0031323,GO:0031326,GO:0050789,GO:0050794,GO:0051171,GO:0051252,GO:0060255,GO:0065007,GO:0080090,GO:0140110,GO:1903506,GO:2000112,GO:2001141	-	-
SoffiXsponR570.02Bg143800.v2.1	268.873	577.185	-1.10211	0.00033423	0.0369526	down	SoffiXsponR570.02Bg143800	-	-	K01369-ko04142 Lysosome;ko04612 Antigen processing and presentation	KOG1348-Asparaginyl peptidases[O]
SoffiXsponR570.8_10Ag106100.v2.1	2.32078	0.715517	1.69755	2.1311e-06	0.00110297	up	SoffiXsponR570.8_10Ag106100	-	GO:0000325,GO:0003674,GO:0005215,GO:0005451,GO:0005575,GO:0005622,GO:0005623,GO:0005737,GO:0005773,GO:0005774,GO:0005886,GO:0006810,GO:0006811,GO:0006812,GO:0006813,GO:0006814,GO:0006873,GO:0006885,GO:0006950,GO:0006970,GO:0007275,GO:0008150,GO:0008324,GO:0009628,GO:0009651,GO:0009987,GO:0010107,GO:0010119,GO:0015075,GO:0015077,GO:0015078,GO:0015079,GO:0015081,GO:0015291,GO:0015297,GO:0015298,GO:…	-	KOG1965-Sodium/hydrogen exchanger protein[P]
SoffiXsponR570.01Eg366600.v2.1	2.95436	0.937143	1.6565	0.000545175	0.0497482	up	SoffiXsponR570.01Eg366600	-	GO:0006810,GO:0008150,GO:0015780,GO:0015931,GO:0051179,GO:0051234,GO:0055085,GO:0071702,GO:0071705,GO:1901264	-	KOG1444-Nucleotide-sugar transporter VRG4/SQV-7[GOU]
SoffiXsponR570.10Dg162000.v2.1	0.854394	0.0176723	5.59534	6.24118e-06	0.00241387	up	SoffiXsponR570.10Dg162000	-	-	-	-
SoffiXsponR570.01Cg265900.v2.1	5.98271	1.65032	1.85806	0.000496226	0.0466929	up	SoffiXsponR570.01Cg265900	-	-	-	-
SoffiXsponR570.03Dg063800.v2.1	0.0333457	0.323494	-3.27817	1.41506e-05	0.00438584	down	SoffiXsponR570.03Dg063800	-	-	-	-
SoffiXsponR570.02Bg311800.v2.1	7.20766	3.30789	1.12362	1.84214e-05	0.00524099	up	SoffiXsponR570.02Bg311800	-	GO:0005575,GO:0005622,GO:0005623,GO:0005634,GO:0005654,GO:0005737,GO:0006139,GO:0006351,GO:0006352,GO:0006355,GO:0006366,GO:0006367,GO:0006725,GO:0006807,GO:0008150,GO:0008152,GO:0009058,GO:0009059,GO:0009889,GO:0009891,GO:0009893,GO:0009966,GO:0009987,GO:0010467,GO:0010468,GO:0010556,GO:0010557,GO:0010604,GO:0010628,GO:0010646,GO:0016070,GO:0018130,GO:0019219,GO:0019222,GO:0019438,GO:0023051,GO:…	-	-
SoffiXsponR570.02Ag065900.v2.1	214.297	86.7453	1.30475	0.000131609	0.02014	up	SoffiXsponR570.02Ag065900	-	-	-	-
SoffiXsponR570.06Ag031600.v2.1	0.895791	0.177733	2.33345	0.00047176	0.0452074	up	SoffiXsponR570.06Ag031600	-	-	-	-
SoffiXsponR570.05Ag292000.v2.1	3.7086	1.5791	1.23177	0.00017658	0.0241395	up	SoffiXsponR570.05Ag292000	-	-	-	KOG1187-Serine/threonine protein kinase[T]
SoffiXsponR570.02Eg025300.v2.1	3.6126	1.13368	1.67203	5.41035e-05	0.0113734	up	SoffiXsponR570.02Eg025300	-	-	-	-
SoffiXsponR570.06Fg058900.v2.1	15.0967	5.68999	1.40774	0.000121513	0.019084	up	SoffiXsponR570.06Fg058900	-	GO:0005575,GO:0005622,GO:0005623,GO:0005634,GO:0005681,GO:0006950,GO:0006970,GO:0008150,GO:0009628,GO:0009651,GO:0010035,GO:0010038,GO:0010226,GO:0032991,GO:0042221,GO:0043226,GO:0043227,GO:0043229,GO:0043231,GO:0044422,GO:0044424,GO:0044428,GO:0044446,GO:0044464,GO:0050896,GO:0071011,GO:1990904	K12850-ko03040 Spliceosome	KOG2888-Putative RNA binding protein[R]
SoffiXsponR570.03Bg048700.v2.1	1.34941	0.441523	1.61177	0.000236616	0.0297052	up	SoffiXsponR570.03Bg048700	-	-	-	-
SoffiXsponR570.04Fg021900.v2.1	2.448	1.12826	1.1175	0.00049284	0.0465146	up	SoffiXsponR570.04Fg021900	-	-	-	-
SoffiXsponR570.07Ag195300.v2.1	7.51791	19.4621	-1.37226	8.88593e-07	0.000627098	down	SoffiXsponR570.07Ag195300	-	-	-	-
SoffiXsponR570.07Ag175300.v2.1	6.82426	2.57063	1.40855	4.5308e-07	0.000373039	up	SoffiXsponR570.07Ag175300	-	GO:0001101,GO:0003674,GO:0003676,GO:0003677,GO:0003700,GO:0005488,GO:0006355,GO:0006950,GO:0006970,GO:0007154,GO:0007165,GO:0007275,GO:0007623,GO:0008150,GO:0009628,GO:0009651,GO:0009719,GO:0009723,GO:0009725,GO:0009733,GO:0009734,GO:0009737,GO:0009739,GO:0009751,GO:0009753,GO:0009755,GO:0009791,GO:0009845,GO:0009889,GO:0009909,GO:0009987,GO:0010033,GO:0010468,GO:0010556,GO:0010600,GO:0010817,GO:…	-	-
SoffiXsponR570.01Eg266500.v2.1	1.48419	3.46858	-1.22467	8.22008e-05	0.0147177	down	SoffiXsponR570.01Eg266500	-	GO:0003674,GO:0003824,GO:0004175,GO:0004197,GO:0006508,GO:0006807,GO:0008150,GO:0008152,GO:0008233,GO:0008234,GO:0010941,GO:0010942,GO:0016787,GO:0019538,GO:0043067,GO:0043068,GO:0043170,GO:0044238,GO:0048518,GO:0048522,GO:0050789,GO:0050794,GO:0065007,GO:0070011,GO:0071704,GO:0140096,GO:1901564	-	KOG1546-Metacaspase involved in regulation of apoptosis[DO]
SoffiXsponR570.09Dg041000.v2.1	0.835979	0.213246	1.97095	8.56444e-05	0.0152598	up	SoffiXsponR570.09Dg041000	-	-	-	KOG1144-Translation initiation factor 5B (eIF-5B)[J]
SoffiXsponR570.09Dg089700.v2.1	2.73972	1.1615	1.23804	6.61011e-05	0.0128284	up	SoffiXsponR570.09Dg089700	-	-	-	KOG4658-Apoptotic ATPase[T]
SoffiXsponR570.06Cg178400.v2.1	756.123	1526.62	-1.01364	4.94303e-06	0.00203611	down	SoffiXsponR570.06Cg178400	-	GO:0003674,GO:0005488,GO:0005575,GO:0005622,GO:0005623,GO:0005737,GO:0006091,GO:0008150,GO:0008152,GO:0009314,GO:0009416,GO:0009507,GO:0009526,GO:0009532,GO:0009534,GO:0009535,GO:0009536,GO:0009570,GO:0009579,GO:0009628,GO:0009765,GO:0009768,GO:0009941,GO:0009987,GO:0010287,GO:0015979,GO:0016020,GO:0016168,GO:0019684,GO:0031409,GO:0031967,GO:0031975,GO:0031976,GO:0031984,GO:0034357,GO:0042651,GO:…	K08912-ko00196 Photosynthesis - antenna proteins	-
SoffiXsponR570.09Dg018700.v2.1	1.21395	0.446639	1.44253	0.000149228	0.0217532	up	SoffiXsponR570.09Dg018700	-	-	-	-
SoffiXsponR570.06Bg041100.v2.1	1.80606	0.303331	2.57388	4.17996e-09	7.96987e-06	up	SoffiXsponR570.06Bg041100	-	-	-	-
SoffiXsponR570.06Ag173200.v2.1	0.13789	1.16408	-3.0776	5.86751e-08	6.7839e-05	down	SoffiXsponR570.06Ag173200	-	-	-	KOG1595-CCCH-type Zn-finger protein[R]
SoffiXsponR570.01Cg065400.v2.1	0.677088	0.235931	1.52098	0.000265588	0.0319352	up	SoffiXsponR570.01Cg065400	-	GO:0003674,GO:0003676,GO:0003723,GO:0003824,GO:0004518,GO:0004519,GO:0005488,GO:0005575,GO:0005622,GO:0005623,GO:0006139,GO:0006725,GO:0006807,GO:0008150,GO:0008152,GO:0009451,GO:0009987,GO:0016070,GO:0016787,GO:0016788,GO:0034641,GO:0043170,GO:0043226,GO:0043227,GO:0043229,GO:0043231,GO:0043412,GO:0044237,GO:0044238,GO:0044424,GO:0044464,GO:0046483,GO:0071704,GO:0090304,GO:0090305,GO:0097159,GO:…	-	-
SoffiXsponR570.05Fg027300.v2.1	1.87838	3.90165	-1.05459	0.000141486	0.0211026	down	SoffiXsponR570.05Fg027300	-	-	-	KOG1187-Serine/threonine protein kinase[T]
SoffiXsponR570.09Dg113500.v2.1	5.22736	1.75751	1.57255	0.000109092	0.0178295	up	SoffiXsponR570.09Dg113500	-	-	K04730-ko04010 MAPK signaling pathway;ko04064 NF-kappa B signaling pathway;ko04620 Toll-like receptor signaling pathway;ko04624 Toll and Imd signaling pathway;ko04722 Neurotrophin signaling pathway;ko05170 Human immunodeficiency virus 1 infection;ko05161 Hepatitis B;ko05171 Coronavirus disease - COVID-19;ko05162 Measles;ko05168 Herpes simplex virus 1 infection;ko05169 Epstein-Barr virus infection…	-
SoffiXsponR570.01Ag127900.v2.1	4.82734	2.06368	1.22601	9.27243e-05	0.0159705	up	SoffiXsponR570.01Ag127900	-	-	K01426-ko00330 Arginine and proline metabolism;ko00360 Phenylalanine metabolism;ko00380 Tryptophan metabolism;ko00627 Aminobenzoate degradation;ko00643 Styrene degradation	KOG1211-Amidases[J]
SoffiXsponR570.9os1g018500.v2.1	3.03476	1.49259	1.02376	0.000240112	0.0298919	up	SoffiXsponR570.9os1g018500	-	GO:0003674,GO:0003824,GO:0004856,GO:0005975,GO:0005996,GO:0005997,GO:0006793,GO:0006796,GO:0008150,GO:0008152,GO:0009987,GO:0016301,GO:0016310,GO:0016740,GO:0016772,GO:0016773,GO:0019200,GO:0019321,GO:0044237,GO:0044238,GO:0044262,GO:0044281,GO:0046835,GO:0071704	-	KOG2205-Uncharacterized conserved protein[S]
SoffiXsponR570.01Ag299200.v2.1	0.311892	1.73871	-2.4789	3.36101e-06	0.00156102	down	SoffiXsponR570.01Ag299200	-	GO:0003674,GO:0003824,GO:0004620,GO:0004806,GO:0005575,GO:0005622,GO:0005623,GO:0005737,GO:0008970,GO:0009507,GO:0009536,GO:0016298,GO:0016787,GO:0016788,GO:0043226,GO:0043227,GO:0043229,GO:0043231,GO:0044424,GO:0044444,GO:0044464,GO:0047714,GO:0052689	-	KOG4569-Predicted lipase[I]
SoffiXsponR570.03Dg100800.v2.1	1.43492	0.509291	1.4944	9.00272e-05	0.0156799	up	SoffiXsponR570.03Dg100800	-	-	K14376-ko03015 mRNA surveillance pathway	KOG2245-Poly(A) polymerase and related nucleotidyltransferases[A]
SoffiXsponR570.01Eg185200.v2.1	0.649043	1.92887	-1.57137	3.67569e-06	0.00164053	down	SoffiXsponR570.01Eg185200	-	-	-	-
SoffiXsponR570.02Fg018000.v2.1	0.62138	0.135802	2.19397	1.30056e-06	0.000812331	up	SoffiXsponR570.02Fg018000	-	-	K12828-ko03040 Spliceosome	KOG0213-Splicing factor 3b, subunit 1[A]
SoffiXsponR570.09Cg127600.v2.1	9.83764	4.83108	1.02597	0.000150542	0.0218438	up	SoffiXsponR570.09Cg127600	-	-	-	-
SoffiXsponR570.7_10Ag004400.v2.1	8.63832	3.49756	1.3044	7.73935e-05	0.0142597	up	SoffiXsponR570.7_10Ag004400	-	-	-	-
SoffiXsponR570.01Dg333000.v2.1	0.014547	0.322718	-4.47148	4.79828e-05	0.0105137	down	SoffiXsponR570.01Dg333000	-	-	-	KOG1950-Glycosyl transferase, family 8 - glycogenin[G]
SoffiXsponR570.04Dg037100.v2.1	3.07623	10.8611	-1.81993	1.38381e-05	0.00434663	down	SoffiXsponR570.04Dg037100	-	-	-	-
SoffiXsponR570.09Cg158400.v2.1	2.53338	1.01956	1.31312	3.18584e-06	0.00151197	up	SoffiXsponR570.09Cg158400	-	-	-	KOG4658-Apoptotic ATPase[T]
SoffiXsponR570.06Dg081600.v2.1	0.354017	1.88392	-2.41185	4.90436e-06	0.00203611	down	SoffiXsponR570.06Dg081600	-	GO:0003674,GO:0003824,GO:0004497,GO:0005575,GO:0008150,GO:0008152,GO:0009058,GO:0009719,GO:0009725,GO:0009733,GO:0010033,GO:0016020,GO:0016491,GO:0016705,GO:0016709,GO:0019748,GO:0042221,GO:0044550,GO:0050896,GO:0055114	K05280-ko00941 Flavonoid biosynthesis;ko00944 Flavone and flavonol biosynthesis	KOG0156-Cytochrome P450 CYP2 subfamily[Q]
SoffiXsponR570.05Eg083800.v2.1	24.3561	7.55408	1.68896	0.000352697	0.0380529	up	SoffiXsponR570.05Eg083800	-	-	-	KOG0158-Cytochrome P450 CYP3/CYP5/CYP6/CYP9 subfamilies[Q]
SoffiXsponR570.02Fg221900.v2.1	0.518875	1.11814	-1.10764	0.000259659	0.0313556	down	SoffiXsponR570.02Fg221900	-	-	K11584-ko03015 mRNA surveillance pathway;ko04071 Sphingolipid signaling pathway;ko04151 PI3K-Akt signaling pathway;ko04152 AMPK signaling pathway;ko04110 Cell cycle;ko04113 Meiosis - yeast;ko04114 Oocyte meiosis;ko04660 T cell receptor signaling pathway;ko04261 Adrenergic signaling in cardiomyocytes;ko04728 Dopaminergic synapse;ko05165 Human papillomavirus infection	KOG2085-Serine/threonine protein phosphatase 2A, regulatory subunit[T]
SoffiXsponR570.03Ag202600.v2.1	1.3965	0.29065	2.26446	1.1851e-06	0.000753203	up	SoffiXsponR570.03Ag202600	-	-	-	KOG1187-Serine/threonine protein kinase[T]
SoffiXsponR570.10Cg098900.v2.1	8.27949	2.24791	1.88096	1.3877e-07	0.000137106	up	SoffiXsponR570.10Cg098900	-	-	-	-
SoffiXsponR570.02Fg287400.v2.1	1.46194	0.414923	1.81697	4.68352e-05	0.0103247	up	SoffiXsponR570.02Fg287400	-	-	-	-
SoffiXsponR570.03Ag074800.v2.1	13.1006	28.8536	-1.13912	2.08505e-05	0.00573685	down	SoffiXsponR570.03Ag074800	-	GO:0005575,GO:0005618,GO:0005622,GO:0005623,GO:0005737,GO:0006950,GO:0006952,GO:0008150,GO:0009505,GO:0009507,GO:0009526,GO:0009532,GO:0009536,GO:0009570,GO:0009579,GO:0009605,GO:0009607,GO:0009617,GO:0009941,GO:0030312,GO:0031967,GO:0031975,GO:0042742,GO:0043207,GO:0043226,GO:0043227,GO:0043229,GO:0043231,GO:0044422,GO:0044424,GO:0044434,GO:0044435,GO:0044444,GO:0044446,GO:0044464,GO:0050896,GO:…	-	KOG0541-Alkyl hydroperoxide reductase/peroxiredoxin[O]
SoffiXsponR570.07Ag000500.v2.1	0.61463	4.45581	-2.8579	1.15222e-08	1.89733e-05	down	SoffiXsponR570.07Ag000500	-	-	-	-
SoffiXsponR570.02Gg150700.v2.1	0.107847	0.700351	-2.69909	2.67896e-05	0.00703266	down	SoffiXsponR570.02Gg150700	-	GO:0001067,GO:0001101,GO:0003674,GO:0003676,GO:0003677,GO:0003700,GO:0005488,GO:0005575,GO:0005622,GO:0005623,GO:0005634,GO:0005737,GO:0006355,GO:0006950,GO:0008150,GO:0009611,GO:0009719,GO:0009725,GO:0009737,GO:0009889,GO:0009892,GO:0010033,GO:0010468,GO:0010556,GO:0010605,GO:0010629,GO:0019219,GO:0019222,GO:0031323,GO:0031326,GO:0033993,GO:0042221,GO:0043226,GO:0043227,GO:0043229,GO:0043231,GO:…	-	KOG1318-Helix loop helix transcription factor EB[K]
SoffiXsponR570.07Dg192100.v2.1	1.21095	5.25831	-2.11846	9.78038e-06	0.00335313	down	SoffiXsponR570.07Dg192100	-	-	-	-
SoffiXsponR570.01Fg211400.v2.1	1.46323	0.497399	1.55669	1.03839e-05	0.00347242	up	SoffiXsponR570.01Fg211400	-	GO:0000325,GO:0003674,GO:0003824,GO:0005215,GO:0005575,GO:0005576,GO:0005622,GO:0005623,GO:0005737,GO:0005773,GO:0005774,GO:0005911,GO:0006810,GO:0008150,GO:0009506,GO:0009605,GO:0009607,GO:0010290,GO:0015399,GO:0015405,GO:0015431,GO:0016020,GO:0016462,GO:0016787,GO:0016817,GO:0016818,GO:0016887,GO:0017111,GO:0022804,GO:0022857,GO:0030054,GO:0031090,GO:0042623,GO:0042626,GO:0043207,GO:0043226,GO:…	K05665-ko02010 ABC transporters;ko04071 Sphingolipid signaling pathway;ko04977 Vitamin digestion and absorption;ko05206 MicroRNAs in cancer;ko01523 Antifolate resistance	KOG0054-Multidrug resistance-associated protein/mitoxantrone resistance protein, ABC superfamily[Q]
SoffiXsponR570.05Eg019200.v2.1	1.68242	0.647295	1.37804	0.000228821	0.0291042	up	SoffiXsponR570.05Eg019200	-	-	-	-
SoffiXsponR570.07Eg176000.v2.1	4.56164	17.352	-1.92748	7.6721e-06	0.00281917	down	SoffiXsponR570.07Eg176000	-	-	-	-
SoffiXsponR570.10Ag059200.v2.1	1.7129	0.335186	2.3534	4.61156e-06	0.00195015	up	SoffiXsponR570.10Ag059200	-	-	-	-
SoffiXsponR570.03Cg124200.v2.1	2.44341	0.734263	1.73452	0.000427302	0.0425271	up	SoffiXsponR570.03Cg124200	-	GO:0003674,GO:0003700,GO:0006355,GO:0008150,GO:0009889,GO:0010468,GO:0010556,GO:0019219,GO:0019222,GO:0031323,GO:0031326,GO:0050789,GO:0050794,GO:0051171,GO:0051252,GO:0060255,GO:0065007,GO:0080090,GO:0140110,GO:1903506,GO:2000112,GO:2001141	-	-
SoffiXsponR570.1Z167500.v2.1	2.20775	6.2821	-1.50867	5.98716e-05	0.0120661	down	SoffiXsponR570.1Z167500	-	GO:0000325,GO:0003674,GO:0005215,GO:0005372,GO:0005575,GO:0005622,GO:0005623,GO:0005737,GO:0005773,GO:0005774,GO:0005886,GO:0005887,GO:0006810,GO:0006811,GO:0006833,GO:0008150,GO:0009705,GO:0015204,GO:0015250,GO:0015267,GO:0015318,GO:0015840,GO:0016020,GO:0016021,GO:0019755,GO:0022803,GO:0022838,GO:0022857,GO:0031090,GO:0031224,GO:0031226,GO:0034220,GO:0042044,GO:0042807,GO:0042886,GO:0042887,GO:…	-	KOG0223-Aquaporin (major intrinsic protein family)[G]
SoffiXsponR570.01Ag415300.v2.1	0.986023	3.98793	-2.01595	0.000157597	0.0224197	down	SoffiXsponR570.01Ag415300	-	-	-	KOG0158-Cytochrome P450 CYP3/CYP5/CYP6/CYP9 subfamilies[Q]
SoffiXsponR570.07Bg030400.v2.1	37.0864	74.5003	-1.00636	0.00035022	0.0379753	down	SoffiXsponR570.07Bg030400	-	-	-	-
SoffiXsponR570.10Fg068200.v2.1	0.558801	0.0438817	3.67064	0.000421538	0.0421077	up	SoffiXsponR570.10Fg068200	-	-	-	-
SoffiXsponR570.02Fg138600.v2.1	0.0680103	0.439054	-2.69057	7.58983e-06	0.00280568	down	SoffiXsponR570.02Fg138600	-	-	-	-
SoffiXsponR570.09Eg060600.v2.1	0.590785	0.154492	1.9351	0.000336894	0.0372094	up	SoffiXsponR570.09Eg060600	-	-	-	KOG1187-Serine/threonine protein kinase[T]
SoffiXsponR570.6_9Ag195400.v2.1	0.070675	0.890363	-3.65512	0.000170428	0.0236254	down	SoffiXsponR570.6_9Ag195400	-	-	-	-
SoffiXsponR570.06Eg056300.v2.1	1.32839	0.259536	2.35567	0.000291509	0.0341028	up	SoffiXsponR570.06Eg056300	-	-	-	-
SoffiXsponR570.03Gg019900.v2.1	12.4735	34.1789	-1.45424	0.00022005	0.028202	down	SoffiXsponR570.03Gg019900	-	GO:0003674,GO:0003824,GO:0005488,GO:0005515,GO:0005575,GO:0005622,GO:0005623,GO:0005737,GO:0006725,GO:0006807,GO:0008150,GO:0008152,GO:0008168,GO:0008171,GO:0008757,GO:0009058,GO:0009812,GO:0009820,GO:0009821,GO:0009987,GO:0016740,GO:0016741,GO:0019438,GO:0030761,GO:0030766,GO:0032259,GO:0033799,GO:0034641,GO:0042802,GO:0042803,GO:0044237,GO:0044249,GO:0044271,GO:0044424,GO:0044464,GO:0046983,GO:…	-	KOG3178-Hydroxyindole-O-methyltransferase and related SAM-dependent methyltransferases[R]
SoffiXsponR570.8_5Ag041100.v2.1	1.72623	0.432842	1.99571	0.000115706	0.0184402	up	SoffiXsponR570.8_5Ag041100	-	GO:0003674,GO:0003676,GO:0003723,GO:0003824,GO:0004518,GO:0004519,GO:0005488,GO:0005575,GO:0005622,GO:0005623,GO:0006139,GO:0006725,GO:0006807,GO:0008150,GO:0008152,GO:0009451,GO:0009987,GO:0016070,GO:0016787,GO:0016788,GO:0034641,GO:0043170,GO:0043226,GO:0043227,GO:0043229,GO:0043231,GO:0043412,GO:0044237,GO:0044238,GO:0044424,GO:0044464,GO:0046483,GO:0071704,GO:0090304,GO:0090305,GO:0097159,GO:…	-	-
SoffiXsponR570.03Ag058600.v2.1	0.00973067	0.220796	-4.50403	7.14948e-05	0.0135133	down	SoffiXsponR570.03Ag058600	-	-	-	KOG4177-Ankyrin[M]
SoffiXsponR570.01Ag352000.v2.1	4.49225	0.271382	4.04904	3.21218e-11	1.41702e-07	up	SoffiXsponR570.01Ag352000	-	-	-	-
SoffiXsponR570.07Ag216800.v2.1	1.0151	3.82184	-1.91265	7.71496e-06	0.00282313	down	SoffiXsponR570.07Ag216800	-	-	-	-
SoffiXsponR570.01Dg114100.v2.1	0.955773	2.55662	-1.4195	1.79259e-05	0.00514225	down	SoffiXsponR570.01Dg114100	-	-	-	KOG1347-Uncharacterized membrane protein, predicted efflux pump[R]
SoffiXsponR570.04Dg037000.v2.1	0.635342	13.582	-4.41801	2.14172e-10	7.76911e-07	down	SoffiXsponR570.04Dg037000	-	-	-	-
SoffiXsponR570.04Bg015500.v2.1	2.49929	0.103691	4.59115	4.90334e-11	2.04962e-07	up	SoffiXsponR570.04Bg015500	-	-	-	-
SoffiXsponR570.01Bg442600.v2.1	3.97686	8.01523	-1.01111	5.20964e-05	0.0110368	down	SoffiXsponR570.01Bg442600	-	-	-	KOG0765-Predicted mitochondrial carrier protein[C]
SoffiXsponR570.09Dg102600.v2.1	0.298953	1.03193	-1.78735	0.000101648	0.0169546	down	SoffiXsponR570.09Dg102600	-	GO:0003674,GO:0003824,GO:0008150,GO:0008152,GO:0016740,GO:0016746,GO:0016747,GO:0016752,GO:0019748	-	KOG1282-Serine carboxypeptidases (lysosomal cathepsin A)[OE]
SoffiXsponR570.5_9Ag012500.v2.1	1.7641	4.00165	-1.18166	0.000127015	0.0197394	down	SoffiXsponR570.5_9Ag012500	-	GO:0000003,GO:0000902,GO:0000904,GO:0003006,GO:0006810,GO:0007275,GO:0008150,GO:0009555,GO:0009653,GO:0009826,GO:0009856,GO:0009860,GO:0009932,GO:0009987,GO:0010232,GO:0010233,GO:0016043,GO:0016049,GO:0022414,GO:0030154,GO:0032501,GO:0032502,GO:0032989,GO:0040007,GO:0044706,GO:0048229,GO:0048468,GO:0048588,GO:0048589,GO:0048856,GO:0048868,GO:0048869,GO:0051179,GO:0051234,GO:0051704,GO:0060560,GO:…	-	-
SoffiXsponR570.04Dg082400.v2.1	4.14987	1.77794	1.22286	0.000207561	0.0271129	up	SoffiXsponR570.04Dg082400	-	GO:0000003,GO:0003006,GO:0003674,GO:0003676,GO:0003723,GO:0003824,GO:0004518,GO:0004519,GO:0005488,GO:0005575,GO:0005622,GO:0005623,GO:0006139,GO:0006725,GO:0006807,GO:0007275,GO:0008150,GO:0008152,GO:0009451,GO:0009790,GO:0009791,GO:0009793,GO:0009987,GO:0010154,GO:0016070,GO:0016787,GO:0016788,GO:0022414,GO:0032501,GO:0032502,GO:0034641,GO:0043170,GO:0043226,GO:0043227,GO:0043229,GO:0043231,GO:…	-	KOG4422-Uncharacterized conserved protein[S]
SoffiXsponR570.06Ag099400.v2.1	4.43926	9.46327	-1.09202	0.000306945	0.0351509	down	SoffiXsponR570.06Ag099400	-	GO:0001101,GO:0003674,GO:0003676,GO:0003723,GO:0003729,GO:0005488,GO:0005575,GO:0005911,GO:0006950,GO:0006970,GO:0008150,GO:0009266,GO:0009408,GO:0009409,GO:0009414,GO:0009415,GO:0009506,GO:0009628,GO:0009651,GO:0009719,GO:0009725,GO:0009737,GO:0010033,GO:0010035,GO:0030054,GO:0033993,GO:0042221,GO:0050896,GO:0055044,GO:0097159,GO:0097305,GO:1901363,GO:1901700	-	KOG0819-Annexin[U]
SoffiXsponR570.05Dg303700.v2.1	47.2397	96.0719	-1.02411	2.91785e-11	1.37876e-07	down	SoffiXsponR570.05Dg303700	-	GO:0001101,GO:0003674,GO:0005198,GO:0005488,GO:0005515,GO:0005575,GO:0005622,GO:0005623,GO:0005737,GO:0006091,GO:0006950,GO:0008150,GO:0008152,GO:0009314,GO:0009416,GO:0009507,GO:0009526,GO:0009532,GO:0009534,GO:0009535,GO:0009536,GO:0009570,GO:0009579,GO:0009628,GO:0009635,GO:0009636,GO:0009642,GO:0009644,GO:0009719,GO:0009725,GO:0009737,GO:0009765,GO:0009768,GO:0009769,GO:0009941,GO:0009987,GO:…	K08914-ko00196 Photosynthesis - antenna proteins	-
SoffiXsponR570.10Eg075100.v2.1	1.93462	0.626065	1.62767	0.000550992	0.0499853	up	SoffiXsponR570.10Eg075100	-	-	-	-
SoffiXsponR570.01Bg310600.v2.1	0.060592	0.749916	-3.62953	1.07326e-05	0.00356189	down	SoffiXsponR570.01Bg310600	-	GO:0001101,GO:0006355,GO:0008150,GO:0009719,GO:0009725,GO:0009739,GO:0009889,GO:0010033,GO:0010468,GO:0010556,GO:0019219,GO:0019222,GO:0031323,GO:0031326,GO:0033993,GO:0042221,GO:0050789,GO:0050794,GO:0050896,GO:0051171,GO:0051252,GO:0060255,GO:0065007,GO:0080090,GO:1901700,GO:1903506,GO:2000112,GO:2001141	-	-
SoffiXsponR570.05Bg301000.v2.1	1.12949	0.344308	1.7139	0.000117242	0.0186015	up	SoffiXsponR570.05Bg301000	-	-	-	KOG1187-Serine/threonine protein kinase[T]
SoffiXsponR570.5_9Ag476000.v2.1	0.711626	0.201434	1.82082	5.82426e-05	0.0118759	up	SoffiXsponR570.5_9Ag476000	-	-	-	KOG1144-Translation initiation factor 5B (eIF-5B)[J]
SoffiXsponR570.04Bg149100.v2.1	1.21881	0.134769	3.17692	0.00037424	0.0395262	up	SoffiXsponR570.04Bg149100	-	-	-	-
SoffiXsponR570.05Ag026500.v2.1	1.11684	0.193652	2.52788	0.000191858	0.0255845	up	SoffiXsponR570.05Ag026500	-	-	-	-
SoffiXsponR570.06Eg028800.v2.1	11.3565	3.53134	1.68523	2.74912e-05	0.00718215	up	SoffiXsponR570.06Eg028800	-	-	-	-
SoffiXsponR570.01Eg018200.v2.1	0.906898	0.272786	1.73317	7.78619e-05	0.0142597	up	SoffiXsponR570.01Eg018200	-	-	-	KOG2319-Vacuolar assembly/sorting protein VPS9[U]
SoffiXsponR570.03Dg207100.v2.1	3.03956	1.20426	1.33571	0.000513553	0.0478264	up	SoffiXsponR570.03Dg207100	-	-	-	KOG1187-Serine/threonine protein kinase[T]
SoffiXsponR570.06Dg137700.v2.1	0.685502	0.146945	2.22188	1.03293e-05	0.00346481	up	SoffiXsponR570.06Dg137700	-	-	-	-
SoffiXsponR570.05Eg048900.v2.1	0.336989	0.0703383	2.26032	0.000547473	0.0498417	up	SoffiXsponR570.05Eg048900	-	-	-	KOG4658-Apoptotic ATPase[T]
SoffiXsponR570.03Dg323900.v2.1	0.0001	0.188158	-10.8777	1.80473e-06	0.00101969	down	SoffiXsponR570.03Dg323900	-	-	-	-
SoffiXsponR570.05Ag103600.v2.1	47.5302	18.1676	1.38748	0.000300608	0.0347558	up	SoffiXsponR570.05Ag103600	-	-	-	KOG0157-Cytochrome P450 CYP4/CYP19/CYP26 subfamilies[QI]
SoffiXsponR570.01Bg050100.v2.1	0.479954	2.52628	-2.39605	0.00012817	0.0198429	down	SoffiXsponR570.01Bg050100	-	GO:0003674,GO:0003824,GO:0005575,GO:0005622,GO:0005623,GO:0005737,GO:0005739,GO:0005740,GO:0005743,GO:0006996,GO:0007005,GO:0008150,GO:0009987,GO:0016020,GO:0016043,GO:0016462,GO:0016787,GO:0016817,GO:0016818,GO:0016887,GO:0017004,GO:0017062,GO:0017111,GO:0019866,GO:0022607,GO:0031090,GO:0031966,GO:0031967,GO:0031975,GO:0033108,GO:0034551,GO:0034622,GO:0042623,GO:0043226,GO:0043227,GO:0043229,GO:…	-	KOG0743-AAA+-type ATPase[O]
SoffiXsponR570.07Dg132400.v2.1	2.99039	0.901384	1.73012	2.62174e-07	0.000231653	up	SoffiXsponR570.07Dg132400	-	-	-	KOG1187-Serine/threonine protein kinase[T]
SoffiXsponR570.03Cg122700.v2.1	1.68477	0.592494	1.50768	8.17125e-06	0.00293089	up	SoffiXsponR570.03Cg122700	-	-	-	-
SoffiXsponR570.03Cg041600.v2.1	3.01227	1.46484	1.04011	8.03478e-05	0.0145054	up	SoffiXsponR570.03Cg041600	-	-	-	-
SoffiXsponR570.01Dg034300.v2.1	1.50967	3.1866	-1.07779	0.000148341	0.0216983	down	SoffiXsponR570.01Dg034300	-	-	-	KOG1558-Fe2+/Zn2+ regulated transporter[P]
SoffiXsponR570.04Ag029000.v2.1	1.42842	0.252441	2.50041	0.000381615	0.0398409	up	SoffiXsponR570.04Ag029000	-	-	-	KOG1019-Retinoblastoma pathway protein LIN-9/chromatin-associated protein Aly[BDT]
SoffiXsponR570.03Cg088600.v2.1	6.76081	15.8922	-1.23306	9.20616e-05	0.0159321	down	SoffiXsponR570.03Cg088600	-	-	-	-
SoffiXsponR570.1Z027600.v2.1	29.083	10.0004	1.54013	8.57809e-06	0.00300734	up	SoffiXsponR570.1Z027600	-	-	-	-
SoffiXsponR570.08Dg101700.v2.1	2.00015	0.433286	2.20672	0.000413588	0.0415963	up	SoffiXsponR570.08Dg101700	-	GO:0000976,GO:0000981,GO:0000988,GO:0000989,GO:0001067,GO:0001076,GO:0001134,GO:0001135,GO:0001158,GO:0003674,GO:0003676,GO:0003677,GO:0003690,GO:0003700,GO:0005488,GO:0005575,GO:0005622,GO:0005623,GO:0005634,GO:0006355,GO:0006357,GO:0008150,GO:0009889,GO:0009890,GO:0009892,GO:0009987,GO:0010468,GO:0010556,GO:0010558,GO:0010605,GO:0010629,GO:0019219,GO:0019222,GO:0030154,GO:0031323,GO:0031324,GO:…	-	KOG0048-Transcription factor, Myb superfamily[K]
SoffiXsponR570.02Gg146500.v2.1	2.34504	0.868661	1.43275	4.20632e-07	0.000351652	up	SoffiXsponR570.02Gg146500	-	GO:0000245,GO:0000375,GO:0000377,GO:0000380,GO:0000395,GO:0000398,GO:0006139,GO:0006376,GO:0006396,GO:0006397,GO:0006725,GO:0006807,GO:0008150,GO:0008152,GO:0008380,GO:0009892,GO:0009987,GO:0010467,GO:0010468,GO:0010605,GO:0010629,GO:0016043,GO:0016070,GO:0016071,GO:0019219,GO:0019222,GO:0022607,GO:0022613,GO:0022618,GO:0031323,GO:0031324,GO:0033119,GO:0034622,GO:0034641,GO:0043170,GO:0043484,GO:…	-	KOG1847-mRNA splicing factor[A]
SoffiXsponR570.09Cg086700.v2.1	1.69405	0.461229	1.87692	4.37854e-05	0.0098319	up	SoffiXsponR570.09Cg086700	-	-	-	-
SoffiXsponR570.10Ag167800.v2.1	0.911452	0.286101	1.67164	0.000265876	0.0319352	up	SoffiXsponR570.10Ag167800	-	-	-	KOG4658-Apoptotic ATPase[T]
SoffiXsponR570.9us90g027700.v2.1	3.47165	6.9823	-1.00808	9.23801e-05	0.0159365	down	SoffiXsponR570.9us90g027700	-	-	-	-
SoffiXsponR570.08Eg054200.v2.1	4.97952	0.933219	2.41572	7.91658e-05	0.0143876	up	SoffiXsponR570.08Eg054200	-	-	-	-
SoffiXsponR570.01Ag303500.v2.1	0.222483	2.1232	-3.25448	1.27731e-05	0.00409497	down	SoffiXsponR570.01Ag303500	-	-	-	-
SoffiXsponR570.03Ag345800.v2.1	3.06728	1.20794	1.34442	5.18743e-05	0.0110112	up	SoffiXsponR570.03Ag345800	-	GO:0003674,GO:0003676,GO:0003723,GO:0003824,GO:0004518,GO:0004519,GO:0005488,GO:0005575,GO:0005622,GO:0005623,GO:0005737,GO:0005829,GO:0005840,GO:0006139,GO:0006725,GO:0006807,GO:0008150,GO:0008152,GO:0009451,GO:0009987,GO:0016070,GO:0016787,GO:0016788,GO:0022626,GO:0032991,GO:0034641,GO:0043170,GO:0043226,GO:0043227,GO:0043228,GO:0043229,GO:0043231,GO:0043232,GO:0043412,GO:0044237,GO:0044238,GO:…	-	-
SoffiXsponR570.01Bg499400.v2.1	0.0874847	0.718934	-3.03876	0.000239672	0.0298714	down	SoffiXsponR570.01Bg499400	-	-	-	-
SoffiXsponR570.8_10Ag009300.v2.1	1.18388	0.390823	1.59893	1.69132e-05	0.00494125	up	SoffiXsponR570.8_10Ag009300	-	-	-	-
SoffiXsponR570.03Cg077500.v2.1	6.6126	13.3631	-1.01496	6.69642e-05	0.0129267	down	SoffiXsponR570.03Cg077500	-	GO:0005575,GO:0005622,GO:0005623,GO:0005634,GO:0005737,GO:0005783,GO:0006950,GO:0007154,GO:0008150,GO:0009266,GO:0009267,GO:0009409,GO:0009605,GO:0009628,GO:0009987,GO:0009991,GO:0012505,GO:0016036,GO:0031667,GO:0031668,GO:0031669,GO:0033554,GO:0042594,GO:0043226,GO:0043227,GO:0043229,GO:0043231,GO:0044424,GO:0044444,GO:0044464,GO:0050896,GO:0051716,GO:0070417,GO:0071496	-	KOG1161-Protein involved in vacuolar polyphosphate accumulation, contains SPX domain[P]
SoffiXsponR570.07Ag199000.v2.1	0.617136	0.098325	2.64996	8.14925e-05	0.0146428	up	SoffiXsponR570.07Ag199000	-	GO:0000226,GO:0003674,GO:0005488,GO:0005515,GO:0005575,GO:0005622,GO:0005623,GO:0005856,GO:0005874,GO:0006996,GO:0007010,GO:0007017,GO:0007019,GO:0008017,GO:0008092,GO:0008150,GO:0009987,GO:0015630,GO:0015631,GO:0016043,GO:0022411,GO:0031109,GO:0032984,GO:0035371,GO:0043226,GO:0043228,GO:0043229,GO:0043232,GO:0043624,GO:0043933,GO:0044422,GO:0044424,GO:0044430,GO:0044446,GO:0044464,GO:0051261,GO:…	-	-
SoffiXsponR570.6_9Ag098600.v2.1	1.04347	2.84961	-1.44937	0.000348359	0.0379103	down	SoffiXsponR570.6_9Ag098600	-	GO:0003674,GO:0005215,GO:0005575,GO:0005622,GO:0005623,GO:0005737,GO:0005886,GO:0005887,GO:0005938,GO:0006810,GO:0007154,GO:0007165,GO:0008150,GO:0009719,GO:0009725,GO:0009733,GO:0009734,GO:0009755,GO:0009987,GO:0010033,GO:0016020,GO:0016021,GO:0022857,GO:0023052,GO:0031224,GO:0031226,GO:0032870,GO:0042221,GO:0044424,GO:0044425,GO:0044444,GO:0044459,GO:0044464,GO:0050789,GO:0050794,GO:0050896,GO:…	-	-
SoffiXsponR570.09Ag029800.v2.1	2.71234	1.21487	1.15874	0.000347733	0.0379057	up	SoffiXsponR570.09Ag029800	-	-	-	KOG1525-Sister chromatid cohesion complex Cohesin, subunit PDS5[D]
SoffiXsponR570.05Eg065700.v2.1	2.94052	0.673765	2.12575	0.000208252	0.0271379	up	SoffiXsponR570.05Eg065700	-	-	-	-
SoffiXsponR570.06Fg013900.v2.1	1.96191	0.578628	1.76155	9.22628e-06	0.00320358	up	SoffiXsponR570.06Fg013900	-	-	-	KOG4177-Ankyrin[M]
SoffiXsponR570.03Fg017700.v2.1	0.75764	0.106635	2.82884	3.06856e-05	0.00770195	up	SoffiXsponR570.03Fg017700	-	-	-	KOG1187-Serine/threonine protein kinase[T]
SoffiXsponR570.05Bg191300.v2.1	2.08295	0.613715	1.76298	6.5551e-05	0.0127445	up	SoffiXsponR570.05Bg191300	-	-	-	-
SoffiXsponR570.06Fg130500.v2.1	0.826069	0.304121	1.44162	0.000353285	0.0380529	up	SoffiXsponR570.06Fg130500	-	GO:0003674,GO:0005085,GO:0005086,GO:0005488,GO:0005515,GO:0005575,GO:0005622,GO:0005623,GO:0005737,GO:0005794,GO:0005829,GO:0008150,GO:0012505,GO:0016020,GO:0019899,GO:0043226,GO:0043227,GO:0043229,GO:0043231,GO:0044424,GO:0044444,GO:0044464,GO:0051020,GO:0065007,GO:0065009,GO:0098772	-	KOG1427-Uncharacterized conserved protein, contains RCC1 domain[S]
SoffiXsponR570.05Dg082200.v2.1	6.31665	2.11859	1.57605	3.97343e-06	0.00174127	up	SoffiXsponR570.05Dg082200	-	GO:0003674,GO:0005488,GO:0005515,GO:0005575,GO:0005622,GO:0005623,GO:0005737,GO:0009507,GO:0009536,GO:0019904,GO:0043226,GO:0043227,GO:0043229,GO:0043231,GO:0044424,GO:0044444,GO:0044464	-	-
SoffiXsponR570.08Ag009800.v2.1	1.6372	0.270092	2.5997	0.000166486	0.0233168	up	SoffiXsponR570.08Ag009800	-	-	-	-
SoffiXsponR570.06Eg087100.v2.1	29.871	7.70354	1.95515	3.84322e-05	0.00909989	up	SoffiXsponR570.06Eg087100	-	-	-	-
SoffiXsponR570.10Eg113200.v2.1	16.4196	8.16239	1.00835	0.000317227	0.035764	up	SoffiXsponR570.10Eg113200	-	-	-	-
SoffiXsponR570.01Dg023100.v2.1	0.837027	1.97057	-1.23527	0.000444029	0.0435302	down	SoffiXsponR570.01Dg023100	-	GO:0001501,GO:0003674,GO:0005488,GO:0005575,GO:0005622,GO:0005623,GO:0005737,GO:0005783,GO:0005798,GO:0005829,GO:0006810,GO:0006888,GO:0006900,GO:0006996,GO:0007275,GO:0008150,GO:0008270,GO:0009653,GO:0009790,GO:0009792,GO:0009887,GO:0009888,GO:0009987,GO:0012505,GO:0012506,GO:0012507,GO:0016020,GO:0016043,GO:0016050,GO:0016192,GO:0019898,GO:0022607,GO:0030117,GO:0030120,GO:0030127,GO:0030133,GO:…	K14006-ko04141 Protein processing in endoplasmic reticulum	KOG1986-Vesicle coat complex COPII, subunit SEC23[U]
SoffiXsponR570.04Ag218600.v2.1	0.215926	1.08091	-2.32364	8.42095e-06	0.0029811	down	SoffiXsponR570.04Ag218600	-	GO:0002237,GO:0003674,GO:0003824,GO:0004618,GO:0004672,GO:0005575,GO:0005576,GO:0005622,GO:0005623,GO:0005634,GO:0005737,GO:0005773,GO:0005774,GO:0005829,GO:0005886,GO:0005911,GO:0005975,GO:0006082,GO:0006090,GO:0006091,GO:0006096,GO:0006139,GO:0006163,GO:0006164,GO:0006165,GO:0006464,GO:0006468,GO:0006725,GO:0006732,GO:0006733,GO:0006753,GO:0006754,GO:0006757,GO:0006793,GO:0006796,GO:0006807,GO:…	K00927-ko00010 Glycolysis / Gluconeogenesis;ko00710 Carbon fixation in photosynthetic organisms;ko04066 HIF-1 signaling pathway	KOG1367-3-phosphoglycerate kinase[G]
SoffiXsponR570.06Fg116800.v2.1	0.236269	1.80804	-2.93592	6.68736e-08	7.41621e-05	down	SoffiXsponR570.06Fg116800	-	-	-	KOG1595-CCCH-type Zn-finger protein[R]
SoffiXsponR570.02Bg226900.v2.1	3.32874	1.01082	1.71945	0.000115383	0.0184402	up	SoffiXsponR570.02Bg226900	-	-	-	-
SoffiXsponR570.6_9Ag111300.v2.1	1.70381	0.385487	2.14401	3.39722e-05	0.00829692	up	SoffiXsponR570.6_9Ag111300	-	GO:0003674,GO:0003824,GO:0004672,GO:0004674,GO:0005488,GO:0005515,GO:0005516,GO:0005575,GO:0005623,GO:0005886,GO:0006464,GO:0006468,GO:0006793,GO:0006796,GO:0006807,GO:0008150,GO:0008152,GO:0009987,GO:0016020,GO:0016301,GO:0016310,GO:0016740,GO:0016772,GO:0016773,GO:0019538,GO:0036211,GO:0043170,GO:0043412,GO:0044237,GO:0044238,GO:0044260,GO:0044267,GO:0044464,GO:0071704,GO:0071944,GO:0140096,GO:…	-	KOG1187-Serine/threonine protein kinase[T]
SoffiXsponR570.02Fg360300.v2.1	1.92683	0.532054	1.85658	1.63426e-06	0.000949803	up	SoffiXsponR570.02Fg360300	-	-	-	-
SoffiXsponR570.02Fg230700.v2.1	3.16366	1.18833	1.41266	5.63043e-08	6.57979e-05	up	SoffiXsponR570.02Fg230700	-	GO:0000245,GO:0000375,GO:0000377,GO:0000380,GO:0000395,GO:0000398,GO:0006139,GO:0006376,GO:0006396,GO:0006397,GO:0006725,GO:0006807,GO:0008150,GO:0008152,GO:0008380,GO:0009892,GO:0009987,GO:0010467,GO:0010468,GO:0010605,GO:0010629,GO:0016043,GO:0016070,GO:0016071,GO:0019219,GO:0019222,GO:0022607,GO:0022613,GO:0022618,GO:0031323,GO:0031324,GO:0033119,GO:0034622,GO:0034641,GO:0043170,GO:0043484,GO:…	-	KOG1847-mRNA splicing factor[A]
SoffiXsponR570.07Ag151100.v2.1	2.08116	0.639738	1.70183	3.28408e-05	0.00807504	up	SoffiXsponR570.07Ag151100	-	-	-	KOG0048-Transcription factor, Myb superfamily[K]
SoffiXsponR570.6us88g004400.v2.1	0.474408	0.086522	2.45499	1.4205e-05	0.00438584	up	SoffiXsponR570.6us88g004400	-	-	-	KOG4658-Apoptotic ATPase[T]
SoffiXsponR570.02Fg066600.v2.1	0.605909	0.0351357	4.10809	1.28651e-05	0.00411234	up	SoffiXsponR570.02Fg066600	-	GO:0003674,GO:0003676,GO:0003723,GO:0003824,GO:0004518,GO:0004519,GO:0005488,GO:0005575,GO:0005622,GO:0005623,GO:0006139,GO:0006725,GO:0006807,GO:0008150,GO:0008152,GO:0009451,GO:0009987,GO:0016070,GO:0016787,GO:0016788,GO:0034641,GO:0043170,GO:0043226,GO:0043227,GO:0043229,GO:0043231,GO:0043412,GO:0044237,GO:0044238,GO:0044424,GO:0044464,GO:0046483,GO:0071704,GO:0090304,GO:0090305,GO:0097159,GO:…	-	KOG4422-Uncharacterized conserved protein[S]
SoffiXsponR570.02Eg323200.v2.1	0.196418	1.31099	-2.73866	1.86867e-06	0.00103771	down	SoffiXsponR570.02Eg323200	-	-	-	-
SoffiXsponR570.08Bg038600.v2.1	1.79624	0.604847	1.57034	0.000149517	0.0217532	up	SoffiXsponR570.08Bg038600	-	GO:0003674,GO:0003676,GO:0003723,GO:0003824,GO:0004518,GO:0004519,GO:0005488,GO:0005575,GO:0005622,GO:0005623,GO:0006139,GO:0006725,GO:0006807,GO:0008150,GO:0008152,GO:0009451,GO:0009987,GO:0016070,GO:0016787,GO:0016788,GO:0034641,GO:0043170,GO:0043226,GO:0043227,GO:0043229,GO:0043231,GO:0043412,GO:0044237,GO:0044238,GO:0044424,GO:0044464,GO:0046483,GO:0071704,GO:0090304,GO:0090305,GO:0097159,GO:…	-	-
SoffiXsponR570.01Bg074500.v2.1	3.98182	1.03556	1.94302	2.48052e-10	8.6963e-07	up	SoffiXsponR570.01Bg074500	-	-	-	KOG2142-Molybdenum cofactor sulfurase[H]
SoffiXsponR570.05Dg067400.v2.1	1.12673	2.57931	-1.19484	3.00157e-05	0.00765752	down	SoffiXsponR570.05Dg067400	-	-	-	KOG1187-Serine/threonine protein kinase[T]
SoffiXsponR570.01Ag147200.v2.1	1.17868	2.94192	-1.31958	3.73276e-07	0.000316938	down	SoffiXsponR570.01Ag147200	-	-	-	KOG1558-Fe2+/Zn2+ regulated transporter[P]
SoffiXsponR570.05Ag304300.v2.1	88.7439	177.865	-1.00306	4.39245e-09	8.23062e-06	down	SoffiXsponR570.05Ag304300	-	GO:0001101,GO:0003674,GO:0005198,GO:0005488,GO:0005515,GO:0005575,GO:0005622,GO:0005623,GO:0005737,GO:0006091,GO:0006950,GO:0008150,GO:0008152,GO:0009314,GO:0009416,GO:0009507,GO:0009526,GO:0009532,GO:0009534,GO:0009535,GO:0009536,GO:0009570,GO:0009579,GO:0009628,GO:0009635,GO:0009636,GO:0009642,GO:0009644,GO:0009719,GO:0009725,GO:0009737,GO:0009765,GO:0009768,GO:0009769,GO:0009941,GO:0009987,GO:…	K08914-ko00196 Photosynthesis - antenna proteins	-
SoffiXsponR570.02Eg094800.v2.1	0.879495	0.184333	2.25436	0.000486053	0.0460972	up	SoffiXsponR570.02Eg094800	-	-	-	-
SoffiXsponR570.05Fg047400.v2.1	16.3197	8.00217	1.02816	4.35602e-05	0.00980159	up	SoffiXsponR570.05Fg047400	-	-	-	KOG2953-mRNA-binding protein Encore[A]
SoffiXsponR570.06Cg056800.v2.1	28.2373	9.69981	1.54157	5.03744e-08	6.0162e-05	up	SoffiXsponR570.06Cg056800	-	-	-	-
SoffiXsponR570.08Ag038300.v2.1	2.00131	0.546267	1.87327	1.4895e-07	0.000145838	up	SoffiXsponR570.08Ag038300	-	GO:0003674,GO:0003676,GO:0003723,GO:0003824,GO:0004518,GO:0004519,GO:0005488,GO:0005575,GO:0005622,GO:0005623,GO:0006139,GO:0006725,GO:0006807,GO:0008150,GO:0008152,GO:0009451,GO:0009987,GO:0016070,GO:0016787,GO:0016788,GO:0034641,GO:0043170,GO:0043226,GO:0043227,GO:0043229,GO:0043231,GO:0043412,GO:0044237,GO:0044238,GO:0044424,GO:0044464,GO:0046483,GO:0071704,GO:0090304,GO:0090305,GO:0097159,GO:…	-	-
SoffiXsponR570.03Eg082600.v2.1	2.98732	0.901714	1.72811	0.000516916	0.0480162	up	SoffiXsponR570.03Eg082600	-	-	-	-
SoffiXsponR570.03Dg182300.v2.1	0.613767	4.44916	-2.85777	1.46449e-05	0.00449612	down	SoffiXsponR570.03Dg182300	-	-	-	-
SoffiXsponR570.07Bg227200.v2.1	0.590225	3.20279	-2.43999	0.00010187	0.0169546	down	SoffiXsponR570.07Bg227200	-	-	-	-
SoffiXsponR570.07Eg189400.v2.1	1.3149	0.457902	1.52184	0.000316175	0.0357196	up	SoffiXsponR570.07Eg189400	-	-	-	KOG1187-Serine/threonine protein kinase[T]
SoffiXsponR570.02Fg064400.v2.1	516.166	207.897	1.31197	0.000447054	0.0436534	up	SoffiXsponR570.02Fg064400	-	-	-	-
SoffiXsponR570.02Gg298900.v2.1	0.608182	0.166489	1.86908	0.000153161	0.0221353	up	SoffiXsponR570.02Gg298900	-	GO:0003674,GO:0003676,GO:0003723,GO:0003727,GO:0003824,GO:0004518,GO:0004519,GO:0005488,GO:0005575,GO:0005622,GO:0005623,GO:0005737,GO:0005739,GO:0006081,GO:0006082,GO:0006084,GO:0006090,GO:0006139,GO:0006163,GO:0006629,GO:0006637,GO:0006644,GO:0006720,GO:0006725,GO:0006732,GO:0006753,GO:0006790,GO:0006793,GO:0006796,GO:0006807,GO:0007275,GO:0008150,GO:0008152,GO:0008202,GO:0008299,GO:0008610,GO:…	-	-
SoffiXsponR570.06Ag156600.v2.1	1.24437	3.95445	-1.66806	7.77272e-05	0.0142597	down	SoffiXsponR570.06Ag156600	-	-	K03809-ko00130 Ubiquinone and other terpenoid-quinone biosynthesis	KOG3135-1,4-benzoquinone reductase-like; Trp repressor binding protein-like/protoplast-secreted protein[R]
SoffiXsponR570.5_9Ag254800.v2.1	7.84044	2.87618	1.44678	0.000333961	0.0369526	up	SoffiXsponR570.5_9Ag254800	-	GO:0003674,GO:0003824,GO:0004721,GO:0004722,GO:0006464,GO:0006470,GO:0006793,GO:0006796,GO:0006807,GO:0008150,GO:0008152,GO:0009987,GO:0016311,GO:0016787,GO:0016788,GO:0016791,GO:0019538,GO:0036211,GO:0042578,GO:0043170,GO:0043412,GO:0044237,GO:0044238,GO:0044260,GO:0044267,GO:0071704,GO:0140096,GO:1901564	K14497-ko04016 MAPK signaling pathway - plant;ko04075 Plant hormone signal transduction;ko04931 Insulin resistance	KOG0698-Serine/threonine protein phosphatase[T]
SoffiXsponR570.06Dg065600.v2.1	0.669261	0.175271	1.93298	0.000333978	0.0369526	up	SoffiXsponR570.06Dg065600	-	GO:0000003,GO:0003006,GO:0003674,GO:0005488,GO:0005515,GO:0005575,GO:0005622,GO:0005623,GO:0005634,GO:0007275,GO:0008150,GO:0009555,GO:0009719,GO:0009725,GO:0009733,GO:0009791,GO:0009908,GO:0010033,GO:0022414,GO:0022622,GO:0032501,GO:0032502,GO:0042221,GO:0042802,GO:0042803,GO:0043226,GO:0043227,GO:0043229,GO:0043231,GO:0044424,GO:0044464,GO:0046983,GO:0048229,GO:0048364,GO:0048367,GO:0048437,GO:…	-	-
SoffiXsponR570.04Gg106500.v2.1	0.185195	0.796966	-2.10547	0.000129235	0.0199792	down	SoffiXsponR570.04Gg106500	-	GO:0002237,GO:0003674,GO:0003824,GO:0004618,GO:0004672,GO:0005575,GO:0005576,GO:0005622,GO:0005623,GO:0005634,GO:0005737,GO:0005773,GO:0005774,GO:0005829,GO:0005886,GO:0005911,GO:0005975,GO:0006082,GO:0006090,GO:0006091,GO:0006096,GO:0006139,GO:0006163,GO:0006164,GO:0006165,GO:0006464,GO:0006468,GO:0006725,GO:0006732,GO:0006733,GO:0006753,GO:0006754,GO:0006757,GO:0006793,GO:0006796,GO:0006807,GO:…	K00927-ko00010 Glycolysis / Gluconeogenesis;ko00710 Carbon fixation in photosynthetic organisms;ko04066 HIF-1 signaling pathway	KOG1367-3-phosphoglycerate kinase[G]
SoffiXsponR570.05Fg019600.v2.1	3.98799	1.36229	1.54963	0.000257487	0.0312386	up	SoffiXsponR570.05Fg019600	-	-	-	-
SoffiXsponR570.4us91g067700.v2.1	0.818926	10.6465	-3.7005	7.36149e-10	1.94197e-06	down	SoffiXsponR570.4us91g067700	-	-	-	-
SoffiXsponR570.07Ag085100.v2.1	2.07753	4.25478	-1.03421	1.25961e-05	0.00405017	down	SoffiXsponR570.07Ag085100	-	-	-	KOG1339-Aspartyl protease[O]
SoffiXsponR570.09Ag012800.v2.1	2.26948	0.966338	1.23176	0.000237165	0.0297052	up	SoffiXsponR570.09Ag012800	-	-	-	-
SoffiXsponR570.06Gg134900.v2.1	435.162	878.516	-1.01352	7.1149e-05	0.0134713	down	SoffiXsponR570.06Gg134900	-	GO:0003674,GO:0005488,GO:0005575,GO:0005622,GO:0005623,GO:0005737,GO:0006091,GO:0008150,GO:0008152,GO:0009314,GO:0009416,GO:0009507,GO:0009526,GO:0009532,GO:0009534,GO:0009535,GO:0009536,GO:0009570,GO:0009579,GO:0009628,GO:0009765,GO:0009768,GO:0009941,GO:0009987,GO:0010287,GO:0015979,GO:0016020,GO:0016168,GO:0019684,GO:0031409,GO:0031967,GO:0031975,GO:0031976,GO:0031984,GO:0034357,GO:0042651,GO:…	K08912-ko00196 Photosynthesis - antenna proteins	-
SoffiXsponR570.06Gg139500.v2.1	1.18867	0.400714	1.5687	0.000470659	0.0451472	up	SoffiXsponR570.06Gg139500	-	GO:0003674,GO:0003824,GO:0003883,GO:0006139,GO:0006206,GO:0006213,GO:0006220,GO:0006221,GO:0006241,GO:0006629,GO:0006644,GO:0006725,GO:0006753,GO:0006793,GO:0006796,GO:0006807,GO:0008150,GO:0008152,GO:0008610,GO:0008654,GO:0009058,GO:0009112,GO:0009116,GO:0009117,GO:0009119,GO:0009141,GO:0009142,GO:0009147,GO:0009148,GO:0009163,GO:0009165,GO:0009199,GO:0009201,GO:0009208,GO:0009209,GO:0009218,GO:…	K01937-ko00240 Pyrimidine metabolism	KOG2387-CTP synthase (UTP-ammonia lyase)[F]
SoffiXsponR570.05Eg182900.v2.1	4.32925	9.12025	-1.07496	0.000408084	0.0413179	down	SoffiXsponR570.05Eg182900	-	-	-	KOG1515-Arylacetamide deacetylase[V]
SoffiXsponR570.06Gg106000.v2.1	0.133933	1.99729	-3.89847	2.35876e-08	3.32926e-05	down	SoffiXsponR570.06Gg106000	-	-	-	KOG1595-CCCH-type Zn-finger protein[R]
SoffiXsponR570.06Cg040400.v2.1	0.990914	0.289984	1.77279	9.73304e-06	0.00334746	up	SoffiXsponR570.06Cg040400	-	-	-	-
SoffiXsponR570.01Bg388400.v2.1	1.40769	0.574637	1.29261	0.000463119	0.0448594	up	SoffiXsponR570.01Bg388400	-	-	-	-
SoffiXsponR570.5_9Ag296400.v2.1	13.8025	5.94632	1.21486	2.31699e-07	0.000209844	up	SoffiXsponR570.5_9Ag296400	-	-	-	KOG1187-Serine/threonine protein kinase[T]
SoffiXsponR570.03Dg063600.v2.1	0.046654	1.99996	-5.42183	1.54566e-20	4.1996e-16	down	SoffiXsponR570.03Dg063600	-	-	-	KOG4177-Ankyrin[M]
SoffiXsponR570.02Ag174300.v2.1	4.90294	2.36294	1.05307	3.83298e-05	0.00909546	up	SoffiXsponR570.02Ag174300	-	GO:0003674,GO:0003724,GO:0003824,GO:0004004,GO:0004386,GO:0005575,GO:0005622,GO:0005623,GO:0005634,GO:0005730,GO:0005737,GO:0006139,GO:0006725,GO:0006807,GO:0008026,GO:0008150,GO:0008152,GO:0008186,GO:0009987,GO:0010501,GO:0016070,GO:0016462,GO:0016787,GO:0016817,GO:0016818,GO:0016887,GO:0017111,GO:0031974,GO:0031981,GO:0034641,GO:0042623,GO:0043170,GO:0043226,GO:0043227,GO:0043228,GO:0043229,GO:…	K12823-ko03040 Spliceosome;ko05202 Transcriptional misregulation in cancer;ko05205 Proteoglycans in cancer	KOG0331-ATP-dependent RNA helicase[A]
SoffiXsponR570.04Dg038300.v2.1	1.85392	0.265071	2.80613	5.93136e-05	0.012015	up	SoffiXsponR570.04Dg038300	-	-	-	-
SoffiXsponR570.01Cg012900.v2.1	3.47216	1.47273	1.23734	0.000177907	0.0242598	up	SoffiXsponR570.01Cg012900	-	-	-	KOG2088-Predicted lipase/calmodulin-binding heat-shock protein[IOT]
SoffiXsponR570.09Bg051200.v2.1	1.41593	2.9249	-1.04664	0.00038291	0.0398618	down	SoffiXsponR570.09Bg051200	-	-	-	KOG0676-Actin and related proteins[Z]
SoffiXsponR570.03Bg312900.v2.1	1.66372	0.603196	1.46371	0.000169104	0.0235319	up	SoffiXsponR570.03Bg312900	-	GO:0000122,GO:0000976,GO:0000977,GO:0000981,GO:0000982,GO:0001012,GO:0001067,GO:0001078,GO:0001227,GO:0003674,GO:0003676,GO:0003677,GO:0003690,GO:0003700,GO:0003723,GO:0003729,GO:0005488,GO:0005575,GO:0005622,GO:0005623,GO:0005634,GO:0006082,GO:0006139,GO:0006351,GO:0006355,GO:0006357,GO:0006366,GO:0006725,GO:0006807,GO:0006950,GO:0006952,GO:0006970,GO:0008150,GO:0008152,GO:0009058,GO:0009059,GO:…	-	KOG1952-Transcription factor NF-X1, contains NFX-type Zn2+-binding and R3H domains[K]
SoffiXsponR570.1Z130300.v2.1	5.28012	1.83719	1.52307	0.000407261	0.0412888	up	SoffiXsponR570.1Z130300	-	GO:0000182,GO:0003674,GO:0003676,GO:0003677,GO:0003690,GO:0003700,GO:0003723,GO:0005488,GO:0005575,GO:0005622,GO:0005623,GO:0005634,GO:0005730,GO:0006355,GO:0008097,GO:0008150,GO:0009889,GO:0010468,GO:0010556,GO:0019219,GO:0019222,GO:0019843,GO:0022613,GO:0031323,GO:0031326,GO:0031974,GO:0031981,GO:0042254,GO:0042273,GO:0043226,GO:0043227,GO:0043228,GO:0043229,GO:0043231,GO:0043232,GO:0043233,GO:…	-	KOG2462-C2H2-type Zn-finger protein[K]
SoffiXsponR570.7os1g038500.v2.1	14.141	33.3369	-1.23724	2.67427e-07	0.000234389	down	SoffiXsponR570.7os1g038500	-	-	-	-
SoffiXsponR570.03Cg065300.v2.1	0.0392103	1.41535	-5.17378	1.37392e-17	2.98638e-13	down	SoffiXsponR570.03Cg065300	-	-	-	KOG4177-Ankyrin[M]
SoffiXsponR570.10Bg198600.v2.1	2.20283	0.531361	2.05159	0.000248254	0.0306169	up	SoffiXsponR570.10Bg198600	-	-	-	KOG1187-Serine/threonine protein kinase[T]
SoffiXsponR570.01Cg272400.v2.1	3.34623	0.908043	1.8817	8.66733e-05	0.0153416	up	SoffiXsponR570.01Cg272400	-	GO:0003674,GO:0004857,GO:0005488,GO:0005515,GO:0008150,GO:0009893,GO:0009894,GO:0009896,GO:0010604,GO:0019222,GO:0019899,GO:0030162,GO:0030234,GO:0031323,GO:0031325,GO:0031329,GO:0031331,GO:0031396,GO:0031398,GO:0031399,GO:0031401,GO:0031625,GO:0032268,GO:0032270,GO:0032434,GO:0032436,GO:0042176,GO:0043086,GO:0044092,GO:0044389,GO:0045732,GO:0045862,GO:0048518,GO:0048522,GO:0050789,GO:0050790,GO:…	K09562-ko04141 Protein processing in endoplasmic reticulum	KOG2160-Armadillo/beta-catenin-like repeat-containing protein[O]
SoffiXsponR570.05Gg146000.v2.1	10.9498	3.52454	1.6354	0.000346885	0.0379057	up	SoffiXsponR570.05Gg146000	-	-	-	-
SoffiXsponR570.8_10Ag045400.v2.1	0.594218	0.115216	2.36665	0.000130027	0.0200331	up	SoffiXsponR570.8_10Ag045400	-	-	-	KOG4658-Apoptotic ATPase[T]
SoffiXsponR570.05Gg083000.v2.1	2.25889	0.513002	2.13858	0.000100776	0.0168803	up	SoffiXsponR570.05Gg083000	-	-	-	-
SoffiXsponR570.08Bg187500.v2.1	14.1688	6.19284	1.19405	2.88667e-06	0.00141512	up	SoffiXsponR570.08Bg187500	-	-	-	KOG1187-Serine/threonine protein kinase[T]
SoffiXsponR570.1os5g000200.v2.1	2.91881	0.639408	2.19057	0.000258761	0.0313167	up	SoffiXsponR570.1os5g000200	-	-	-	KOG0272-U4/U6 small nuclear ribonucleoprotein Prp4 (contains WD40 repeats)[A]
SoffiXsponR570.03Dg064300.v2.1	0.078046	1.03593	-3.73046	1.8272e-13	1.41844e-09	down	SoffiXsponR570.03Dg064300	-	GO:0003674,GO:0003824,GO:0005215,GO:0005575,GO:0005622,GO:0005623,GO:0005737,GO:0006810,GO:0006873,GO:0006875,GO:0006879,GO:0008150,GO:0009507,GO:0009532,GO:0009536,GO:0009570,GO:0009987,GO:0015399,GO:0015405,GO:0016462,GO:0016787,GO:0016817,GO:0016818,GO:0016887,GO:0017111,GO:0019725,GO:0022804,GO:0022857,GO:0030003,GO:0042592,GO:0042623,GO:0042626,GO:0043226,GO:0043227,GO:0043229,GO:0043231,GO:…	-	-
SoffiXsponR570.8_10Ag160100.v2.1	1.34681	0.285174	2.23963	1.3506e-06	0.000834004	up	SoffiXsponR570.8_10Ag160100	-	GO:0003674,GO:0003676,GO:0003723,GO:0003824,GO:0004518,GO:0004519,GO:0005488,GO:0005575,GO:0005622,GO:0005623,GO:0006139,GO:0006725,GO:0006807,GO:0008150,GO:0008152,GO:0009451,GO:0009987,GO:0016070,GO:0016787,GO:0016788,GO:0034641,GO:0043170,GO:0043226,GO:0043227,GO:0043229,GO:0043231,GO:0043412,GO:0044237,GO:0044238,GO:0044424,GO:0044464,GO:0046483,GO:0071704,GO:0090304,GO:0090305,GO:0097159,GO:…	-	-
SoffiXsponR570.06Ag020800.v2.1	11.5343	4.19764	1.45828	5.32988e-09	9.65427e-06	up	SoffiXsponR570.06Ag020800	-	-	-	-
SoffiXsponR570.09Ag015700.v2.1	3.26943	1.03118	1.66474	0.000538444	0.0492581	up	SoffiXsponR570.09Ag015700	-	GO:0000003,GO:0000166,GO:0001882,GO:0001883,GO:0003006,GO:0003674,GO:0003824,GO:0003924,GO:0005488,GO:0005525,GO:0005575,GO:0005622,GO:0005623,GO:0005737,GO:0005856,GO:0006457,GO:0007021,GO:0007275,GO:0007349,GO:0008150,GO:0009553,GO:0009558,GO:0009561,GO:0009653,GO:0009790,GO:0009791,GO:0009793,GO:0009888,GO:0009960,GO:0009987,GO:0010154,GO:0016043,GO:0016462,GO:0016787,GO:0016817,GO:0016818,GO:…	-	KOG0073-GTP-binding ADP-ribosylation factor-like protein ARL2[UZ]
SoffiXsponR570.02Ag111700.v2.1	0.489542	1.58691	-1.69671	0.00044236	0.0434684	down	SoffiXsponR570.02Ag111700	-	-	-	-
SoffiXsponR570.08Cg005400.v2.1	19.5766	42.9331	-1.13296	1.82426e-08	2.67922e-05	down	SoffiXsponR570.08Cg005400	-	GO:0003674,GO:0003824,GO:0005488,GO:0005575,GO:0005622,GO:0005623,GO:0005737,GO:0006091,GO:0006124,GO:0006807,GO:0008150,GO:0008152,GO:0009055,GO:0009314,GO:0009416,GO:0009507,GO:0009532,GO:0009536,GO:0009570,GO:0009628,GO:0009642,GO:0009643,GO:0009767,GO:0009987,GO:0015979,GO:0016491,GO:0019538,GO:0019684,GO:0022900,GO:0043170,GO:0043226,GO:0043227,GO:0043229,GO:0043231,GO:0044237,GO:0044238,GO:…	K02639-ko00195 Photosynthesis	-
SoffiXsponR570.09Cg039400.v2.1	5.96103	29.8277	-2.32302	6.62465e-08	7.41621e-05	down	SoffiXsponR570.09Cg039400	-	GO:0003674,GO:0003824,GO:0004497,GO:0005575,GO:0005622,GO:0005623,GO:0005737,GO:0005783,GO:0005789,GO:0008150,GO:0008152,GO:0009058,GO:0012505,GO:0016020,GO:0016491,GO:0016705,GO:0016709,GO:0019748,GO:0031090,GO:0031984,GO:0042175,GO:0043226,GO:0043227,GO:0043229,GO:0043231,GO:0044422,GO:0044424,GO:0044425,GO:0044432,GO:0044444,GO:0044446,GO:0044464,GO:0044550,GO:0055114,GO:0098827	-	KOG0156-Cytochrome P450 CYP2 subfamily[Q]
SoffiXsponR570.05Cg151300.v2.1	21.4236	3.83139	2.48326	7.22573e-10	1.94197e-06	up	SoffiXsponR570.05Cg151300	-	GO:0003674,GO:0003700,GO:0006355,GO:0008150,GO:0009889,GO:0010033,GO:0010200,GO:0010243,GO:0010468,GO:0010556,GO:0019219,GO:0019222,GO:0031323,GO:0031326,GO:0042221,GO:0042493,GO:0050789,GO:0050794,GO:0050896,GO:0051171,GO:0051252,GO:0060255,GO:0065007,GO:0080090,GO:0140110,GO:1901698,GO:1901700,GO:1903506,GO:2000112,GO:2001141	-	-
SoffiXsponR570.06Cg009200.v2.1	0.879243	0.223127	1.9784	6.83188e-05	0.0130751	up	SoffiXsponR570.06Cg009200	-	-	-	KOG1187-Serine/threonine protein kinase[T]
SoffiXsponR570.03Bg086800.v2.1	0.265372	1.72217	-2.69814	1.07725e-07	0.000108404	down	SoffiXsponR570.03Bg086800	-	-	-	KOG4628-Predicted E3 ubiquitin ligase[O]
SoffiXsponR570.01Cg152800.v2.1	0.190455	0.624831	-1.71402	0.000342793	0.0377318	down	SoffiXsponR570.01Cg152800	-	GO:0001101,GO:0003674,GO:0005215,GO:0005575,GO:0005623,GO:0005886,GO:0006810,GO:0006811,GO:0006820,GO:0006950,GO:0008150,GO:0008509,GO:0009414,GO:0009415,GO:0009628,GO:0010035,GO:0010167,GO:0015075,GO:0015103,GO:0015112,GO:0015318,GO:0015698,GO:0015706,GO:0016020,GO:0022857,GO:0034220,GO:0042221,GO:0044464,GO:0050896,GO:0051179,GO:0051234,GO:0055085,GO:0071705,GO:0071944,GO:0098656,GO:1901698,GO:…	-	KOG1237-H+/oligopeptide symporter[E]
SoffiXsponR570.05Bg294400.v2.1	101.549	213.443	-1.07167	3.71735e-12	2.52503e-08	down	SoffiXsponR570.05Bg294400	-	GO:0001101,GO:0003674,GO:0005198,GO:0005488,GO:0005515,GO:0005575,GO:0005622,GO:0005623,GO:0005737,GO:0006091,GO:0006950,GO:0008150,GO:0008152,GO:0009314,GO:0009416,GO:0009507,GO:0009526,GO:0009532,GO:0009534,GO:0009535,GO:0009536,GO:0009570,GO:0009579,GO:0009628,GO:0009635,GO:0009636,GO:0009642,GO:0009644,GO:0009719,GO:0009725,GO:0009737,GO:0009765,GO:0009768,GO:0009769,GO:0009941,GO:0009987,GO:…	K08914-ko00196 Photosynthesis - antenna proteins	-
SoffiXsponR570.05Gg019800.v2.1	1.19284	0.272565	2.12973	8.09203e-06	0.00292176	up	SoffiXsponR570.05Gg019800	-	-	-	-
SoffiXsponR570.01Eg091400.v2.1	26.8902	65.2876	-1.27973	9.62241e-07	0.000652025	down	SoffiXsponR570.01Eg091400	-	-	-	KOG1543-Cysteine proteinase Cathepsin L[O]
SoffiXsponR570.02Gg247400.v2.1	6.62292	1.66678	1.9904	1.03005e-05	0.00346481	up	SoffiXsponR570.02Gg247400	-	-	-	-
SoffiXsponR570.10Ag168900.v2.1	10.1429	25.2592	-1.31634	4.68512e-12	2.9952e-08	down	SoffiXsponR570.10Ag168900	-	-	-	-
SoffiXsponR570.10Eg040100.v2.1	2.36809	13.1181	-2.46976	2.43758e-16	3.78456e-12	down	SoffiXsponR570.10Eg040100	-	GO:0001101,GO:0003674,GO:0003824,GO:0005575,GO:0005622,GO:0005623,GO:0005737,GO:0005739,GO:0005829,GO:0005911,GO:0006081,GO:0006098,GO:0006139,GO:0006725,GO:0006732,GO:0006733,GO:0006739,GO:0006753,GO:0006793,GO:0006796,GO:0006807,GO:0006950,GO:0006970,GO:0008114,GO:0008150,GO:0008152,GO:0009051,GO:0009117,GO:0009266,GO:0009409,GO:0009414,GO:0009415,GO:0009506,GO:0009507,GO:0009532,GO:0009536,GO:…	K00033-ko00030 Pentose phosphate pathway;ko00480 Glutathione metabolism	KOG2653-6-phosphogluconate dehydrogenase[G]
SoffiXsponR570.02Cg243100.v2.1	5.95881	2.05871	1.53328	1.37334e-06	0.000843252	up	SoffiXsponR570.02Cg243100	-	GO:0000245,GO:0000375,GO:0000377,GO:0000380,GO:0000395,GO:0000398,GO:0006139,GO:0006376,GO:0006396,GO:0006397,GO:0006725,GO:0006807,GO:0008150,GO:0008152,GO:0008380,GO:0009892,GO:0009987,GO:0010467,GO:0010468,GO:0010605,GO:0010629,GO:0016043,GO:0016070,GO:0016071,GO:0019219,GO:0019222,GO:0022607,GO:0022613,GO:0022618,GO:0031323,GO:0031324,GO:0033119,GO:0034622,GO:0034641,GO:0043170,GO:0043484,GO:…	-	KOG1847-mRNA splicing factor[A]
SoffiXsponR570.10Fg091700.v2.1	1.49892	0.313157	2.25896	5.39471e-05	0.0113665	up	SoffiXsponR570.10Fg091700	-	-	-	-
SoffiXsponR570.05Gg140400.v2.1	1.68725	0.47083	1.8414	0.000302036	0.0348467	up	SoffiXsponR570.05Gg140400	-	-	-	-
SoffiXsponR570.01Dg209400.v2.1	1.7555	0.439817	1.9969	7.80265e-07	0.000565333	up	SoffiXsponR570.01Dg209400	-	-	-	KOG0156-Cytochrome P450 CYP2 subfamily[Q]
SoffiXsponR570.05Ag342500.v2.1	1.27623	0.441614	1.53103	0.00034336	0.0377318	up	SoffiXsponR570.05Ag342500	-	GO:0003674,GO:0003676,GO:0003723,GO:0003824,GO:0004518,GO:0004519,GO:0005488,GO:0005575,GO:0005622,GO:0005623,GO:0006139,GO:0006725,GO:0006807,GO:0008150,GO:0008152,GO:0009451,GO:0009987,GO:0016070,GO:0016787,GO:0016788,GO:0034641,GO:0043170,GO:0043226,GO:0043227,GO:0043229,GO:0043231,GO:0043412,GO:0044237,GO:0044238,GO:0044424,GO:0044464,GO:0046483,GO:0071704,GO:0090304,GO:0090305,GO:0097159,GO:…	-	KOG4422-Uncharacterized conserved protein[S]
SoffiXsponR570.02Bg384200.v2.1	2.98104	0.991955	1.58747	0.000135357	0.0204885	up	SoffiXsponR570.02Bg384200	-	-	-	-
SoffiXsponR570.03Ag345700.v2.1	6.56441	2.63451	1.31713	1.85717e-05	0.00526389	up	SoffiXsponR570.03Ag345700	-	GO:0000122,GO:0000976,GO:0000977,GO:0000981,GO:0000982,GO:0001012,GO:0001067,GO:0001078,GO:0001227,GO:0003674,GO:0003676,GO:0003677,GO:0003690,GO:0003700,GO:0003723,GO:0003729,GO:0005488,GO:0005575,GO:0005622,GO:0005623,GO:0005634,GO:0006082,GO:0006139,GO:0006351,GO:0006355,GO:0006357,GO:0006366,GO:0006725,GO:0006807,GO:0006950,GO:0006952,GO:0006970,GO:0008150,GO:0008152,GO:0009058,GO:0009059,GO:…	-	KOG1952-Transcription factor NF-X1, contains NFX-type Zn2+-binding and R3H domains[K]
SoffiXsponR570.10Dg075200.v2.1	2.82489	1.25828	1.16674	0.000257539	0.0312386	up	SoffiXsponR570.10Dg075200	-	-	-	KOG4658-Apoptotic ATPase[T]
SoffiXsponR570.02Bg215300.v2.1	4.98576	1.44243	1.78931	5.88585e-07	0.000444222	up	SoffiXsponR570.02Bg215300	-	GO:0000245,GO:0000375,GO:0000377,GO:0000380,GO:0000395,GO:0000398,GO:0006139,GO:0006376,GO:0006396,GO:0006397,GO:0006725,GO:0006807,GO:0008150,GO:0008152,GO:0008380,GO:0009892,GO:0009987,GO:0010467,GO:0010468,GO:0010605,GO:0010629,GO:0016043,GO:0016070,GO:0016071,GO:0019219,GO:0019222,GO:0022607,GO:0022613,GO:0022618,GO:0031323,GO:0031324,GO:0033119,GO:0034622,GO:0034641,GO:0043170,GO:0043484,GO:…	-	KOG1847-mRNA splicing factor[A]
SoffiXsponR570.01Cg199000.v2.1	2.79714	0.118528	4.56065	1.14966e-13	1.06415e-09	up	SoffiXsponR570.01Cg199000	-	-	-	-
SoffiXsponR570.09Dg128300.v2.1	0.540237	1.36587	-1.33816	6.11796e-05	0.0121882	down	SoffiXsponR570.09Dg128300	-	-	-	-
SoffiXsponR570.01Fg002800.v2.1	0.911098	2.15603	-1.2427	0.00017549	0.0241059	down	SoffiXsponR570.01Fg002800	-	GO:0003674,GO:0003824,GO:0004497,GO:0005575,GO:0005622,GO:0005623,GO:0005737,GO:0005783,GO:0006725,GO:0008150,GO:0008152,GO:0009058,GO:0009314,GO:0009411,GO:0009416,GO:0009628,GO:0009698,GO:0009699,GO:0009808,GO:0009809,GO:0009987,GO:0010224,GO:0012505,GO:0016020,GO:0016491,GO:0016705,GO:0016709,GO:0019438,GO:0019748,GO:0043226,GO:0043227,GO:0043229,GO:0043231,GO:0044237,GO:0044249,GO:0044424,GO:…	K09755-ko00940 Phenylpropanoid biosynthesis	KOG0156-Cytochrome P450 CYP2 subfamily[Q]
SoffiXsponR570.8_10Ag098700.v2.1	5.46693	0.007455	9.51831	2.38879e-05	0.0064581	up	SoffiXsponR570.8_10Ag098700	-	GO:0003674,GO:0003735,GO:0005198,GO:0005488,GO:0005575,GO:0005622,GO:0005623,GO:0005737,GO:0005829,GO:0005840,GO:0008270,GO:0015935,GO:0022626,GO:0022627,GO:0032991,GO:0043167,GO:0043169,GO:0043226,GO:0043228,GO:0043229,GO:0043232,GO:0044391,GO:0044422,GO:0044424,GO:0044444,GO:0044445,GO:0044446,GO:0044464,GO:0046872,GO:0046914,GO:1990904	K02980-ko03010 Ribosome;ko05171 Coronavirus disease - COVID-19	KOG3506-40S ribosomal protein S29[J]
SoffiXsponR570.03Eg024000.v2.1	6.32133	2.32506	1.44296	0.000179229	0.0243364	up	SoffiXsponR570.03Eg024000	-	GO:0003674,GO:0005488,GO:0005515,GO:0005575,GO:0005622,GO:0005623,GO:0005634,GO:0005856,GO:0005874,GO:0008017,GO:0008092,GO:0015630,GO:0015631,GO:0043226,GO:0043227,GO:0043228,GO:0043229,GO:0043231,GO:0043232,GO:0044422,GO:0044424,GO:0044430,GO:0044446,GO:0044464,GO:0099080,GO:0099081,GO:0099512,GO:0099513	-	-
SoffiXsponR570.08Cg111000.v2.1	1.7892	0.365835	2.29005	0.000197296	0.0260541	up	SoffiXsponR570.08Cg111000	-	GO:0000976,GO:0000981,GO:0000988,GO:0000989,GO:0001067,GO:0001076,GO:0001134,GO:0001135,GO:0001158,GO:0003674,GO:0003676,GO:0003677,GO:0003690,GO:0003700,GO:0005488,GO:0005575,GO:0005622,GO:0005623,GO:0005634,GO:0006355,GO:0006357,GO:0008150,GO:0009889,GO:0009890,GO:0009892,GO:0009987,GO:0010468,GO:0010556,GO:0010558,GO:0010605,GO:0010629,GO:0019219,GO:0019222,GO:0030154,GO:0031323,GO:0031324,GO:…	-	KOG0048-Transcription factor, Myb superfamily[K]
SoffiXsponR570.01Fg278300.v2.1	2.03198	8.24903	-2.02134	0.000374887	0.0395262	down	SoffiXsponR570.01Fg278300	-	-	K13464-ko04075 Plant hormone signal transduction	-
SoffiXsponR570.08Dg158300.v2.1	0.803599	0.256482	1.64762	0.000293415	0.0342889	up	SoffiXsponR570.08Dg158300	-	GO:0000502,GO:0005575,GO:0005622,GO:0005623,GO:0005737,GO:0006508,GO:0006511,GO:0006807,GO:0008150,GO:0008152,GO:0009056,GO:0009057,GO:0009507,GO:0009536,GO:0009987,GO:0019538,GO:0019941,GO:0030163,GO:0032991,GO:0043170,GO:0043226,GO:0043227,GO:0043229,GO:0043231,GO:0043632,GO:0044237,GO:0044238,GO:0044248,GO:0044257,GO:0044260,GO:0044265,GO:0044267,GO:0044424,GO:0044444,GO:0044464,GO:0051603,GO:…	-	KOG1873-Ubiquitin-specific protease[O]
SoffiXsponR570.6_9Ag217600.v2.1	0.465473	1.10721	-1.25016	9.67809e-05	0.0164091	down	SoffiXsponR570.6_9Ag217600	-	-	-	KOG0266-WD40 repeat-containing protein[R]
SoffiXsponR570.05Gg032000.v2.1	4.12797	1.48152	1.47835	1.94819e-05	0.00542901	up	SoffiXsponR570.05Gg032000	-	-	K16189-ko04075 Plant hormone signal transduction	KOG1318-Helix loop helix transcription factor EB[K]
SoffiXsponR570.01Fg216400.v2.1	1.80505	0.584829	1.62595	9.2362e-05	0.0159365	up	SoffiXsponR570.01Fg216400	-	-	-	-
SoffiXsponR570.05Ag211300.v2.1	113.255	278.103	-1.29604	0.000540207	0.0493364	down	SoffiXsponR570.05Ag211300	-	-	-	-
SoffiXsponR570.01Cg244800.v2.1	0.087853	5.28371	-5.91031	0.000326974	0.036447	down	SoffiXsponR570.01Cg244800	-	-	-	-
SoffiXsponR570.06Dg101200.v2.1	23.6519	48.3007	-1.03009	8.89935e-05	0.0155747	down	SoffiXsponR570.06Dg101200	-	GO:0005575,GO:0005576,GO:0005622,GO:0005623,GO:0005737,GO:0009507,GO:0009526,GO:0009532,GO:0009536,GO:0009570,GO:0009941,GO:0031967,GO:0031975,GO:0043226,GO:0043227,GO:0043229,GO:0043231,GO:0044422,GO:0044424,GO:0044434,GO:0044435,GO:0044444,GO:0044446,GO:0044464,GO:0048046	K01845-ko00860 Porphyrin metabolism	KOG1401-Acetylornithine aminotransferase[E]
SoffiXsponR570.03Dg240900.v2.1	1.33328	0.534899	1.31764	0.000443242	0.0435158	up	SoffiXsponR570.03Dg240900	-	GO:0000003,GO:0000280,GO:0003006,GO:0003674,GO:0003700,GO:0003824,GO:0004672,GO:0004674,GO:0005575,GO:0005622,GO:0005623,GO:0005634,GO:0005737,GO:0005829,GO:0006355,GO:0006464,GO:0006468,GO:0006793,GO:0006796,GO:0006807,GO:0006996,GO:0007049,GO:0007140,GO:0007154,GO:0007165,GO:0007275,GO:0007276,GO:0008150,GO:0008152,GO:0009719,GO:0009725,GO:0009733,GO:0009791,GO:0009888,GO:0009889,GO:0009987,GO:…	-	-
SoffiXsponR570.6_9Ag232300.v2.1	0.135731	0.946688	-2.80213	3.00924e-08	4.03762e-05	down	SoffiXsponR570.6_9Ag232300	-	GO:0003674,GO:0005215,GO:0006810,GO:0006811,GO:0006820,GO:0006821,GO:0008150,GO:0008509,GO:0009987,GO:0015075,GO:0015103,GO:0015108,GO:0015318,GO:0015698,GO:0022857,GO:0034220,GO:0042221,GO:0050896,GO:0051179,GO:0051234,GO:0051716,GO:0055085,GO:0070887,GO:0098656,GO:0098660,GO:0098661,GO:1902074,GO:1902075,GO:1902476	-	KOG1237-H+/oligopeptide symporter[E]
SoffiXsponR570.1Z165500.v2.1	14.3695	3.41861	2.07153	3.56737e-08	4.61553e-05	up	SoffiXsponR570.1Z165500	-	GO:0003674,GO:0003824,GO:0003993,GO:0006793,GO:0006796,GO:0008150,GO:0008152,GO:0009987,GO:0016311,GO:0016787,GO:0016788,GO:0016791,GO:0042578,GO:0044237	-	KOG1378-Purple acid phosphatase[G]
SoffiXsponR570.07Eg204800.v2.1	29.5546	8.79196	1.74913	2.32525e-05	0.00631778	up	SoffiXsponR570.07Eg204800	-	GO:0003674,GO:0003824,GO:0005575,GO:0005622,GO:0005623,GO:0005737,GO:0005777,GO:0006576,GO:0006595,GO:0006598,GO:0006807,GO:0008150,GO:0008152,GO:0009056,GO:0009308,GO:0009310,GO:0009987,GO:0016491,GO:0016645,GO:0016647,GO:0034641,GO:0042402,GO:0042579,GO:0043226,GO:0043227,GO:0043229,GO:0043231,GO:0044106,GO:0044237,GO:0044424,GO:0044444,GO:0044464,GO:0046592,GO:0055114,GO:0071704,GO:1901564,GO:…	K17839-ko00330 Arginine and proline metabolism;ko00410 beta-Alanine metabolism;ko00770 Pantothenate and CoA biosynthesis	KOG0029-Amine oxidase[Q]
SoffiXsponR570.02Gg009700.v2.1	0.851552	0.207659	2.03588	0.000176859	0.0241472	up	SoffiXsponR570.02Gg009700	-	-	-	-
SoffiXsponR570.8_5Ag076900.v2.1	0.938207	0.154147	2.6056	0.000108737	0.0178245	up	SoffiXsponR570.8_5Ag076900	-	GO:0005575,GO:0005622,GO:0005623,GO:0005737,GO:0009507,GO:0009534,GO:0009536,GO:0009543,GO:0009579,GO:0031976,GO:0031977,GO:0031978,GO:0031984,GO:0043226,GO:0043227,GO:0043229,GO:0043231,GO:0044422,GO:0044424,GO:0044434,GO:0044435,GO:0044436,GO:0044444,GO:0044446,GO:0044464	K00422-ko00350 Tyrosine metabolism;ko00950 Isoquinoline alkaloid biosynthesis	-
SoffiXsponR570.01Bg450100.v2.1	2.17842	0.831749	1.38906	0.000353059	0.0380529	up	SoffiXsponR570.01Bg450100	-	GO:0003674,GO:0003676,GO:0003723,GO:0003824,GO:0004518,GO:0004519,GO:0005488,GO:0005575,GO:0005622,GO:0005623,GO:0005737,GO:0005739,GO:0006139,GO:0006412,GO:0006518,GO:0006725,GO:0006807,GO:0008150,GO:0008152,GO:0009058,GO:0009059,GO:0009451,GO:0009987,GO:0010467,GO:0016070,GO:0016787,GO:0016788,GO:0019538,GO:0032543,GO:0034641,GO:0034645,GO:0043043,GO:0043170,GO:0043226,GO:0043227,GO:0043229,GO:…	-	KOG4422-Uncharacterized conserved protein[S]
SoffiXsponR570.06Cg148800.v2.1	0.178999	1.14465	-2.67687	5.40141e-06	0.00216893	down	SoffiXsponR570.06Cg148800	-	-	-	KOG1595-CCCH-type Zn-finger protein[R]
SoffiXsponR570.10Dg033200.v2.1	1.83123	0.186859	3.29279	6.03968e-10	1.77405e-06	up	SoffiXsponR570.10Dg033200	-	-	-	-
SoffiXsponR570.10Cg011700.v2.1	1.50916	0.463755	1.70232	4.50261e-05	0.0100276	up	SoffiXsponR570.10Cg011700	-	-	-	-
SoffiXsponR570.08Ag176800.v2.1	0.817139	0.238822	1.77464	0.000145821	0.0214162	up	SoffiXsponR570.08Ag176800	-	-	-	-
SoffiXsponR570.07Dg226900.v2.1	0.83299	0.149482	2.47833	0.000511602	0.0476856	up	SoffiXsponR570.07Dg226900	-	-	-	-
SoffiXsponR570.04Ag073500.v2.1	4.93724	1.57137	1.65168	0.000469462	0.0451119	up	SoffiXsponR570.04Ag073500	-	-	-	-
SoffiXsponR570.03Ag058800.v2.1	0.107696	1.40914	-3.70977	9.19708e-10	2.32453e-06	down	SoffiXsponR570.03Ag058800	-	-	-	-
SoffiXsponR570.03Eg107900.v2.1	1.42422	4.73203	-1.73228	3.14661e-05	0.00783455	down	SoffiXsponR570.03Eg107900	-	-	-	-
SoffiXsponR570.1Z163700.v2.1	1.09598	0.204956	2.41883	5.71001e-05	0.0117089	up	SoffiXsponR570.1Z163700	-	-	-	-
SoffiXsponR570.10Fg077500.v2.1	0.966408	0.375613	1.36339	0.000416216	0.041768	up	SoffiXsponR570.10Fg077500	-	-	-	KOG4658-Apoptotic ATPase[T]
SoffiXsponR570.10Dg004600.v2.1	0.990412	0.180084	2.45936	4.8524e-06	0.00202832	up	SoffiXsponR570.10Dg004600	-	-	K01953-ko00250 Alanine, aspartate and glutamate metabolism	KOG0571-Asparagine synthase (glutamine-hydrolyzing)[E]
SoffiXsponR570.07Eg222500.v2.1	0.090974	0.454769	-2.32161	3.96827e-05	0.00920425	down	SoffiXsponR570.07Eg222500	-	-	-	-
SoffiXsponR570.06Eg010700.v2.1	1.01471	0.101489	3.32168	0.000145588	0.0214109	up	SoffiXsponR570.06Eg010700	-	GO:0000347,GO:0000785,GO:0005575,GO:0005622,GO:0005623,GO:0005634,GO:0005694,GO:0005737,GO:0006139,GO:0006259,GO:0006260,GO:0006261,GO:0006268,GO:0006275,GO:0006725,GO:0006807,GO:0006996,GO:0008150,GO:0008152,GO:0009058,GO:0009059,GO:0009889,GO:0009987,GO:0010556,GO:0016043,GO:0019219,GO:0019222,GO:0030174,GO:0031323,GO:0031326,GO:0032392,GO:0032508,GO:0032991,GO:0034641,GO:0034645,GO:0042555,GO:…	K02209-ko03030 DNA replication;ko04110 Cell cycle;ko04111 Cell cycle - yeast;ko04113 Meiosis - yeast	KOG0481-DNA replication licensing factor, MCM5 component[L]
SoffiXsponR570.8_10Ag119200.v2.1	0.152642	0.43859	-1.52272	0.00031839	0.035858	down	SoffiXsponR570.8_10Ag119200	-	-	-	KOG0688-Peptide chain release factor 1 (eRF1)[J]
SoffiXsponR570.05Ag268900.v2.1	0.808259	15.5552	-4.26643	8.74758e-98	9.50695e-93	down	SoffiXsponR570.05Ag268900	-	GO:0001505,GO:0003674,GO:0005488,GO:0005509,GO:0005575,GO:0005622,GO:0005623,GO:0005737,GO:0005768,GO:0005783,GO:0005789,GO:0007154,GO:0007165,GO:0008021,GO:0008150,GO:0009987,GO:0010646,GO:0012505,GO:0012506,GO:0016020,GO:0016021,GO:0019722,GO:0019932,GO:0023051,GO:0023052,GO:0030100,GO:0030133,GO:0030334,GO:0030336,GO:0030658,GO:0030659,GO:0030672,GO:0031090,GO:0031224,GO:0031410,GO:0031982,GO:…	-	KOG1030-Predicted Ca2+-dependent phospholipid-binding protein[R]
SoffiXsponR570.03Fg059400.v2.1	5.42559	1.92228	1.49696	0.000343246	0.0377318	up	SoffiXsponR570.03Fg059400	-	-	-	-
SoffiXsponR570.08Ag063000.v2.1	2.80156	1.04066	1.42874	0.000134005	0.0203764	up	SoffiXsponR570.08Ag063000	-	-	-	-
SoffiXsponR570.8_5Ag047700.v2.1	145.346	56.8782	1.35355	7.6782e-06	0.00281917	up	SoffiXsponR570.8_5Ag047700	-	-	-	-
SoffiXsponR570.03Ag239200.v2.1	0.573637	0.0360633	3.99153	1.35146e-05	0.00428217	up	SoffiXsponR570.03Ag239200	-	GO:0000271,GO:0000278,GO:0000281,GO:0000910,GO:0003674,GO:0003824,GO:0005575,GO:0005622,GO:0005623,GO:0005737,GO:0005794,GO:0005886,GO:0005975,GO:0005976,GO:0006073,GO:0007049,GO:0007275,GO:0008150,GO:0008152,GO:0009058,GO:0009059,GO:0009250,GO:0009653,GO:0009832,GO:0009833,GO:0009888,GO:0009987,GO:0010015,GO:0010053,GO:0010054,GO:0012505,GO:0016020,GO:0016049,GO:0016051,GO:0016740,GO:0016757,GO:…	-	-
SoffiXsponR570.08Eg053500.v2.1	12.8361	2.81771	2.18761	4.67512e-08	5.64552e-05	up	SoffiXsponR570.08Eg053500	-	GO:0003674,GO:0003824,GO:0003993,GO:0006793,GO:0006796,GO:0008150,GO:0008152,GO:0009987,GO:0016311,GO:0016787,GO:0016788,GO:0016791,GO:0042578,GO:0044237	-	KOG1378-Purple acid phosphatase[G]
SoffiXsponR570.09Bg029700.v2.1	1.91587	0.837613	1.19365	0.000123564	0.0193502	up	SoffiXsponR570.09Bg029700	-	-	-	KOG1525-Sister chromatid cohesion complex Cohesin, subunit PDS5[D]
SoffiXsponR570.7os1g057600.v2.1	0.329008	2.29869	-2.80462	0.000113735	0.0182583	down	SoffiXsponR570.7os1g057600	-	-	-	-
SoffiXsponR570.02Eg277700.v2.1	2.37172	0.240522	3.30169	3.53059e-06	0.00161964	up	SoffiXsponR570.02Eg277700	-	-	-	-
SoffiXsponR570.10Cg145300.v2.1	1.52483	0.376886	2.01645	0.000405599	0.0412171	up	SoffiXsponR570.10Cg145300	-	-	-	-
SoffiXsponR570.03Gg154000.v2.1	3.26358	1.11627	1.54778	5.61886e-06	0.00222059	up	SoffiXsponR570.03Gg154000	-	GO:0000902,GO:0003674,GO:0005488,GO:0005515,GO:0005516,GO:0005575,GO:0005622,GO:0005623,GO:0005737,GO:0005773,GO:0005774,GO:0005886,GO:0006629,GO:0006694,GO:0006725,GO:0008150,GO:0008152,GO:0008202,GO:0008610,GO:0009058,GO:0009653,GO:0009698,GO:0009808,GO:0009826,GO:0009832,GO:0009834,GO:0009987,GO:0010817,GO:0016020,GO:0016021,GO:0016043,GO:0016049,GO:0016128,GO:0016129,GO:0016131,GO:0016132,GO:…	K09828-ko00100 Steroid biosynthesis	KOG1262-FAD-binding protein DIMINUTO[R]
SoffiXsponR570.06Ag095800.v2.1	18.9006	39.2161	-1.05301	5.14898e-07	0.000403573	down	SoffiXsponR570.06Ag095800	-	GO:0003674,GO:0003676,GO:0003723,GO:0003746,GO:0003824,GO:0003924,GO:0005488,GO:0005575,GO:0005622,GO:0005623,GO:0005737,GO:0006412,GO:0006414,GO:0006518,GO:0006807,GO:0008135,GO:0008150,GO:0008152,GO:0009058,GO:0009059,GO:0009987,GO:0010467,GO:0016462,GO:0016787,GO:0016817,GO:0016818,GO:0017111,GO:0019538,GO:0034641,GO:0034645,GO:0043043,GO:0043170,GO:0043603,GO:0043604,GO:0044237,GO:0044238,GO:…	K03231-ko03013 Nucleocytoplasmic transport;ko05134 Legionellosis;ko05140 Leishmaniasis	KOG0052-Translation elongation factor EF-1 alpha/Tu[J]
SoffiXsponR570.04Dg068400.v2.1	7.05806	2.29966	1.61785	8.65483e-05	0.0153416	up	SoffiXsponR570.04Dg068400	-	-	-	-
SoffiXsponR570.05Gg128200.v2.1	9.67382	4.10169	1.23787	4.37855e-06	0.00186614	up	SoffiXsponR570.05Gg128200	-	-	-	KOG1187-Serine/threonine protein kinase[T]
SoffiXsponR570.04Gg014300.v2.1	1.91331	0.541388	1.82133	8.75039e-05	0.0154383	up	SoffiXsponR570.04Gg014300	-	-	-	-
SoffiXsponR570.03Gg051200.v2.1	1.26452	0.134879	3.22886	1.23497e-05	0.00398272	up	SoffiXsponR570.03Gg051200	-	-	-	KOG0483-Transcription factor HEX, contains HOX and HALZ domains[K]
SoffiXsponR570.07Ag210900.v2.1	1.08513	0.189997	2.51382	3.13462e-05	0.00783159	up	SoffiXsponR570.07Ag210900	-	-	K10581-ko04120 Ubiquitin mediated proteolysis	-
SoffiXsponR570.5_9Ag241300.v2.1	1.06996	2.6812	-1.32532	0.000390472	0.0402662	down	SoffiXsponR570.5_9Ag241300	-	GO:0003674,GO:0003824,GO:0004805,GO:0005575,GO:0005576,GO:0005618,GO:0005622,GO:0005623,GO:0005634,GO:0005730,GO:0005737,GO:0005829,GO:0005886,GO:0005975,GO:0005984,GO:0005991,GO:0005992,GO:0006793,GO:0006796,GO:0008150,GO:0008152,GO:0009058,GO:0009311,GO:0009312,GO:0009507,GO:0009536,GO:0009987,GO:0010035,GO:0010038,GO:0016020,GO:0016051,GO:0016311,GO:0016787,GO:0016788,GO:0016791,GO:0019203,GO:…	K01087-ko00500 Starch and sucrose metabolism	KOG1050-Trehalose-6-phosphate synthase component TPS1 and related subunits[G]
SoffiXsponR570.06Ag004900.v2.1	0.588343	0.13832	2.08864	0.000507359	0.0473714	up	SoffiXsponR570.06Ag004900	-	-	-	-
SoffiXsponR570.05Fg168200.v2.1	2.5354	0.738002	1.78052	0.000414122	0.0415963	up	SoffiXsponR570.05Fg168200	-	-	-	-
SoffiXsponR570.01Ag449100.v2.1	46.6142	16.4704	1.5009	0.000216537	0.0278661	up	SoffiXsponR570.01Ag449100	-	-	-	-
SoffiXsponR570.05Fg021800.v2.1	5.66026	1.44058	1.97422	1.89348e-05	0.00533121	up	SoffiXsponR570.05Fg021800	-	-	-	-
SoffiXsponR570.09Bg019500.v2.1	1.23089	0.421488	1.54614	6.20078e-05	0.0122752	up	SoffiXsponR570.09Bg019500	-	-	-	-
SoffiXsponR570.07Ag216100.v2.1	0.767281	7.73352	-3.3333	7.54697e-06	0.00280568	down	SoffiXsponR570.07Ag216100	-	-	-	-
SoffiXsponR570.01Ag189400.v2.1	1.2985	2.81744	-1.11754	3.65226e-05	0.00886007	down	SoffiXsponR570.01Ag189400	-	-	-	-
SoffiXsponR570.9os1g045100.v2.1	72.7782	25.1221	1.53455	1.68847e-05	0.00494125	up	SoffiXsponR570.9os1g045100	-	-	-	KOG1051-Chaperone HSP104 and related ATP-dependent Clp proteases[O]
SoffiXsponR570.02Eg322600.v2.1	0.646039	0.0001	12.6574	1.42243e-09	3.36069e-06	up	SoffiXsponR570.02Eg322600	-	-	-	-
SoffiXsponR570.01Bg195800.v2.1	21.6305	7.64877	1.49977	4.98873e-06	0.00203827	up	SoffiXsponR570.01Bg195800	-	-	-	-
SoffiXsponR570.6_9Ag285500.v2.1	0.110915	0.889092	-3.00288	6.31223e-05	0.012383	down	SoffiXsponR570.6_9Ag285500	-	-	-	KOG1595-CCCH-type Zn-finger protein[R]
SoffiXsponR570.02Eg036500.v2.1	1.38813	0.445827	1.63859	0.000215343	0.0277954	up	SoffiXsponR570.02Eg036500	-	-	-	KOG0274-Cdc4 and related F-box and WD-40 proteins[R]
SoffiXsponR570.10Ag175700.v2.1	0.818611	1.75778	-1.1025	1.68383e-05	0.00494125	down	SoffiXsponR570.10Ag175700	-	-	-	-
SoffiXsponR570.01Cg165200.v2.1	8.32221	2.22575	1.90268	5.07769e-05	0.0109061	up	SoffiXsponR570.01Cg165200	-	-	-	KOG0143-Iron/ascorbate family oxidoreductases[QR]
SoffiXsponR570.01Bg316000.v2.1	0.622826	0.0001	12.6046	3.13523e-07	0.000271248	up	SoffiXsponR570.01Bg316000	-	-	-	-
SoffiXsponR570.1Z274400.v2.1	4.67956	1.3363	1.80813	4.10506e-05	0.00941227	up	SoffiXsponR570.1Z274400	-	GO:0003674,GO:0003700,GO:0005488,GO:0005515,GO:0006355,GO:0006950,GO:0008150,GO:0009266,GO:0009314,GO:0009408,GO:0009416,GO:0009628,GO:0009642,GO:0009644,GO:0009889,GO:0010468,GO:0010556,GO:0019219,GO:0019222,GO:0031323,GO:0031326,GO:0032268,GO:0042802,GO:0050789,GO:0050794,GO:0050896,GO:0051171,GO:0051246,GO:0051252,GO:0060255,GO:0065007,GO:0080090,GO:0140110,GO:1903506,GO:2000112,GO:2001141	-	KOG0627-Heat shock transcription factor[K]
SoffiXsponR570.1Z259000.v2.1	1.24844	5.30744	-2.08789	5.12467e-06	0.00207819	down	SoffiXsponR570.1Z259000	-	-	-	-
SoffiXsponR570.07Ag132900.v2.1	2.42971	0.702277	1.79067	5.37801e-10	1.62358e-06	up	SoffiXsponR570.07Ag132900	-	-	-	KOG1187-Serine/threonine protein kinase[T]
SoffiXsponR570.01Bg146600.v2.1	1.0669	0.242012	2.14027	0.000432066	0.0428834	up	SoffiXsponR570.01Bg146600	-	-	K09840-ko00906 Carotenoid biosynthesis	KOG1285-Beta, beta-carotene 15,15'-dioxygenase and related enzymes[Q]
SoffiXsponR570.01Fg100100.v2.1	2.70439	0.8645	1.64536	8.09084e-05	0.0145824	up	SoffiXsponR570.01Fg100100	-	-	-	-
SoffiXsponR570.09Cg090200.v2.1	3.75207	1.1017	1.76796	0.000170126	0.0236136	up	SoffiXsponR570.09Cg090200	-	-	-	-
SoffiXsponR570.04Cg033400.v2.1	0.381771	4.20443	-3.46113	1.19575e-08	1.93962e-05	down	SoffiXsponR570.04Cg033400	-	-	-	-
SoffiXsponR570.01Dg071100.v2.1	1.86538	4.12709	-1.14566	5.55151e-05	0.0114923	down	SoffiXsponR570.01Dg071100	-	-	-	-
SoffiXsponR570.04Gg106700.v2.1	0.259678	1.07941	-2.05545	2.6172e-05	0.00690388	down	SoffiXsponR570.04Gg106700	-	GO:0002237,GO:0003674,GO:0003824,GO:0004618,GO:0004672,GO:0005575,GO:0005576,GO:0005622,GO:0005623,GO:0005634,GO:0005737,GO:0005773,GO:0005774,GO:0005829,GO:0005886,GO:0005911,GO:0005975,GO:0006082,GO:0006090,GO:0006091,GO:0006096,GO:0006139,GO:0006163,GO:0006164,GO:0006165,GO:0006464,GO:0006468,GO:0006725,GO:0006732,GO:0006733,GO:0006753,GO:0006754,GO:0006757,GO:0006793,GO:0006796,GO:0006807,GO:…	K00927-ko00010 Glycolysis / Gluconeogenesis;ko00710 Carbon fixation in photosynthetic organisms;ko04066 HIF-1 signaling pathway	KOG1367-3-phosphoglycerate kinase[G]
SoffiXsponR570.08Dg147900.v2.1	0.7891	0.132676	2.5723	1.90688e-05	0.00534128	up	SoffiXsponR570.08Dg147900	-	-	-	-
SoffiXsponR570.08Ag017500.v2.1	1.15985	0.32818	1.82138	1.66507e-05	0.00491127	up	SoffiXsponR570.08Ag017500	-	-	-	-
SoffiXsponR570.07Cg237000.v2.1	1.05653	0.353172	1.58089	0.000330516	0.0367664	up	SoffiXsponR570.07Cg237000	-	GO:0000003,GO:0003002,GO:0003006,GO:0003674,GO:0003700,GO:0005575,GO:0005622,GO:0005623,GO:0005634,GO:0006355,GO:0007275,GO:0007389,GO:0008150,GO:0009653,GO:0009791,GO:0009888,GO:0009889,GO:0009908,GO:0010073,GO:0010093,GO:0010154,GO:0010468,GO:0010556,GO:0019219,GO:0019222,GO:0022414,GO:0031323,GO:0031326,GO:0032501,GO:0032502,GO:0035670,GO:0043226,GO:0043227,GO:0043229,GO:0043231,GO:0044424,GO:…	-	-
SoffiXsponR570.02Bg301200.v2.1	1.80962	3.81662	-1.07661	0.000402842	0.0411478	down	SoffiXsponR570.02Bg301200	-	-	-	-
SoffiXsponR570.04Cg014700.v2.1	1.65731	0.355653	2.2203	4.65521e-05	0.0102832	up	SoffiXsponR570.04Cg014700	-	-	-	-
SoffiXsponR570.01Cg146400.v2.1	0.490577	2.3796	-2.27817	4.92471e-06	0.00203611	down	SoffiXsponR570.01Cg146400	-	GO:0003674,GO:0003824,GO:0004620,GO:0004806,GO:0005575,GO:0005622,GO:0005623,GO:0005737,GO:0008970,GO:0009507,GO:0009536,GO:0016298,GO:0016787,GO:0016788,GO:0043226,GO:0043227,GO:0043229,GO:0043231,GO:0044424,GO:0044444,GO:0044464,GO:0047714,GO:0052689	-	KOG4569-Predicted lipase[I]
SoffiXsponR570.07Ag247600.v2.1	10.8669	4.96978	1.12869	0.000322688	0.0362294	up	SoffiXsponR570.07Ag247600	-	GO:0003674,GO:0003824,GO:0005575,GO:0005622,GO:0005623,GO:0005737,GO:0005777,GO:0006576,GO:0006595,GO:0006598,GO:0006807,GO:0008150,GO:0008152,GO:0009056,GO:0009308,GO:0009310,GO:0009987,GO:0016491,GO:0016645,GO:0016647,GO:0034641,GO:0042402,GO:0042579,GO:0043226,GO:0043227,GO:0043229,GO:0043231,GO:0044106,GO:0044237,GO:0044424,GO:0044444,GO:0044464,GO:0046592,GO:0055114,GO:0071704,GO:1901564,GO:…	K17839-ko00330 Arginine and proline metabolism;ko00410 beta-Alanine metabolism;ko00770 Pantothenate and CoA biosynthesis	KOG0029-Amine oxidase[Q]
SoffiXsponR570.05Fg127900.v2.1	2.24306	1.00798	1.154	0.000297701	0.0346036	up	SoffiXsponR570.05Fg127900	-	GO:0003674,GO:0003676,GO:0003723,GO:0003824,GO:0004518,GO:0004519,GO:0005488,GO:0005575,GO:0005622,GO:0005623,GO:0006139,GO:0006725,GO:0006807,GO:0008150,GO:0008152,GO:0009451,GO:0009987,GO:0016070,GO:0016787,GO:0016788,GO:0034641,GO:0043170,GO:0043226,GO:0043227,GO:0043229,GO:0043231,GO:0043412,GO:0044237,GO:0044238,GO:0044424,GO:0044464,GO:0046483,GO:0071704,GO:0090304,GO:0090305,GO:0097159,GO:…	-	-
SoffiXsponR570.05Cg151700.v2.1	0.294387	0.967225	-1.71614	0.000339169	0.0374225	down	SoffiXsponR570.05Cg151700	-	GO:0003674,GO:0003824,GO:0004805,GO:0005575,GO:0005576,GO:0005618,GO:0005622,GO:0005623,GO:0005634,GO:0005730,GO:0005737,GO:0005829,GO:0005886,GO:0005975,GO:0005984,GO:0005991,GO:0005992,GO:0006793,GO:0006796,GO:0008150,GO:0008152,GO:0009058,GO:0009311,GO:0009312,GO:0009507,GO:0009536,GO:0009987,GO:0010035,GO:0010038,GO:0016020,GO:0016051,GO:0016311,GO:0016787,GO:0016788,GO:0016791,GO:0019203,GO:…	K01087-ko00500 Starch and sucrose metabolism	KOG1050-Trehalose-6-phosphate synthase component TPS1 and related subunits[G]
SoffiXsponR570.05Dg027100.v2.1	1.77376	0.580154	1.6123	0.00011999	0.0188799	up	SoffiXsponR570.05Dg027100	-	-	-	KOG1187-Serine/threonine protein kinase[T]
SoffiXsponR570.01Bg381100.v2.1	2.50977	0.657666	1.93213	0.000101348	0.0169456	up	SoffiXsponR570.01Bg381100	-	GO:0003674,GO:0004857,GO:0005488,GO:0005515,GO:0008150,GO:0009893,GO:0009894,GO:0009896,GO:0010604,GO:0019222,GO:0019899,GO:0030162,GO:0030234,GO:0031323,GO:0031325,GO:0031329,GO:0031331,GO:0031396,GO:0031398,GO:0031399,GO:0031401,GO:0031625,GO:0032268,GO:0032270,GO:0032434,GO:0032436,GO:0042176,GO:0043086,GO:0044092,GO:0044389,GO:0045732,GO:0045862,GO:0048518,GO:0048522,GO:0050789,GO:0050790,GO:…	K09562-ko04141 Protein processing in endoplasmic reticulum	KOG2160-Armadillo/beta-catenin-like repeat-containing protein[O]
SoffiXsponR570.5_9Ag275400.v2.1	0.0109977	0.50328	-5.51609	1.70757e-06	0.000981909	down	SoffiXsponR570.5_9Ag275400	-	GO:0003674,GO:0003824,GO:0006082,GO:0006629,GO:0006720,GO:0006721,GO:0008150,GO:0008152,GO:0009685,GO:0009987,GO:0010817,GO:0016101,GO:0016491,GO:0016705,GO:0016706,GO:0019752,GO:0042445,GO:0043436,GO:0044237,GO:0044238,GO:0044255,GO:0044281,GO:0045543,GO:0051213,GO:0052635,GO:0055114,GO:0065007,GO:0065008,GO:0071704	K04125-ko00904 Diterpenoid biosynthesis	KOG0143-Iron/ascorbate family oxidoreductases[QR]
SoffiXsponR570.03Cg094700.v2.1	1.14735	0.0175107	6.03392	8.40539e-06	0.0029811	up	SoffiXsponR570.03Cg094700	-	GO:0000976,GO:0000977,GO:0001012,GO:0001067,GO:0003674,GO:0003676,GO:0003677,GO:0003690,GO:0003700,GO:0005488,GO:0005575,GO:0005622,GO:0005623,GO:0005634,GO:0005667,GO:0006355,GO:0006357,GO:0006950,GO:0006952,GO:0008150,GO:0009605,GO:0009607,GO:0009620,GO:0009889,GO:0010468,GO:0010556,GO:0019219,GO:0019222,GO:0031323,GO:0031326,GO:0032991,GO:0043207,GO:0043226,GO:0043227,GO:0043229,GO:0043231,GO:…	-	-
SoffiXsponR570.01Dg200400.v2.1	3.28219	9.92654	-1.59663	0.00029139	0.0341028	down	SoffiXsponR570.01Dg200400	-	-	-	-
SoffiXsponR570.06Dg011200.v2.1	1.72103	0.483199	1.83258	3.58313e-06	0.00162633	up	SoffiXsponR570.06Dg011200	-	-	-	-
SoffiXsponR570.03Eg301800.v2.1	1.84206	0.719878	1.3555	0.000325304	0.036447	up	SoffiXsponR570.03Eg301800	-	GO:0000122,GO:0000976,GO:0000977,GO:0000981,GO:0000982,GO:0001012,GO:0001067,GO:0001078,GO:0001227,GO:0003674,GO:0003676,GO:0003677,GO:0003690,GO:0003700,GO:0003723,GO:0003729,GO:0005488,GO:0005575,GO:0005622,GO:0005623,GO:0005634,GO:0006082,GO:0006139,GO:0006351,GO:0006355,GO:0006357,GO:0006366,GO:0006725,GO:0006807,GO:0006950,GO:0006952,GO:0006970,GO:0008150,GO:0008152,GO:0009058,GO:0009059,GO:…	-	KOG1952-Transcription factor NF-X1, contains NFX-type Zn2+-binding and R3H domains[K]
SoffiXsponR570.02Ag158600.v2.1	3.82817	0.90687	2.07769	0.000499068	0.0468066	up	SoffiXsponR570.02Ag158600	-	-	-	-
SoffiXsponR570.6us88g040400.v2.1	4.00695	1.73191	1.21014	0.000179364	0.0243364	up	SoffiXsponR570.6us88g040400	-	-	-	-
SoffiXsponR570.06Gg042300.v2.1	9.00427	3.30965	1.44393	5.54561e-06	0.00219965	up	SoffiXsponR570.06Gg042300	-	-	-	KOG1187-Serine/threonine protein kinase[T]
SoffiXsponR570.1Z130100.v2.1	43.5619	20.2572	1.10463	3.08787e-05	0.00773256	up	SoffiXsponR570.1Z130100	-	-	-	-
SoffiXsponR570.07Bg168800.v2.1	6.32414	15.3814	-1.28224	0.000130613	0.0200497	down	SoffiXsponR570.07Bg168800	-	GO:0008150,GO:0042592,GO:0048878,GO:0050801,GO:0055062,GO:0055081,GO:0055083,GO:0065007,GO:0065008,GO:0072505,GO:0072506,GO:0098771	-	KOG2533-Permease of the major facilitator superfamily[G]
SoffiXsponR570.04Bg033000.v2.1	2.85079	0.669895	2.08935	3.53193e-06	0.00161964	up	SoffiXsponR570.04Bg033000	-	-	-	KOG1187-Serine/threonine protein kinase[T]
SoffiXsponR570.01Cg048000.v2.1	1.57001	3.91649	-1.31879	0.000275318	0.032752	down	SoffiXsponR570.01Cg048000	-	-	K18857-ko00010 Glycolysis / Gluconeogenesis;ko00620 Pyruvate metabolism;ko00071 Fatty acid degradation;ko00592 alpha-Linolenic acid metabolism;ko00350 Tyrosine metabolism	KOG0022-Alcohol dehydrogenase, class III[Q]
SoffiXsponR570.5_9Ag171300.v2.1	1.48256	3.62853	-1.29129	0.000111244	0.0180181	down	SoffiXsponR570.5_9Ag171300	-	-	-	-
SoffiXsponR570.9us90g053600.v2.1	0.576439	0.048756	3.56352	0.000460845	0.0447413	up	SoffiXsponR570.9us90g053600	-	-	-	-
SoffiXsponR570.01Bg277000.v2.1	0.513165	2.80435	-2.45017	1.02345e-05	0.00346481	down	SoffiXsponR570.01Bg277000	-	GO:0003674,GO:0003824,GO:0004620,GO:0004806,GO:0005575,GO:0005622,GO:0005623,GO:0005737,GO:0008970,GO:0009507,GO:0009536,GO:0016298,GO:0016787,GO:0016788,GO:0043226,GO:0043227,GO:0043229,GO:0043231,GO:0044424,GO:0044444,GO:0044464,GO:0047714,GO:0052689	-	KOG4569-Predicted lipase[I]
SoffiXsponR570.05Eg025200.v2.1	9.24974	1.72757	2.42067	1.03414e-07	0.000106029	up	SoffiXsponR570.05Eg025200	-	GO:0003674,GO:0003824,GO:0004364,GO:0005575,GO:0005622,GO:0005623,GO:0005737,GO:0006518,GO:0006575,GO:0006749,GO:0006790,GO:0006807,GO:0008150,GO:0008152,GO:0009987,GO:0016740,GO:0016765,GO:0034641,GO:0043603,GO:0044237,GO:0044424,GO:0044464,GO:0051186,GO:0071704,GO:1901564	K00799-ko00480 Glutathione metabolism;ko00980 Metabolism of xenobiotics by cytochrome P450;ko00982 Drug metabolism - cytochrome P450;ko00983 Drug metabolism - other enzymes;ko04212 Longevity regulating pathway - worm;ko05200 Pathways in cancer;ko05204 Chemical carcinogenesis - DNA adducts;ko05207 Chemical carcinogenesis - receptor activation;ko05208 Chemical carcinogenesis - reactive oxygen speci…	KOG0867-Glutathione S-transferase[O]
SoffiXsponR570.01Ag341300.v2.1	4.81113	14.0327	-1.54434	2.28917e-07	0.000209067	down	SoffiXsponR570.01Ag341300	-	-	-	-
SoffiXsponR570.08Ag177800.v2.1	2.98329	1.04965	1.507	3.40936e-05	0.0083079	up	SoffiXsponR570.08Ag177800	-	-	K01880-ko00970 Aminoacyl-tRNA biosynthesis	KOG2298-Glycyl-tRNA synthetase and related class II tRNA synthetase[J]
SoffiXsponR570.05Eg018500.v2.1	1.12937	0.159942	2.8199	3.93112e-06	0.00172971	up	SoffiXsponR570.05Eg018500	-	-	-	-
SoffiXsponR570.02Gg176700.v2.1	1.93851	0.642681	1.59277	0.000533873	0.0489636	up	SoffiXsponR570.02Gg176700	-	-	-	-
SoffiXsponR570.06Ag053000.v2.1	4.19419	1.54458	1.44118	0.000127139	0.0197394	up	SoffiXsponR570.06Ag053000	-	GO:0005575,GO:0005622,GO:0005623,GO:0005634,GO:0005681,GO:0006950,GO:0006970,GO:0008150,GO:0009628,GO:0009651,GO:0010035,GO:0010038,GO:0010226,GO:0032991,GO:0042221,GO:0043226,GO:0043227,GO:0043229,GO:0043231,GO:0044422,GO:0044424,GO:0044428,GO:0044446,GO:0044464,GO:0050896,GO:0071011,GO:1990904	K12850-ko03040 Spliceosome	KOG2888-Putative RNA binding protein[R]
SoffiXsponR570.02Bg122800.v2.1	0.074179	0.568309	-2.93759	0.000516534	0.0480162	down	SoffiXsponR570.02Bg122800	-	GO:0003674,GO:0003700,GO:0005575,GO:0005622,GO:0005623,GO:0005634,GO:0006355,GO:0006950,GO:0008150,GO:0009628,GO:0009889,GO:0010468,GO:0010556,GO:0019219,GO:0019222,GO:0031323,GO:0031326,GO:0034059,GO:0036293,GO:0043226,GO:0043227,GO:0043229,GO:0043231,GO:0044424,GO:0044464,GO:0050789,GO:0050793,GO:0050794,GO:0050896,GO:0051171,GO:0051239,GO:0051252,GO:0060255,GO:0065007,GO:0070482,GO:0080090,GO:…	-	-
SoffiXsponR570.10Bg067100.v2.1	5.04275	10.8434	-1.10454	0.000143047	0.0211806	down	SoffiXsponR570.10Bg067100	-	-	K00600-ko00630 Glyoxylate and dicarboxylate metabolism;ko00680 Methane metabolism;ko00260 Glycine, serine and threonine metabolism;ko00460 Cyanoamino acid metabolism;ko00670 One carbon pool by folate;ko01523 Antifolate resistance	KOG2467-Glycine/serine hydroxymethyltransferase[E]
SoffiXsponR570.10Eg005200.v2.1	1.82522	0.752465	1.27838	0.000215088	0.0277954	up	SoffiXsponR570.10Eg005200	-	-	-	KOG4658-Apoptotic ATPase[T]
SoffiXsponR570.01Eg197600.v2.1	4.07996	9.04379	-1.14837	2.83092e-05	0.00732125	down	SoffiXsponR570.01Eg197600	-	GO:0003674,GO:0003824,GO:0004497,GO:0005575,GO:0005622,GO:0005623,GO:0005737,GO:0005783,GO:0006725,GO:0008150,GO:0008152,GO:0009058,GO:0009314,GO:0009411,GO:0009416,GO:0009628,GO:0009698,GO:0009699,GO:0009808,GO:0009809,GO:0009987,GO:0010224,GO:0012505,GO:0016020,GO:0016491,GO:0016705,GO:0016709,GO:0019438,GO:0019748,GO:0043226,GO:0043227,GO:0043229,GO:0043231,GO:0044237,GO:0044249,GO:0044424,GO:…	K09755-ko00940 Phenylpropanoid biosynthesis	KOG0156-Cytochrome P450 CYP2 subfamily[Q]
SoffiXsponR570.01Bg405700.v2.1	15.3769	5.28568	1.5406	4.27394e-06	0.00183595	up	SoffiXsponR570.01Bg405700	-	-	-	-
SoffiXsponR570.03Fg079800.v2.1	18.4794	3.96923	2.21899	1.00453e-07	0.000103975	up	SoffiXsponR570.03Fg079800	-	GO:0006139,GO:0006163,GO:0006164,GO:0006725,GO:0006753,GO:0006754,GO:0006793,GO:0006796,GO:0006807,GO:0006810,GO:0006811,GO:0006812,GO:0008150,GO:0008152,GO:0009058,GO:0009117,GO:0009123,GO:0009124,GO:0009126,GO:0009127,GO:0009141,GO:0009142,GO:0009144,GO:0009145,GO:0009150,GO:0009152,GO:0009156,GO:0009161,GO:0009165,GO:0009167,GO:0009168,GO:0009199,GO:0009201,GO:0009205,GO:0009206,GO:0009259,GO:…	K05658-ko02010 ABC transporters;ko04976 Bile secretion;ko05206 MicroRNAs in cancer;ko05226 Gastric cancer	KOG0055-Multidrug/pheromone exporter, ABC superfamily[Q]
SoffiXsponR570.03Fg084800.v2.1	12.8967	26.2381	-1.02466	1.17009e-05	0.00380739	down	SoffiXsponR570.03Fg084800	-	GO:0001101,GO:0003674,GO:0003824,GO:0005575,GO:0005622,GO:0005623,GO:0005737,GO:0006082,GO:0006629,GO:0006631,GO:0006690,GO:0006950,GO:0008150,GO:0008152,GO:0009058,GO:0009507,GO:0009526,GO:0009532,GO:0009534,GO:0009535,GO:0009536,GO:0009570,GO:0009579,GO:0009605,GO:0009607,GO:0009611,GO:0009617,GO:0009620,GO:0009694,GO:0009695,GO:0009719,GO:0009725,GO:0009751,GO:0009753,GO:0009941,GO:0009987,GO:…	K00454-ko00591 Linoleic acid metabolism;ko00592 alpha-Linolenic acid metabolism	-
SoffiXsponR570.08Eg137100.v2.1	2.24395	0.945427	1.247	0.000188749	0.0253252	up	SoffiXsponR570.08Eg137100	-	-	-	KOG1187-Serine/threonine protein kinase[T]
SoffiXsponR570.08Cg171100.v2.1	0.920488	5.40342	-2.5534	8.40376e-06	0.0029811	down	SoffiXsponR570.08Cg171100	-	-	-	KOG0014-MADS box transcription factor[K]
SoffiXsponR570.01Ag547800.v2.1	0.223515	1.28327	-2.52139	1.63283e-05	0.00486186	down	SoffiXsponR570.01Ag547800	-	GO:0003674,GO:0003824,GO:0005215,GO:0005575,GO:0005623,GO:0005886,GO:0005887,GO:0006810,GO:0006811,GO:0006812,GO:0006820,GO:0008150,GO:0008324,GO:0008490,GO:0008509,GO:0015075,GO:0015103,GO:0015105,GO:0015291,GO:0015318,GO:0015399,GO:0015405,GO:0015446,GO:0015698,GO:0015700,GO:0016020,GO:0016021,GO:0016462,GO:0016787,GO:0016817,GO:0016818,GO:0016887,GO:0017111,GO:0019829,GO:0022804,GO:0022853,GO:…	-	KOG2639-Sodium sulfate symporter and related arsenite permeases[P]
SoffiXsponR570.6_9Ag243700.v2.1	0.15303	0.776416	-2.34301	0.000472119	0.0452074	down	SoffiXsponR570.6_9Ag243700	-	GO:0003674,GO:0003824,GO:0004497,GO:0005575,GO:0008150,GO:0008152,GO:0009058,GO:0009719,GO:0009725,GO:0009733,GO:0010033,GO:0016020,GO:0016491,GO:0016705,GO:0016709,GO:0019748,GO:0042221,GO:0044550,GO:0050896,GO:0055114	K05280-ko00941 Flavonoid biosynthesis;ko00944 Flavone and flavonol biosynthesis	KOG0156-Cytochrome P450 CYP2 subfamily[Q]
SoffiXsponR570.07Bg279700.v2.1	0.878219	2.7445	-1.64389	3.97199e-05	0.00920425	down	SoffiXsponR570.07Bg279700	-	-	-	KOG4628-Predicted E3 ubiquitin ligase[O]
SoffiXsponR570.02Ag252000.v2.1	1.54887	0.548317	1.49813	9.023e-05	0.0156901	up	SoffiXsponR570.02Ag252000	-	GO:0000245,GO:0000375,GO:0000377,GO:0000380,GO:0000395,GO:0000398,GO:0006139,GO:0006376,GO:0006396,GO:0006397,GO:0006725,GO:0006807,GO:0008150,GO:0008152,GO:0008380,GO:0009892,GO:0009987,GO:0010467,GO:0010468,GO:0010605,GO:0010629,GO:0016043,GO:0016070,GO:0016071,GO:0019219,GO:0019222,GO:0022607,GO:0022613,GO:0022618,GO:0031323,GO:0031324,GO:0033119,GO:0034622,GO:0034641,GO:0043170,GO:0043484,GO:…	-	KOG1847-mRNA splicing factor[A]
SoffiXsponR570.10Ag157100.v2.1	0.838707	0.238073	1.81676	0.00025146	0.0308802	up	SoffiXsponR570.10Ag157100	-	-	-	-
SoffiXsponR570.01Ag424700.v2.1	2.64387	0.738119	1.84073	0.000387212	0.0401168	up	SoffiXsponR570.01Ag424700	-	GO:0003674,GO:0004857,GO:0005488,GO:0005515,GO:0008150,GO:0009893,GO:0009894,GO:0009896,GO:0010604,GO:0019222,GO:0019899,GO:0030162,GO:0030234,GO:0031323,GO:0031325,GO:0031329,GO:0031331,GO:0031396,GO:0031398,GO:0031399,GO:0031401,GO:0031625,GO:0032268,GO:0032270,GO:0032434,GO:0032436,GO:0042176,GO:0043086,GO:0044092,GO:0044389,GO:0045732,GO:0045862,GO:0048518,GO:0048522,GO:0050789,GO:0050790,GO:…	K09562-ko04141 Protein processing in endoplasmic reticulum	KOG2160-Armadillo/beta-catenin-like repeat-containing protein[O]
SoffiXsponR570.10Ag177800.v2.1	4.02074	9.53941	-1.24644	0.000532302	0.048902	down	SoffiXsponR570.10Ag177800	-	-	-	-
SoffiXsponR570.01Fg150600.v2.1	1.92373	0.108077	4.15378	3.84933e-09	7.7472e-06	up	SoffiXsponR570.01Fg150600	-	-	-	-
SoffiXsponR570.3os5g002800.v2.1	1.33125	3.07979	-1.21006	0.000546983	0.0498417	down	SoffiXsponR570.3os5g002800	-	-	-	-
SoffiXsponR570.04Gg106800.v2.1	0.313388	1.18565	-1.91966	5.49716e-05	0.0114804	down	SoffiXsponR570.04Gg106800	-	GO:0002237,GO:0003674,GO:0003824,GO:0004618,GO:0004672,GO:0005575,GO:0005576,GO:0005622,GO:0005623,GO:0005634,GO:0005737,GO:0005773,GO:0005774,GO:0005829,GO:0005886,GO:0005911,GO:0005975,GO:0006082,GO:0006090,GO:0006091,GO:0006096,GO:0006139,GO:0006163,GO:0006164,GO:0006165,GO:0006464,GO:0006468,GO:0006725,GO:0006732,GO:0006733,GO:0006753,GO:0006754,GO:0006757,GO:0006793,GO:0006796,GO:0006807,GO:…	K00927-ko00010 Glycolysis / Gluconeogenesis;ko00710 Carbon fixation in photosynthetic organisms;ko04066 HIF-1 signaling pathway	KOG1367-3-phosphoglycerate kinase[G]
SoffiXsponR570.03Gg000800.v2.1	2.87927	1.10145	1.3863	0.000350526	0.0379753	up	SoffiXsponR570.03Gg000800	-	-	K14376-ko03015 mRNA surveillance pathway	KOG2245-Poly(A) polymerase and related nucleotidyltransferases[A]
SoffiXsponR570.01Fg115900.v2.1	4.93634	1.11519	2.14615	3.56712e-06	0.00162633	up	SoffiXsponR570.01Fg115900	-	-	-	KOG0143-Iron/ascorbate family oxidoreductases[QR]
SoffiXsponR570.06Ag065700.v2.1	1.60968	0.491499	1.71151	1.61111e-06	0.000941384	up	SoffiXsponR570.06Ag065700	-	-	-	-
SoffiXsponR570.03Eg097300.v2.1	5.05517	1.16669	2.11534	1.31509e-06	0.000816714	up	SoffiXsponR570.03Eg097300	-	GO:0003674,GO:0003700,GO:0006355,GO:0008150,GO:0009889,GO:0010468,GO:0010556,GO:0019219,GO:0019222,GO:0031323,GO:0031326,GO:0050789,GO:0050794,GO:0051171,GO:0051252,GO:0060255,GO:0065007,GO:0080090,GO:0140110,GO:1903506,GO:2000112,GO:2001141	-	-
SoffiXsponR570.01Bg000700.v2.1	0.600073	0.144853	2.05055	0.000380953	0.0398409	up	SoffiXsponR570.01Bg000700	-	-	-	-
SoffiXsponR570.01Eg102100.v2.1	2.19341	4.90174	-1.16012	8.66266e-05	0.0153416	down	SoffiXsponR570.01Eg102100	-	-	K18857-ko00010 Glycolysis / Gluconeogenesis;ko00620 Pyruvate metabolism;ko00071 Fatty acid degradation;ko00592 alpha-Linolenic acid metabolism;ko00350 Tyrosine metabolism	KOG0022-Alcohol dehydrogenase, class III[Q]
SoffiXsponR570.05Gg204600.v2.1	2.54367	6.02859	-1.24491	0.000330243	0.0367664	down	SoffiXsponR570.05Gg204600	-	GO:0003674,GO:0003824,GO:0004553,GO:0008150,GO:0008152,GO:0008422,GO:0015926,GO:0016787,GO:0016798,GO:0071704,GO:1901135,GO:1901657	K01188-ko00500 Starch and sucrose metabolism;ko00460 Cyanoamino acid metabolism;ko00999 Biosynthesis of various plant secondary metabolites	KOG0626-Beta-glucosidase, lactase phlorizinhydrolase, and related proteins[G]
SoffiXsponR570.02Dg266900.v2.1	4.19793	10.275	-1.29139	1.70952e-08	2.58045e-05	down	SoffiXsponR570.02Dg266900	-	GO:0005575,GO:0005622,GO:0005623,GO:0005737,GO:0005829,GO:0044424,GO:0044444,GO:0044464	K00020-ko00280 Valine, leucine and isoleucine degradation	KOG0409-Predicted dehydrogenase[R]
SoffiXsponR570.6us88g105500.v2.1	0.0001	0.76286	-12.8972	5.53887e-05	0.011488	down	SoffiXsponR570.6us88g105500	-	GO:0005575,GO:0005622,GO:0005623,GO:0005737,GO:0009507,GO:0009536,GO:0043226,GO:0043227,GO:0043229,GO:0043231,GO:0044424,GO:0044444,GO:0044464	-	-
SoffiXsponR570.10Eg088400.v2.1	6.69754	2.31552	1.53229	0.000309888	0.0353029	up	SoffiXsponR570.10Eg088400	-	-	-	-
SoffiXsponR570.05Cg105300.v2.1	0.756956	1.88745	-1.31816	1.41592e-05	0.00438584	down	SoffiXsponR570.05Cg105300	-	GO:0002831,GO:0002832,GO:0003674,GO:0003824,GO:0004175,GO:0004252,GO:0005575,GO:0005576,GO:0005618,GO:0005623,GO:0006508,GO:0006807,GO:0008150,GO:0008152,GO:0008233,GO:0008236,GO:0010033,GO:0010037,GO:0016787,GO:0017171,GO:0019538,GO:0030312,GO:0031347,GO:0031348,GO:0032101,GO:0032102,GO:0042221,GO:0042493,GO:0043170,GO:0043900,GO:0043901,GO:0044238,GO:0044464,GO:0048046,GO:0048519,GO:0048580,GO:…	-	KOG1153-Subtilisin-related protease/Vacuolar protease B[O]
SoffiXsponR570.10Fg072700.v2.1	1.16946	2.41481	-1.04607	1.35638e-05	0.00428526	down	SoffiXsponR570.10Fg072700	-	-	-	-
SoffiXsponR570.01Eg217600.v2.1	0.138124	1.03157	-2.90081	8.86463e-05	0.0155747	down	SoffiXsponR570.01Eg217600	-	-	-	-
SoffiXsponR570.02Bg206800.v2.1	0.476341	1.01094	-1.08564	0.000367323	0.0390617	down	SoffiXsponR570.02Bg206800	-	-	K11584-ko03015 mRNA surveillance pathway;ko04071 Sphingolipid signaling pathway;ko04151 PI3K-Akt signaling pathway;ko04152 AMPK signaling pathway;ko04110 Cell cycle;ko04113 Meiosis - yeast;ko04114 Oocyte meiosis;ko04660 T cell receptor signaling pathway;ko04261 Adrenergic signaling in cardiomyocytes;ko04728 Dopaminergic synapse;ko05165 Human papillomavirus infection	KOG2085-Serine/threonine protein phosphatase 2A, regulatory subunit[T]
SoffiXsponR570.10Bg050600.v2.1	357.389	905.851	-1.34178	1.23049e-05	0.0039801	down	SoffiXsponR570.10Bg050600	-	GO:0005575,GO:0005622,GO:0005623,GO:0005737,GO:0009507,GO:0009536,GO:0043226,GO:0043227,GO:0043229,GO:0043231,GO:0044424,GO:0044444,GO:0044464	K01602-ko00630 Glyoxylate and dicarboxylate metabolism;ko00710 Carbon fixation in photosynthetic organisms	-
SoffiXsponR570.6us88g044900.v2.1	2.00708	0.740278	1.43896	0.000331898	0.0368824	up	SoffiXsponR570.6us88g044900	-	GO:0003674,GO:0003824,GO:0004672,GO:0004674,GO:0005488,GO:0005515,GO:0005516,GO:0005575,GO:0005623,GO:0005886,GO:0006464,GO:0006468,GO:0006793,GO:0006796,GO:0006807,GO:0008150,GO:0008152,GO:0009987,GO:0016020,GO:0016301,GO:0016310,GO:0016740,GO:0016772,GO:0016773,GO:0019538,GO:0036211,GO:0043170,GO:0043412,GO:0044237,GO:0044238,GO:0044260,GO:0044267,GO:0044464,GO:0071704,GO:0071944,GO:0140096,GO:…	-	KOG1187-Serine/threonine protein kinase[T]
SoffiXsponR570.07Ag216500.v2.1	0.400261	2.29524	-2.51964	0.000457201	0.0445242	down	SoffiXsponR570.07Ag216500	-	-	-	-
SoffiXsponR570.6_9Ag316400.v2.1	2.53077	0.870026	1.54045	3.36647e-05	0.00825558	up	SoffiXsponR570.6_9Ag316400	-	-	-	KOG1575-Voltage-gated shaker-like K+ channel, subunit beta/KCNAB[C]
SoffiXsponR570.7_10Ag222300.v2.1	8.69527	1.63266	2.41301	0.000101785	0.0169546	up	SoffiXsponR570.7_10Ag222300	-	-	-	KOG0403-Neoplastic transformation suppressor Pdcd4/MA-3, contains MA3 domain[T]
SoffiXsponR570.07Eg136000.v2.1	13.3318	5.48854	1.28037	0.000143828	0.0212383	up	SoffiXsponR570.07Eg136000	-	GO:0001101,GO:0003674,GO:0003676,GO:0003677,GO:0003700,GO:0005488,GO:0006355,GO:0006950,GO:0006970,GO:0007154,GO:0007165,GO:0007275,GO:0007623,GO:0008150,GO:0009628,GO:0009651,GO:0009719,GO:0009723,GO:0009725,GO:0009733,GO:0009734,GO:0009737,GO:0009739,GO:0009751,GO:0009753,GO:0009755,GO:0009791,GO:0009845,GO:0009889,GO:0009909,GO:0009987,GO:0010033,GO:0010468,GO:0010556,GO:0010600,GO:0010817,GO:…	-	-
SoffiXsponR570.01Bg244500.v2.1	4.64837	1.22977	1.91834	3.94879e-05	0.00918969	up	SoffiXsponR570.01Bg244500	-	-	-	-
SoffiXsponR570.03Cg065900.v2.1	0.057711	1.77193	-4.94033	8.41986e-21	3.05026e-16	down	SoffiXsponR570.03Cg065900	-	-	-	KOG4177-Ankyrin[M]
SoffiXsponR570.01Bg135300.v2.1	1.01053	2.66289	-1.39789	2.08503e-05	0.00573685	down	SoffiXsponR570.01Bg135300	-	-	-	KOG1558-Fe2+/Zn2+ regulated transporter[P]
SoffiXsponR570.7_10Ag308600.v2.1	2.52735	0.676298	1.90189	0.000158153	0.0224389	up	SoffiXsponR570.7_10Ag308600	-	-	-	-
SoffiXsponR570.07Bg262800.v2.1	3.66792	9.12969	-1.3156	0.000393142	0.0404229	down	SoffiXsponR570.07Bg262800	-	GO:0003674,GO:0003824,GO:0003959,GO:0005488,GO:0005515,GO:0005575,GO:0005622,GO:0005623,GO:0005737,GO:0007275,GO:0008150,GO:0008152,GO:0009314,GO:0009416,GO:0009507,GO:0009526,GO:0009527,GO:0009534,GO:0009535,GO:0009536,GO:0009579,GO:0009628,GO:0009639,GO:0009640,GO:0009642,GO:0009646,GO:0009647,GO:0009707,GO:0009719,GO:0009723,GO:0009725,GO:0009791,GO:0009941,GO:0010033,GO:0016020,GO:0016491,GO:…	K00218-ko00860 Porphyrin metabolism	KOG1208-Dehydrogenases with different specificities (related to short-chain alcohol dehydrogenases)[Q]
SoffiXsponR570.04Fg132600.v2.1	4.74662	2.24478	1.08032	0.000392491	0.0403943	up	SoffiXsponR570.04Fg132600	-	-	-	-
SoffiXsponR570.04Cg195600.v2.1	1.48402	0.458951	1.6931	0.000142929	0.0211806	up	SoffiXsponR570.04Cg195600	-	-	-	KOG4658-Apoptotic ATPase[T]
SoffiXsponR570.8_10Ag076800.v2.1	1.20666	0.394667	1.61232	0.000301292	0.0347978	up	SoffiXsponR570.8_10Ag076800	-	-	-	-
SoffiXsponR570.05Bg351900.v2.1	1.95553	0.620264	1.65661	2.11346e-06	0.00110297	up	SoffiXsponR570.05Bg351900	-	-	-	KOG4658-Apoptotic ATPase[T]
SoffiXsponR570.10Cg012200.v2.1	1.37518	0.595106	1.2084	0.000424675	0.0423432	up	SoffiXsponR570.10Cg012200	-	-	-	KOG4658-Apoptotic ATPase[T]
SoffiXsponR570.6_9Ag176100.v2.1	0.632057	2.37337	-1.90881	0.000248471	0.0306169	down	SoffiXsponR570.6_9Ag176100	-	GO:0003674,GO:0003824,GO:0004601,GO:0005575,GO:0005618,GO:0005623,GO:0005911,GO:0008150,GO:0008152,GO:0009505,GO:0009506,GO:0009636,GO:0009664,GO:0009987,GO:0016043,GO:0016209,GO:0016491,GO:0016684,GO:0030054,GO:0030312,GO:0042221,GO:0044464,GO:0045229,GO:0050896,GO:0051716,GO:0055044,GO:0055114,GO:0070887,GO:0071554,GO:0071555,GO:0071669,GO:0071840,GO:0071944,GO:0097237,GO:0098754,GO:0098869,GO:…	K00430-ko00940 Phenylpropanoid biosynthesis	-
SoffiXsponR570.05Bg014900.v2.1	8.03126	3.01188	1.41496	6.97348e-05	0.0132497	up	SoffiXsponR570.05Bg014900	-	-	-	-
SoffiXsponR570.07Eg156100.v2.1	15.8135	36.5601	-1.20912	2.28278e-07	0.000209067	down	SoffiXsponR570.07Eg156100	-	-	-	-
SoffiXsponR570.07Ag000200.v2.1	0.768139	5.80775	-2.91854	3.90792e-10	1.24917e-06	down	SoffiXsponR570.07Ag000200	-	-	-	-
SoffiXsponR570.03Ag027600.v2.1	1.95702	0.856104	1.1928	0.00038365	0.0398618	up	SoffiXsponR570.03Ag027600	-	-	-	-
SoffiXsponR570.10Ag140100.v2.1	2.99708	0.786808	1.92947	8.51957e-07	0.000609155	up	SoffiXsponR570.10Ag140100	-	-	-	-
SoffiXsponR570.05Bg074200.v2.1	0.226056	1.37503	-2.60472	0.000345328	0.0377951	down	SoffiXsponR570.05Bg074200	-	-	-	-
SoffiXsponR570.4us91g067600.v2.1	2.77382	9.50354	-1.77659	1.03661e-08	1.73322e-05	down	SoffiXsponR570.4us91g067600	-	-	-	-
SoffiXsponR570.03Dg352700.v2.1	4.03382	1.15484	1.80445	1.46647e-08	2.28734e-05	up	SoffiXsponR570.03Dg352700	-	GO:0000902,GO:0003674,GO:0005488,GO:0005515,GO:0005516,GO:0005575,GO:0005622,GO:0005623,GO:0005737,GO:0005773,GO:0005774,GO:0005886,GO:0006629,GO:0006694,GO:0006725,GO:0008150,GO:0008152,GO:0008202,GO:0008610,GO:0009058,GO:0009653,GO:0009698,GO:0009808,GO:0009826,GO:0009832,GO:0009834,GO:0009987,GO:0010817,GO:0016020,GO:0016021,GO:0016043,GO:0016049,GO:0016128,GO:0016129,GO:0016131,GO:0016132,GO:…	K09828-ko00100 Steroid biosynthesis	KOG1262-FAD-binding protein DIMINUTO[R]
SoffiXsponR570.07Dg111800.v2.1	0.374694	1.05143	-1.48857	6.09154e-06	0.00237289	down	SoffiXsponR570.07Dg111800	-	-	-	KOG1192-UDP-glucuronosyl and UDP-glucosyl transferase[GC]
SoffiXsponR570.7_10Ag311700.v2.1	5.5172	12.4646	-1.17583	1.50949e-06	0.000896461	down	SoffiXsponR570.7_10Ag311700	-	-	-	-
SoffiXsponR570.07Ag000100.v2.1	0.0318593	0.971719	-4.93075	0.000110127	0.0179003	down	SoffiXsponR570.07Ag000100	-	-	-	-
SoffiXsponR570.01Cg206100.v2.1	0.830493	0.108299	2.93894	6.27355e-05	0.0123552	up	SoffiXsponR570.01Cg206100	-	-	-	-
SoffiXsponR570.03Cg199600.v2.1	1.64283	0.365176	2.16951	0.000235035	0.0296608	up	SoffiXsponR570.03Cg199600	-	-	-	KOG1187-Serine/threonine protein kinase[T]
SoffiXsponR570.10Ag105800.v2.1	4.9448	1.60383	1.62439	0.000520753	0.0482901	up	SoffiXsponR570.10Ag105800	-	-	-	-
SoffiXsponR570.09Eg085600.v2.1	0.637958	0.174139	1.87322	0.000391156	0.040295	up	SoffiXsponR570.09Eg085600	-	-	-	KOG1144-Translation initiation factor 5B (eIF-5B)[J]
SoffiXsponR570.08Ag076200.v2.1	0.405648	0.040449	3.32605	0.000250844	0.0308393	up	SoffiXsponR570.08Ag076200	-	GO:0005575,GO:0005622,GO:0005623,GO:0005737,GO:0009507,GO:0009534,GO:0009536,GO:0009543,GO:0009579,GO:0031976,GO:0031977,GO:0031978,GO:0031984,GO:0043226,GO:0043227,GO:0043229,GO:0043231,GO:0044422,GO:0044424,GO:0044434,GO:0044435,GO:0044436,GO:0044444,GO:0044446,GO:0044464	K00422-ko00350 Tyrosine metabolism;ko00950 Isoquinoline alkaloid biosynthesis	-
SoffiXsponR570.06Dg005400.v2.1	6.06764	1.42396	2.09123	0.00020587	0.0269244	up	SoffiXsponR570.06Dg005400	-	-	-	KOG4658-Apoptotic ATPase[T]
SoffiXsponR570.01Cg075400.v2.1	0.300626	0.023938	3.6506	0.000522901	0.0484067	up	SoffiXsponR570.01Cg075400	-	GO:0003674,GO:0003824,GO:0005575,GO:0005622,GO:0005623,GO:0005737,GO:0006629,GO:0007275,GO:0008150,GO:0008152,GO:0009507,GO:0009536,GO:0009653,GO:0009791,GO:0009987,GO:0010015,GO:0010101,GO:0010102,GO:0010311,GO:0016165,GO:0016491,GO:0016701,GO:0016702,GO:0022622,GO:0030258,GO:0031347,GO:0031348,GO:0032501,GO:0032502,GO:0034440,GO:0043226,GO:0043227,GO:0043229,GO:0043231,GO:0044237,GO:0044238,GO:…	K15718-ko00591 Linoleic acid metabolism	-
SoffiXsponR570.6_9Ag214700.v2.1	43.3569	93.2595	-1.10499	4.57415e-14	4.97124e-10	down	SoffiXsponR570.6_9Ag214700	-	-	-	KOG2322-N-methyl-D-aspartate receptor glutamate-binding subunit[T]
SoffiXsponR570.05Eg080800.v2.1	2.05123	0.865394	1.24506	0.000211697	0.0274225	up	SoffiXsponR570.05Eg080800	-	-	-	-
SoffiXsponR570.07Eg150000.v2.1	0.615415	4.26052	-2.7914	3.1826e-06	0.00151197	down	SoffiXsponR570.07Eg150000	-	-	-	-
SoffiXsponR570.01Bg249400.v2.1	1.24656	0.315811	1.98082	0.00034763	0.0379057	up	SoffiXsponR570.01Bg249400	-	-	-	-
SoffiXsponR570.01Cg332900.v2.1	2.27317	10.3351	-2.18477	0.000171336	0.0236691	down	SoffiXsponR570.01Cg332900	-	-	K13464-ko04075 Plant hormone signal transduction	-
SoffiXsponR570.02Cg156500.v2.1	1.11301	0.262238	2.08552	1.59535e-13	1.33372e-09	up	SoffiXsponR570.02Cg156500	-	-	-	-
SoffiXsponR570.02Bg219300.v2.1	0.132504	0.664103	-2.32537	0.000255959	0.031186	down	SoffiXsponR570.02Bg219300	-	GO:0001067,GO:0001101,GO:0003674,GO:0003676,GO:0003677,GO:0003700,GO:0005488,GO:0005575,GO:0005622,GO:0005623,GO:0005634,GO:0005737,GO:0006355,GO:0006950,GO:0008150,GO:0009611,GO:0009719,GO:0009725,GO:0009737,GO:0009889,GO:0009892,GO:0010033,GO:0010468,GO:0010556,GO:0010605,GO:0010629,GO:0019219,GO:0019222,GO:0031323,GO:0031326,GO:0033993,GO:0042221,GO:0043226,GO:0043227,GO:0043229,GO:0043231,GO:…	-	KOG1318-Helix loop helix transcription factor EB[K]
SoffiXsponR570.04Gg114000.v2.1	0.433091	0.102416	2.08023	0.000168346	0.0234866	up	SoffiXsponR570.04Gg114000	-	-	-	-
SoffiXsponR570.01Cg297100.v2.1	89.2575	29.8527	1.58011	5.9115e-06	0.00231103	up	SoffiXsponR570.01Cg297100	-	-	-	-
SoffiXsponR570.10Eg087500.v2.1	0.748555	0.157127	2.25218	2.65105e-05	0.00697624	up	SoffiXsponR570.10Eg087500	-	-	-	KOG4658-Apoptotic ATPase[T]
SoffiXsponR570.01Cg325900.v2.1	1.3887	0.485268	1.51688	7.82035e-06	0.00283308	up	SoffiXsponR570.01Cg325900	-	-	-	KOG0520-Uncharacterized conserved protein, contains IPT/TIG domain[S]
SoffiXsponR570.07Bg227400.v2.1	3.13445	12.8892	-2.03988	1.59394e-05	0.00479864	down	SoffiXsponR570.07Bg227400	-	-	-	-
SoffiXsponR570.03Cg010200.v2.1	1.09193	0.249411	2.13028	0.000160129	0.0226307	up	SoffiXsponR570.03Cg010200	-	-	-	-
SoffiXsponR570.01Dg065800.v2.1	0.348741	1.38865	-1.99346	1.29164e-07	0.000128786	down	SoffiXsponR570.01Dg065800	-	-	-	KOG0156-Cytochrome P450 CYP2 subfamily[Q]
SoffiXsponR570.04Bg014500.v2.1	1.45977	0.466419	1.64604	0.000440215	0.0434136	up	SoffiXsponR570.04Bg014500	-	-	-	-
SoffiXsponR570.5_9Ag068600.v2.1	2.84478	7.12092	-1.32375	3.19801e-09	6.55779e-06	down	SoffiXsponR570.5_9Ag068600	-	-	-	KOG1192-UDP-glucuronosyl and UDP-glucosyl transferase[GC]
SoffiXsponR570.04Ag256600.v2.1	3.46463	1.58763	1.12583	0.00042322	0.0422369	up	SoffiXsponR570.04Ag256600	-	GO:0000041,GO:0003674,GO:0005215,GO:0005575,GO:0005623,GO:0005886,GO:0006810,GO:0006811,GO:0006812,GO:0006855,GO:0008150,GO:0015238,GO:0015691,GO:0015893,GO:0016020,GO:0022857,GO:0030001,GO:0042221,GO:0042493,GO:0044464,GO:0050896,GO:0051179,GO:0051234,GO:0051235,GO:0051238,GO:0055085,GO:0065007,GO:0065008,GO:0070838,GO:0071944,GO:0072511	-	KOG1347-Uncharacterized membrane protein, predicted efflux pump[R]
SoffiXsponR570.10Fg120400.v2.1	2.94092	6.24199	-1.08574	3.05214e-05	0.00768216	down	SoffiXsponR570.10Fg120400	-	GO:0003674,GO:0005575,GO:0005622,GO:0005623,GO:0005737,GO:0008047,GO:0008150,GO:0009507,GO:0009532,GO:0009536,GO:0009570,GO:0009579,GO:0030234,GO:0043085,GO:0043226,GO:0043227,GO:0043229,GO:0043231,GO:0044093,GO:0044422,GO:0044424,GO:0044434,GO:0044435,GO:0044444,GO:0044446,GO:0044464,GO:0046863,GO:0050790,GO:0065007,GO:0065009,GO:0098772	-	KOG0651-26S proteasome regulatory complex, ATPase RPT4[O]
SoffiXsponR570.05Cg031700.v2.1	4.68624	1.90654	1.29747	4.31563e-05	0.0097714	up	SoffiXsponR570.05Cg031700	-	-	K16189-ko04075 Plant hormone signal transduction	KOG1318-Helix loop helix transcription factor EB[K]
SoffiXsponR570.05Eg142300.v2.1	0.291473	0.808421	-1.47174	0.000171832	0.0236691	down	SoffiXsponR570.05Eg142300	-	GO:0003674,GO:0003824,GO:0004805,GO:0005575,GO:0005576,GO:0005618,GO:0005622,GO:0005623,GO:0005634,GO:0005730,GO:0005737,GO:0005829,GO:0005886,GO:0005975,GO:0005984,GO:0005991,GO:0005992,GO:0006793,GO:0006796,GO:0008150,GO:0008152,GO:0009058,GO:0009311,GO:0009312,GO:0009507,GO:0009536,GO:0009987,GO:0010035,GO:0010038,GO:0016020,GO:0016051,GO:0016311,GO:0016787,GO:0016788,GO:0016791,GO:0019203,GO:…	K01087-ko00500 Starch and sucrose metabolism	KOG1050-Trehalose-6-phosphate synthase component TPS1 and related subunits[G]
SoffiXsponR570.03Ag128400.v2.1	7.76328	1.91788	2.01715	1.98395e-06	0.00106742	up	SoffiXsponR570.03Ag128400	-	GO:0003674,GO:0003700,GO:0006355,GO:0008150,GO:0009889,GO:0010468,GO:0010556,GO:0019219,GO:0019222,GO:0031323,GO:0031326,GO:0050789,GO:0050794,GO:0051171,GO:0051252,GO:0060255,GO:0065007,GO:0080090,GO:0140110,GO:1903506,GO:2000112,GO:2001141	-	-
SoffiXsponR570.01Eg230700.v2.1	4.87549	1.05658	2.20615	1.63023e-05	0.00486186	up	SoffiXsponR570.01Eg230700	-	-	-	KOG0143-Iron/ascorbate family oxidoreductases[QR]
SoffiXsponR570.02Bg029300.v2.1	0.424731	0.0234427	4.17934	0.000217066	0.0278853	up	SoffiXsponR570.02Bg029300	-	GO:0003674,GO:0003824,GO:0004672,GO:0004674,GO:0004693,GO:0005575,GO:0005622,GO:0005623,GO:0005634,GO:0005886,GO:0006464,GO:0006468,GO:0006793,GO:0006796,GO:0006807,GO:0008150,GO:0008152,GO:0009987,GO:0016020,GO:0016301,GO:0016310,GO:0016740,GO:0016772,GO:0016773,GO:0019538,GO:0036211,GO:0043170,GO:0043226,GO:0043227,GO:0043229,GO:0043231,GO:0043412,GO:0044237,GO:0044238,GO:0044260,GO:0044267,GO:…	-	KOG0600-Cdc2-related protein kinase[D]
SoffiXsponR570.09Bg077800.v2.1	2.33582	0.260994	3.16184	4.96503e-05	0.010743	up	SoffiXsponR570.09Bg077800	-	-	-	-
SoffiXsponR570.7os1g057400.v2.1	0.30829	1.7391	-2.49598	6.76139e-05	0.012983	down	SoffiXsponR570.7os1g057400	-	-	-	-
SoffiXsponR570.03Eg181600.v2.1	2.25903	4.54701	-1.00922	0.000274389	0.0327135	down	SoffiXsponR570.03Eg181600	-	GO:0003674,GO:0003824,GO:0004029,GO:0005575,GO:0005622,GO:0005623,GO:0005737,GO:0005783,GO:0008150,GO:0008152,GO:0012505,GO:0016020,GO:0016491,GO:0016620,GO:0016903,GO:0043226,GO:0043227,GO:0043229,GO:0043231,GO:0044424,GO:0044444,GO:0044464,GO:0055114	K00128-ko00010 Glycolysis / Gluconeogenesis;ko00053 Ascorbate and aldarate metabolism;ko00620 Pyruvate metabolism;ko00071 Fatty acid degradation;ko00561 Glycerolipid metabolism;ko00280 Valine, leucine and isoleucine degradation;ko00310 Lysine degradation;ko00330 Arginine and proline metabolism;ko00340 Histidine metabolism;ko00380 Tryptophan metabolism;ko00410 beta-Alanine metabolism;ko00770 Panto…	KOG2456-Aldehyde dehydrogenase[C]
SoffiXsponR570.03Bg111100.v2.1	4.19471	1.15471	1.86103	0.000333248	0.0369526	up	SoffiXsponR570.03Bg111100	-	GO:0003674,GO:0003700,GO:0006355,GO:0008150,GO:0009889,GO:0010468,GO:0010556,GO:0019219,GO:0019222,GO:0031323,GO:0031326,GO:0050789,GO:0050794,GO:0051171,GO:0051252,GO:0060255,GO:0065007,GO:0080090,GO:0140110,GO:1903506,GO:2000112,GO:2001141	-	-
SoffiXsponR570.09Dg083300.v2.1	9.01601	3.49746	1.36618	2.52881e-05	0.00672631	up	SoffiXsponR570.09Dg083300	-	-	-	-
SoffiXsponR570.05Bg195300.v2.1	31.0189	83.1302	-1.42222	0.000344733	0.0377681	down	SoffiXsponR570.05Bg195300	-	-	-	-
SoffiXsponR570.05Bg100400.v2.1	2.307	4.94071	-1.0987	0.000276015	0.0327843	down	SoffiXsponR570.05Bg100400	-	GO:0002831,GO:0002832,GO:0003674,GO:0003824,GO:0004175,GO:0004252,GO:0005575,GO:0005576,GO:0005618,GO:0005623,GO:0006508,GO:0006807,GO:0008150,GO:0008152,GO:0008233,GO:0008236,GO:0010033,GO:0010037,GO:0016787,GO:0017171,GO:0019538,GO:0030312,GO:0031347,GO:0031348,GO:0032101,GO:0032102,GO:0042221,GO:0042493,GO:0043170,GO:0043900,GO:0043901,GO:0044238,GO:0044464,GO:0048046,GO:0048519,GO:0048580,GO:…	-	KOG1153-Subtilisin-related protease/Vacuolar protease B[O]
SoffiXsponR570.5_9Ag193000.v2.1	0.932012	0.153434	2.60273	7.85334e-05	0.0142966	up	SoffiXsponR570.5_9Ag193000	-	GO:0000271,GO:0000278,GO:0000281,GO:0000910,GO:0003674,GO:0003824,GO:0005575,GO:0005622,GO:0005623,GO:0005737,GO:0005783,GO:0005794,GO:0005886,GO:0005975,GO:0005976,GO:0006073,GO:0007049,GO:0008150,GO:0008152,GO:0009058,GO:0009059,GO:0009250,GO:0009832,GO:0009833,GO:0009987,GO:0012505,GO:0016020,GO:0016051,GO:0016740,GO:0016757,GO:0016758,GO:0016759,GO:0022402,GO:0030243,GO:0030244,GO:0033692,GO:…	-	-
SoffiXsponR570.03Dg176000.v2.1	1.28623	0.251845	2.35254	4.12577e-06	0.00179357	up	SoffiXsponR570.03Dg176000	-	GO:0003674,GO:0003676,GO:0003723,GO:0003824,GO:0004518,GO:0004519,GO:0005488,GO:0005575,GO:0005622,GO:0005623,GO:0006139,GO:0006725,GO:0006807,GO:0008150,GO:0008152,GO:0009451,GO:0009987,GO:0016020,GO:0016070,GO:0016787,GO:0016788,GO:0034641,GO:0043170,GO:0043226,GO:0043227,GO:0043229,GO:0043231,GO:0043412,GO:0044237,GO:0044238,GO:0044424,GO:0044464,GO:0046483,GO:0071704,GO:0090304,GO:0090305,GO:…	-	-
SoffiXsponR570.10Ag185800.v2.1	14.9416	6.47542	1.20629	0.000163078	0.0229578	up	SoffiXsponR570.10Ag185800	-	-	-	-
SoffiXsponR570.01Ag130500.v2.1	10.8355	4.30263	1.33247	0.000529193	0.0487814	up	SoffiXsponR570.01Ag130500	-	-	-	-
SoffiXsponR570.03Dg063900.v2.1	0.04044	1.60995	-5.31509	3.22054e-17	5.83353e-13	down	SoffiXsponR570.03Dg063900	-	-	-	KOG4177-Ankyrin[M]
SoffiXsponR570.03Ag069800.v2.1	6.42513	12.9428	-1.01036	0.000189539	0.0253999	down	SoffiXsponR570.03Ag069800	-	GO:0003674,GO:0003824,GO:0005575,GO:0005622,GO:0005623,GO:0005737,GO:0005829,GO:0006725,GO:0008150,GO:0008152,GO:0009058,GO:0009628,GO:0009698,GO:0009699,GO:0009808,GO:0009809,GO:0009987,GO:0016491,GO:0016614,GO:0016616,GO:0019438,GO:0019748,GO:0044237,GO:0044249,GO:0044424,GO:0044444,GO:0044464,GO:0044550,GO:0045551,GO:0050896,GO:0055114,GO:0071704,GO:0080167,GO:1901360,GO:1901362,GO:1901576	K00083-ko00940 Phenylpropanoid biosynthesis	KOG0023-Alcohol dehydrogenase, class V[Q]
SoffiXsponR570.01Eg265200.v2.1	0.442716	0.0259627	4.09187	0.0002536	0.0310499	up	SoffiXsponR570.01Eg265200	-	-	-	-
SoffiXsponR570.04Dg040000.v2.1	1.68446	0.696607	1.27387	4.32549e-06	0.00185078	up	SoffiXsponR570.04Dg040000	-	-	-	-
SoffiXsponR570.09Bg025900.v2.1	2.66968	0.791314	1.75435	1.97706e-06	0.00106742	up	SoffiXsponR570.09Bg025900	-	-	K13457-ko04626 Plant-pathogen interaction	KOG4658-Apoptotic ATPase[T]
SoffiXsponR570.01Bg499500.v2.1	0.0107477	1.46173	-7.08751	3.18464e-05	0.00790205	down	SoffiXsponR570.01Bg499500	-	-	-	-
SoffiXsponR570.10Bg099200.v2.1	12.706	5.52849	1.20055	0.000367156	0.0390617	up	SoffiXsponR570.10Bg099200	-	-	-	KOG0048-Transcription factor, Myb superfamily[K]
SoffiXsponR570.1os1g005400.v2.1	10.3394	4.81852	1.10149	0.000103056	0.0170571	up	SoffiXsponR570.1os1g005400	-	-	K10523-ko04340 Hedgehog signaling pathway;ko04341 Hedgehog signaling pathway - fly	KOG4350-Uncharacterized conserved protein, contains BTB/POZ domain[R]
SoffiXsponR570.07Eg171700.v2.1	12.7582	2.07868	2.61768	5.30058e-06	0.00214153	up	SoffiXsponR570.07Eg171700	-	-	K10581-ko04120 Ubiquitin mediated proteolysis	-
SoffiXsponR570.8_5Ag128000.v2.1	2.70443	0.62576	2.11164	0.00022662	0.0289076	up	SoffiXsponR570.8_5Ag128000	-	GO:0000976,GO:0000981,GO:0000988,GO:0000989,GO:0001067,GO:0001076,GO:0001134,GO:0001135,GO:0001158,GO:0003674,GO:0003676,GO:0003677,GO:0003690,GO:0003700,GO:0005488,GO:0005575,GO:0005622,GO:0005623,GO:0005634,GO:0006355,GO:0006357,GO:0008150,GO:0009889,GO:0009890,GO:0009892,GO:0009987,GO:0010468,GO:0010556,GO:0010558,GO:0010605,GO:0010629,GO:0019219,GO:0019222,GO:0030154,GO:0031323,GO:0031324,GO:…	-	KOG0048-Transcription factor, Myb superfamily[K]
SoffiXsponR570.05Bg256200.v2.1	1.70186	0.43635	1.96355	0.000526183	0.0485863	up	SoffiXsponR570.05Bg256200	-	-	K01426-ko00330 Arginine and proline metabolism;ko00360 Phenylalanine metabolism;ko00380 Tryptophan metabolism;ko00627 Aminobenzoate degradation;ko00643 Styrene degradation	KOG1211-Amidases[J]
SoffiXsponR570.08Cg065700.v2.1	1.74126	0.0001	14.0878	0.000383393	0.0398618	up	SoffiXsponR570.08Cg065700	-	GO:0005575,GO:0005622,GO:0005623,GO:0005737,GO:0009507,GO:0009534,GO:0009536,GO:0009543,GO:0009579,GO:0031976,GO:0031977,GO:0031978,GO:0031984,GO:0043226,GO:0043227,GO:0043229,GO:0043231,GO:0044422,GO:0044424,GO:0044434,GO:0044435,GO:0044436,GO:0044444,GO:0044446,GO:0044464	K00422-ko00350 Tyrosine metabolism;ko00950 Isoquinoline alkaloid biosynthesis	-
SoffiXsponR570.03Fg046500.v2.1	72.1414	17.0106	2.08439	4.96199e-16	6.74092e-12	up	SoffiXsponR570.03Fg046500	-	-	K03262-ko04214 Apoptosis - fly	KOG2767-Translation initiation factor 5 (eIF-5)[J]
SoffiXsponR570.05Ag031400.v2.1	4.27689	0.62148	2.78278	6.37853e-09	1.13644e-05	up	SoffiXsponR570.05Ag031400	-	GO:0003674,GO:0003824,GO:0004364,GO:0005575,GO:0005622,GO:0005623,GO:0005737,GO:0006518,GO:0006575,GO:0006749,GO:0006790,GO:0006807,GO:0008150,GO:0008152,GO:0009987,GO:0016740,GO:0016765,GO:0034641,GO:0043603,GO:0044237,GO:0044424,GO:0044464,GO:0051186,GO:0071704,GO:1901564	K00799-ko00480 Glutathione metabolism;ko00980 Metabolism of xenobiotics by cytochrome P450;ko00982 Drug metabolism - cytochrome P450;ko00983 Drug metabolism - other enzymes;ko04212 Longevity regulating pathway - worm;ko05200 Pathways in cancer;ko05204 Chemical carcinogenesis - DNA adducts;ko05207 Chemical carcinogenesis - receptor activation;ko05208 Chemical carcinogenesis - reactive oxygen speci…	KOG0867-Glutathione S-transferase[O]
SoffiXsponR570.03Dg320200.v2.1	4.42755	2.16034	1.03525	0.000548034	0.0498417	up	SoffiXsponR570.03Dg320200	-	GO:0002239,GO:0003674,GO:0003824,GO:0004497,GO:0008150,GO:0008152,GO:0009058,GO:0009605,GO:0009607,GO:0016491,GO:0019748,GO:0043207,GO:0044550,GO:0050896,GO:0051704,GO:0051707,GO:0055114	-	KOG2614-Kynurenine 3-monooxygenase and related flavoprotein monooxygenases[CR]
SoffiXsponR570.07Cg185600.v2.1	3.08957	1.0559	1.54893	2.89064e-06	0.00141512	up	SoffiXsponR570.07Cg185600	-	GO:0001101,GO:0003674,GO:0003676,GO:0003677,GO:0003700,GO:0005488,GO:0006355,GO:0006950,GO:0006970,GO:0007154,GO:0007165,GO:0007275,GO:0007623,GO:0008150,GO:0009628,GO:0009651,GO:0009719,GO:0009723,GO:0009725,GO:0009733,GO:0009734,GO:0009737,GO:0009739,GO:0009751,GO:0009753,GO:0009755,GO:0009791,GO:0009845,GO:0009889,GO:0009909,GO:0009987,GO:0010033,GO:0010468,GO:0010556,GO:0010600,GO:0010817,GO:…	-	-
SoffiXsponR570.04Ag040800.v2.1	0.65446	2.22804	-1.7674	5.00927e-05	0.0107805	down	SoffiXsponR570.04Ag040800	-	-	-	-
SoffiXsponR570.10Bg043300.v2.1	0.382063	3.06262	-3.00288	4.25188e-06	0.00183373	down	SoffiXsponR570.10Bg043300	-	-	-	KOG0157-Cytochrome P450 CYP4/CYP19/CYP26 subfamilies[QI]
SoffiXsponR570.06Cg133300.v2.1	0.57622	1.81066	-1.65183	0.000493475	0.0465146	down	SoffiXsponR570.06Cg133300	-	-	K03809-ko00130 Ubiquinone and other terpenoid-quinone biosynthesis	KOG3135-1,4-benzoquinone reductase-like; Trp repressor binding protein-like/protoplast-secreted protein[R]
SoffiXsponR570.6_9Ag278100.v2.1	0.515385	1.64832	-1.67727	1.4721e-05	0.00450675	down	SoffiXsponR570.6_9Ag278100	-	GO:0003674,GO:0003824,GO:0005488,GO:0005515,GO:0005575,GO:0005622,GO:0005623,GO:0005737,GO:0006725,GO:0006807,GO:0008150,GO:0008152,GO:0008168,GO:0008171,GO:0008757,GO:0009058,GO:0009812,GO:0009820,GO:0009821,GO:0009987,GO:0016740,GO:0016741,GO:0019438,GO:0030761,GO:0030766,GO:0032259,GO:0033799,GO:0034641,GO:0042802,GO:0042803,GO:0044237,GO:0044249,GO:0044271,GO:0044424,GO:0044464,GO:0046983,GO:…	-	KOG3178-Hydroxyindole-O-methyltransferase and related SAM-dependent methyltransferases[R]
SoffiXsponR570.02Eg008100.v2.1	0.584296	2.68734	-2.20141	0.000405829	0.0412171	down	SoffiXsponR570.02Eg008100	-	-	-	KOG0156-Cytochrome P450 CYP2 subfamily[Q]
SoffiXsponR570.10Cg079700.v2.1	1.09158	0.000233667	12.1897	6.30296e-05	0.012383	up	SoffiXsponR570.10Cg079700	-	-	-	-
SoffiXsponR570.9os1g010500.v2.1	5.37368	25.9476	-2.27162	9.89028e-08	0.000103354	down	SoffiXsponR570.9os1g010500	-	GO:0003674,GO:0003824,GO:0004497,GO:0005575,GO:0005622,GO:0005623,GO:0005737,GO:0005783,GO:0005789,GO:0008150,GO:0008152,GO:0009058,GO:0012505,GO:0016020,GO:0016491,GO:0016705,GO:0016709,GO:0019748,GO:0031090,GO:0031984,GO:0042175,GO:0043226,GO:0043227,GO:0043229,GO:0043231,GO:0044422,GO:0044424,GO:0044425,GO:0044432,GO:0044444,GO:0044446,GO:0044464,GO:0044550,GO:0055114,GO:0098827	-	KOG0156-Cytochrome P450 CYP2 subfamily[Q]
SoffiXsponR570.05Fg027500.v2.1	5.41179	2.28387	1.24463	2.42046e-05	0.00651133	up	SoffiXsponR570.05Fg027500	-	GO:0005575,GO:0005576	-	KOG1282-Serine carboxypeptidases (lysosomal cathepsin A)[OE]
SoffiXsponR570.01Bg496700.v2.1	0.213245	1.13378	-2.41055	6.25416e-07	0.000461865	down	SoffiXsponR570.01Bg496700	-	GO:0003674,GO:0003824,GO:0005215,GO:0005575,GO:0005623,GO:0005886,GO:0005887,GO:0006810,GO:0006811,GO:0006812,GO:0006820,GO:0008150,GO:0008324,GO:0008490,GO:0008509,GO:0015075,GO:0015103,GO:0015105,GO:0015291,GO:0015318,GO:0015399,GO:0015405,GO:0015446,GO:0015698,GO:0015700,GO:0016020,GO:0016021,GO:0016462,GO:0016787,GO:0016817,GO:0016818,GO:0016887,GO:0017111,GO:0019829,GO:0022804,GO:0022853,GO:…	-	KOG2639-Sodium sulfate symporter and related arsenite permeases[P]
SoffiXsponR570.01Eg269400.v2.1	1.70857	0.402507	2.0857	0.000511285	0.0476856	up	SoffiXsponR570.01Eg269400	-	-	-	KOG0272-U4/U6 small nuclear ribonucleoprotein Prp4 (contains WD40 repeats)[A]
SoffiXsponR570.05Dg089100.v2.1	1.64644	3.56301	-1.11374	0.000298734	0.0346867	down	SoffiXsponR570.05Dg089100	-	-	-	KOG0156-Cytochrome P450 CYP2 subfamily[Q]
SoffiXsponR570.05Eg027200.v2.1	0.495352	0.0001	12.2742	7.58134e-06	0.00280568	up	SoffiXsponR570.05Eg027200	-	-	-	KOG1187-Serine/threonine protein kinase[T]
SoffiXsponR570.02Bg237900.v2.1	7.41645	2.56298	1.53291	0.000483574	0.0459801	up	SoffiXsponR570.02Bg237900	-	GO:0003674,GO:0003700,GO:0006355,GO:0006417,GO:0008150,GO:0009719,GO:0009725,GO:0009733,GO:0009889,GO:0010033,GO:0010468,GO:0010556,GO:0010608,GO:0019219,GO:0019222,GO:0031323,GO:0031326,GO:0032268,GO:0034248,GO:0042221,GO:0050789,GO:0050794,GO:0050896,GO:0051171,GO:0051246,GO:0051252,GO:0060255,GO:0065007,GO:0080090,GO:0140110,GO:1903506,GO:2000112,GO:2001141	K14484-ko04075 Plant hormone signal transduction	-
SoffiXsponR570.02Bg207600.v2.1	5.83934	2.08056	1.48884	0.000211251	0.0274225	up	SoffiXsponR570.02Bg207600	-	-	-	-
SoffiXsponR570.06Ag132600.v2.1	0.162854	0.910806	-2.48356	2.10231e-06	0.00110297	down	SoffiXsponR570.06Ag132600	-	GO:0003674,GO:0003824,GO:0004497,GO:0005575,GO:0008150,GO:0008152,GO:0009058,GO:0009719,GO:0009725,GO:0009733,GO:0010033,GO:0016020,GO:0016491,GO:0016705,GO:0016709,GO:0019748,GO:0042221,GO:0044550,GO:0050896,GO:0055114	K05280-ko00941 Flavonoid biosynthesis;ko00944 Flavone and flavonol biosynthesis	KOG0156-Cytochrome P450 CYP2 subfamily[Q]
SoffiXsponR570.10Cg036900.v2.1	131.734	273.79	-1.05544	3.60638e-06	0.00162633	down	SoffiXsponR570.10Cg036900	-	GO:0005575,GO:0005622,GO:0005623,GO:0005737,GO:0009507,GO:0009536,GO:0043226,GO:0043227,GO:0043229,GO:0043231,GO:0044424,GO:0044444,GO:0044464	K01602-ko00630 Glyoxylate and dicarboxylate metabolism;ko00710 Carbon fixation in photosynthetic organisms	-
SoffiXsponR570.03Eg081600.v2.1	1.76894	0.670931	1.39865	0.000111871	0.0180927	up	SoffiXsponR570.03Eg081600	-	-	K14376-ko03015 mRNA surveillance pathway	KOG2245-Poly(A) polymerase and related nucleotidyltransferases[A]
SoffiXsponR570.6us88g057400.v2.1	1.64177	3.35859	-1.0326	0.000115717	0.0184402	down	SoffiXsponR570.6us88g057400	-	GO:0003674,GO:0005215,GO:0005575,GO:0005622,GO:0005623,GO:0005737,GO:0005886,GO:0005887,GO:0005938,GO:0006810,GO:0007154,GO:0007165,GO:0008150,GO:0009719,GO:0009725,GO:0009733,GO:0009734,GO:0009755,GO:0009987,GO:0010033,GO:0016020,GO:0016021,GO:0022857,GO:0023052,GO:0031224,GO:0031226,GO:0032870,GO:0042221,GO:0044424,GO:0044425,GO:0044444,GO:0044459,GO:0044464,GO:0050789,GO:0050794,GO:0050896,GO:…	-	-
SoffiXsponR570.04Dg041100.v2.1	0.225729	1.76146	-2.96411	1.07976e-11	6.17627e-08	down	SoffiXsponR570.04Dg041100	-	GO:0005575,GO:0005622,GO:0005623,GO:0005737,GO:0005783,GO:0012505,GO:0043226,GO:0043227,GO:0043229,GO:0043231,GO:0044424,GO:0044444,GO:0044464	-	KOG2203-GTP-binding protein[R]
SoffiXsponR570.06Gg089900.v2.1	0.568877	1.95802	-1.78321	0.00040379	0.0411703	down	SoffiXsponR570.06Gg089900	-	-	K03809-ko00130 Ubiquinone and other terpenoid-quinone biosynthesis	KOG3135-1,4-benzoquinone reductase-like; Trp repressor binding protein-like/protoplast-secreted protein[R]
SoffiXsponR570.09Dg027000.v2.1	0.574774	0.157754	1.86532	8.80911e-05	0.0155167	up	SoffiXsponR570.09Dg027000	-	-	K13457-ko04626 Plant-pathogen interaction	KOG4658-Apoptotic ATPase[T]
SoffiXsponR570.1os1g002200.v2.1	0.90034	2.92718	-1.70097	1.46449e-08	2.28734e-05	down	SoffiXsponR570.1os1g002200	-	-	K10523-ko04340 Hedgehog signaling pathway;ko04341 Hedgehog signaling pathway - fly	-
SoffiXsponR570.05Cg374400.v2.1	2.74547	0.704139	1.96312	0.000399663	0.0409024	up	SoffiXsponR570.05Cg374400	-	-	-	-
SoffiXsponR570.6_9Ag225100.v2.1	4.00521	11.6126	-1.53575	4.69557e-05	0.0103304	down	SoffiXsponR570.6_9Ag225100	-	GO:0005575,GO:0005622,GO:0005623,GO:0005737,GO:0005739,GO:0005740,GO:0005758,GO:0031967,GO:0031970,GO:0031974,GO:0031975,GO:0043226,GO:0043227,GO:0043229,GO:0043231,GO:0043233,GO:0044422,GO:0044424,GO:0044429,GO:0044444,GO:0044446,GO:0044464,GO:0070013	K08738-ko00190 Oxidative phosphorylation;ko02020 Two-component system;ko04210 Apoptosis;ko04214 Apoptosis - fly;ko04215 Apoptosis - multiple species;ko04115 p53 signaling pathway;ko05200 Pathways in cancer;ko05210 Colorectal cancer;ko05222 Small cell lung cancer;ko05170 Human immunodeficiency virus 1 infection;ko05161 Hepatitis B;ko05160 Hepatitis C;ko05164 Influenza A;ko05162 Measles;ko05168 Her…	KOG3453-Cytochrome c[C]
SoffiXsponR570.01Ag032500.v2.1	2.51821	1.0265	1.29467	0.000247555	0.0305734	up	SoffiXsponR570.01Ag032500	-	-	-	-
SoffiXsponR570.05Bg144800.v2.1	1.75047	0.512075	1.77332	9.65909e-07	0.000652025	up	SoffiXsponR570.05Bg144800	-	-	-	-
SoffiXsponR570.01Fg157000.v2.1	4.06827	1.69085	1.26666	6.66722e-05	0.0128932	up	SoffiXsponR570.01Fg157000	-	-	-	KOG1190-Polypyrimidine tract-binding protein[A]
SoffiXsponR570.01Cg125200.v2.1	3.63229	0.842342	2.1084	0.000135977	0.0205251	up	SoffiXsponR570.01Cg125200	-	-	-	-
SoffiXsponR570.07Eg211600.v2.1	3.39059	9.05456	-1.41711	0.00035295	0.0380529	down	SoffiXsponR570.07Eg211600	-	GO:0003674,GO:0003824,GO:0003959,GO:0005488,GO:0005515,GO:0005575,GO:0005622,GO:0005623,GO:0005737,GO:0007275,GO:0008150,GO:0008152,GO:0009314,GO:0009416,GO:0009507,GO:0009526,GO:0009527,GO:0009534,GO:0009535,GO:0009536,GO:0009579,GO:0009628,GO:0009639,GO:0009640,GO:0009642,GO:0009646,GO:0009647,GO:0009707,GO:0009719,GO:0009723,GO:0009725,GO:0009791,GO:0009941,GO:0010033,GO:0016020,GO:0016491,GO:…	K00218-ko00860 Porphyrin metabolism	KOG1208-Dehydrogenases with different specificities (related to short-chain alcohol dehydrogenases)[Q]
SoffiXsponR570.04Fg113000.v2.1	2.31716	12.5196	-2.43376	5.16159e-07	0.000403573	down	SoffiXsponR570.04Fg113000	-	-	-	-
SoffiXsponR570.01Eg045500.v2.1	5.02616	1.28026	1.97303	0.00021077	0.0274003	up	SoffiXsponR570.01Eg045500	-	-	-	-
SoffiXsponR570.03Ag189100.v2.1	14.4727	6.79448	1.0909	8.82014e-07	0.000626524	up	SoffiXsponR570.03Ag189100	-	GO:0001101,GO:0005575,GO:0005622,GO:0005623,GO:0005634,GO:0005737,GO:0006355,GO:0006950,GO:0006970,GO:0007154,GO:0008150,GO:0009266,GO:0009267,GO:0009409,GO:0009507,GO:0009536,GO:0009605,GO:0009628,GO:0009651,GO:0009719,GO:0009725,GO:0009737,GO:0009889,GO:0009890,GO:0009891,GO:0009892,GO:0009893,GO:0009987,GO:0009991,GO:0010033,GO:0010468,GO:0010556,GO:0010557,GO:0010558,GO:0010604,GO:0010605,GO:…	-	KOG1474-Transcription initiation factor TFIID, subunit BDF1 and related bromodomain proteins[K]
SoffiXsponR570.05Eg062200.v2.1	2.63224	0.997292	1.4002	0.000125107	0.0195356	up	SoffiXsponR570.05Eg062200	-	-	-	KOG1187-Serine/threonine protein kinase[T]
SoffiXsponR570.10Fg107500.v2.1	4.42756	1.19135	1.89391	0.000236512	0.0297052	up	SoffiXsponR570.10Fg107500	-	-	K04733-ko04010 MAPK signaling pathway;ko04064 NF-kappa B signaling pathway;ko04620 Toll-like receptor signaling pathway;ko04624 Toll and Imd signaling pathway;ko04621 NOD-like receptor signaling pathway;ko04722 Neurotrophin signaling pathway;ko05170 Human immunodeficiency virus 1 infection;ko05161 Hepatitis B;ko05171 Coronavirus disease - COVID-19;ko05164 Influenza A;ko05162 Measles;ko05168 Herpe…	KOG1187-Serine/threonine protein kinase[T]
SoffiXsponR570.03Cg048800.v2.1	1.24828	0.397963	1.64923	0.000110575	0.0179364	up	SoffiXsponR570.03Cg048800	-	-	-	KOG0617-Ras suppressor protein (contains leucine-rich repeats)[T]
SoffiXsponR570.02Ag000300.v2.1	6.74149	2.1951	1.61878	8.57333e-06	0.00300734	up	SoffiXsponR570.02Ag000300	-	-	-	-
SoffiXsponR570.01Bg316800.v2.1	2.27291	4.94288	-1.12081	0.000442108	0.0434684	down	SoffiXsponR570.01Bg316800	-	-	K01626-ko00400 Phenylalanine, tyrosine and tryptophan biosynthesis;ko02024 Quorum sensing	-
SoffiXsponR570.5_9Ag316700.v2.1	1.60631	3.88101	-1.27269	4.32897e-05	0.00978123	down	SoffiXsponR570.5_9Ag316700	-	GO:0002831,GO:0002832,GO:0003674,GO:0003824,GO:0004175,GO:0004252,GO:0005575,GO:0005576,GO:0005618,GO:0005623,GO:0006508,GO:0006807,GO:0008150,GO:0008152,GO:0008233,GO:0008236,GO:0010033,GO:0010037,GO:0016787,GO:0017171,GO:0019538,GO:0030312,GO:0031347,GO:0031348,GO:0032101,GO:0032102,GO:0042221,GO:0042493,GO:0043170,GO:0043900,GO:0043901,GO:0044238,GO:0044464,GO:0048046,GO:0048519,GO:0048580,GO:…	-	KOG1153-Subtilisin-related protease/Vacuolar protease B[O]
SoffiXsponR570.03Bg314300.v2.1	1.86507	0.638166	1.54723	0.000303501	0.0349415	up	SoffiXsponR570.03Bg314300	-	GO:0000902,GO:0003674,GO:0005488,GO:0005515,GO:0005516,GO:0005575,GO:0005622,GO:0005623,GO:0005737,GO:0005773,GO:0005774,GO:0005886,GO:0006629,GO:0006694,GO:0006725,GO:0008150,GO:0008152,GO:0008202,GO:0008610,GO:0009058,GO:0009653,GO:0009698,GO:0009808,GO:0009826,GO:0009832,GO:0009834,GO:0009987,GO:0010817,GO:0016020,GO:0016021,GO:0016043,GO:0016049,GO:0016128,GO:0016129,GO:0016131,GO:0016132,GO:…	K09828-ko00100 Steroid biosynthesis	KOG1262-FAD-binding protein DIMINUTO[R]
SoffiXsponR570.02Bg329300.v2.1	2.03458	0.549448	1.88867	1.86586e-06	0.00103771	up	SoffiXsponR570.02Bg329300	-	-	-	KOG1244-Predicted transcription factor Requiem/NEURO-D4[K]
SoffiXsponR570.03Cg083900.v2.1	25.2352	12.1851	1.05032	0.000201681	0.0265041	up	SoffiXsponR570.03Cg083900	-	-	-	-
SoffiXsponR570.07Ag252000.v2.1	0.983697	0.316013	1.63823	0.000518809	0.0481509	up	SoffiXsponR570.07Ag252000	-	-	-	KOG1176-Acyl-CoA synthetase[I]
SoffiXsponR570.08Eg013400.v2.1	3.20332	1.00954	1.66588	1.13714e-06	0.000731273	up	SoffiXsponR570.08Eg013400	-	-	-	-
SoffiXsponR570.01Fg098200.v2.1	0.422296	1.8855	-2.15862	0.000199364	0.0262314	down	SoffiXsponR570.01Fg098200	-	GO:0003674,GO:0003824,GO:0004620,GO:0004806,GO:0005575,GO:0005622,GO:0005623,GO:0005737,GO:0008970,GO:0009507,GO:0009536,GO:0016298,GO:0016787,GO:0016788,GO:0043226,GO:0043227,GO:0043229,GO:0043231,GO:0044424,GO:0044444,GO:0044464,GO:0047714,GO:0052689	-	KOG4569-Predicted lipase[I]
SoffiXsponR570.06Cg109100.v2.1	0.301928	1.45721	-2.27093	5.47404e-06	0.00217921	down	SoffiXsponR570.06Cg109100	-	GO:0003674,GO:0003824,GO:0004497,GO:0005575,GO:0008150,GO:0008152,GO:0009058,GO:0009719,GO:0009725,GO:0009733,GO:0010033,GO:0016020,GO:0016491,GO:0016705,GO:0016709,GO:0019748,GO:0042221,GO:0044550,GO:0050896,GO:0055114	K05280-ko00941 Flavonoid biosynthesis;ko00944 Flavone and flavonol biosynthesis	KOG0156-Cytochrome P450 CYP2 subfamily[Q]
SoffiXsponR570.03Eg155500.v2.1	16.8953	8.29937	1.02555	4.69227e-06	0.00196896	up	SoffiXsponR570.03Eg155500	-	GO:0001101,GO:0005575,GO:0005622,GO:0005623,GO:0005634,GO:0005737,GO:0006355,GO:0006950,GO:0006970,GO:0007154,GO:0008150,GO:0009266,GO:0009267,GO:0009409,GO:0009507,GO:0009536,GO:0009605,GO:0009628,GO:0009651,GO:0009719,GO:0009725,GO:0009737,GO:0009889,GO:0009890,GO:0009891,GO:0009892,GO:0009893,GO:0009987,GO:0009991,GO:0010033,GO:0010468,GO:0010556,GO:0010557,GO:0010558,GO:0010604,GO:0010605,GO:…	-	KOG1474-Transcription initiation factor TFIID, subunit BDF1 and related bromodomain proteins[K]
SoffiXsponR570.05Dg078900.v2.1	0.257204	0.0192193	3.74228	0.000235527	0.0296608	up	SoffiXsponR570.05Dg078900	-	-	-	-
SoffiXsponR570.5_9Ag044300.v2.1	0.937679	0.357503	1.39114	0.00054962	0.0499025	up	SoffiXsponR570.5_9Ag044300	-	-	-	KOG1052-Glutamate-gated kainate-type ion channel receptor subunit GluR5 and related subunits[PET]
SoffiXsponR570.9os1g036800.v2.1	1.13562	2.40284	-1.08126	2.69101e-05	0.00704727	down	SoffiXsponR570.9os1g036800	-	GO:0002252,GO:0002376,GO:0005575,GO:0005622,GO:0005623,GO:0005634,GO:0005655,GO:0005730,GO:0005737,GO:0005783,GO:0005829,GO:0006139,GO:0006396,GO:0006725,GO:0006807,GO:0006950,GO:0006952,GO:0006955,GO:0007275,GO:0008150,GO:0008152,GO:0009058,GO:0009605,GO:0009607,GO:0009615,GO:0009616,GO:0009791,GO:0009892,GO:0009987,GO:0010025,GO:0010033,GO:0010050,GO:0010166,GO:0010267,GO:0010467,GO:0010468,GO:…	-	-
SoffiXsponR570.04Dg016600.v2.1	2.7849	0.928085	1.5853	0.00019341	0.0257282	up	SoffiXsponR570.04Dg016600	-	-	-	-
SoffiXsponR570.04Gg093800.v2.1	0.908021	0.0001	13.1485	2.11493e-06	0.00110297	up	SoffiXsponR570.04Gg093800	-	-	K17991-ko00073 Cutin, suberine and wax biosynthesis	-
SoffiXsponR570.09Eg025800.v2.1	0.603682	0.150434	2.00466	6.53927e-05	0.0127365	up	SoffiXsponR570.09Eg025800	-	-	K13457-ko04626 Plant-pathogen interaction	KOG4658-Apoptotic ATPase[T]
SoffiXsponR570.04Eg098500.v2.1	0.721829	0.256049	1.49524	5.97368e-05	0.0120661	up	SoffiXsponR570.04Eg098500	-	-	-	KOG1906-DNA polymerase sigma[L]
SoffiXsponR570.07Ag155300.v2.1	7.54455	15.4652	-1.03552	0.000287757	0.033859	down	SoffiXsponR570.07Ag155300	-	GO:0008150,GO:0042592,GO:0048878,GO:0050801,GO:0055062,GO:0055081,GO:0055083,GO:0065007,GO:0065008,GO:0072505,GO:0072506,GO:0098771	-	KOG2533-Permease of the major facilitator superfamily[G]
SoffiXsponR570.02Cg064000.v2.1	1496.49	572.628	1.38591	2.10944e-05	0.00578931	up	SoffiXsponR570.02Cg064000	-	-	-	-
SoffiXsponR570.04Bg032500.v2.1	3.40155	0.809263	2.07151	1.04213e-06	0.000694365	up	SoffiXsponR570.04Bg032500	-	-	-	KOG1187-Serine/threonine protein kinase[T]
SoffiXsponR570.01Ag305300.v2.1	0.709041	2.0388	-1.52378	0.000395946	0.040596	down	SoffiXsponR570.01Ag305300	-	GO:0001101,GO:0003674,GO:0005215,GO:0005575,GO:0005623,GO:0005886,GO:0006810,GO:0006811,GO:0006820,GO:0006950,GO:0008150,GO:0008509,GO:0009414,GO:0009415,GO:0009628,GO:0010035,GO:0010167,GO:0015075,GO:0015103,GO:0015112,GO:0015318,GO:0015698,GO:0015706,GO:0016020,GO:0022857,GO:0034220,GO:0042221,GO:0044464,GO:0050896,GO:0051179,GO:0051234,GO:0055085,GO:0071705,GO:0071944,GO:0098656,GO:1901698,GO:…	-	KOG1237-H+/oligopeptide symporter[E]
SoffiXsponR570.03Dg064400.v2.1	0.0221627	0.700112	-4.98138	6.66845e-11	2.58834e-07	down	SoffiXsponR570.03Dg064400	-	-	-	KOG4177-Ankyrin[M]
SoffiXsponR570.04Ag232500.v2.1	2.38476	11.3344	-2.24879	6.12739e-06	0.00237833	down	SoffiXsponR570.04Ag232500	-	-	-	-
SoffiXsponR570.03Fg036300.v2.1	0.569143	0.0577163	3.30174	7.34632e-05	0.0138133	up	SoffiXsponR570.03Fg036300	-	-	-	-
SoffiXsponR570.04Gg063700.v2.1	2.87999	1.34881	1.09438	0.000188571	0.0253252	up	SoffiXsponR570.04Gg063700	-	GO:0000003,GO:0003006,GO:0003674,GO:0003676,GO:0003723,GO:0003824,GO:0004518,GO:0004519,GO:0005488,GO:0005575,GO:0005622,GO:0005623,GO:0006139,GO:0006725,GO:0006807,GO:0007275,GO:0008150,GO:0008152,GO:0009451,GO:0009790,GO:0009791,GO:0009793,GO:0009987,GO:0010154,GO:0016070,GO:0016787,GO:0016788,GO:0022414,GO:0032501,GO:0032502,GO:0034641,GO:0043170,GO:0043226,GO:0043227,GO:0043229,GO:0043231,GO:…	-	-
SoffiXsponR570.05Gg031000.v2.1	7.9787	2.84561	1.48742	0.000279015	0.0330323	up	SoffiXsponR570.05Gg031000	-	-	K04733-ko04010 MAPK signaling pathway;ko04064 NF-kappa B signaling pathway;ko04620 Toll-like receptor signaling pathway;ko04624 Toll and Imd signaling pathway;ko04621 NOD-like receptor signaling pathway;ko04722 Neurotrophin signaling pathway;ko05170 Human immunodeficiency virus 1 infection;ko05161 Hepatitis B;ko05171 Coronavirus disease - COVID-19;ko05164 Influenza A;ko05162 Measles;ko05168 Herpe…	KOG1187-Serine/threonine protein kinase[T]
SoffiXsponR570.05Eg062300.v2.1	5.3891	1.55668	1.79157	1.31014e-05	0.00416337	up	SoffiXsponR570.05Eg062300	-	-	-	KOG0444-Cytoskeletal regulator Flightless-I (contains leucine-rich and gelsolin repeats)[Z]
SoffiXsponR570.03Dg040800.v2.1	7.79253	3.59798	1.1149	0.00013351	0.0203506	up	SoffiXsponR570.03Dg040800	-	-	-	-
SoffiXsponR570.01Bg295800.v2.1	8.14417	2.26204	1.84815	4.15283e-05	0.00946192	up	SoffiXsponR570.01Bg295800	-	-	-	KOG0143-Iron/ascorbate family oxidoreductases[QR]
SoffiXsponR570.07Eg092800.v2.1	2.56551	0.67741	1.92114	6.97541e-08	7.65752e-05	up	SoffiXsponR570.07Eg092800	-	-	-	KOG1187-Serine/threonine protein kinase[T]
SoffiXsponR570.10Bg096200.v2.1	3.89182	1.68954	1.20382	0.000112465	0.0181347	up	SoffiXsponR570.10Bg096200	-	-	-	-
SoffiXsponR570.6_9Ag038800.v2.1	0.179935	1.29901	-2.85187	0.000381578	0.0398409	down	SoffiXsponR570.6_9Ag038800	-	-	-	-
SoffiXsponR570.01Cg095500.v2.1	1.61524	0.586544	1.46144	0.000168918	0.0235319	up	SoffiXsponR570.01Cg095500	-	GO:0003674,GO:0003700,GO:0005488,GO:0005515,GO:0006355,GO:0006950,GO:0008150,GO:0009266,GO:0009314,GO:0009408,GO:0009416,GO:0009628,GO:0009642,GO:0009644,GO:0009889,GO:0010468,GO:0010556,GO:0019219,GO:0019222,GO:0031323,GO:0031326,GO:0032268,GO:0042802,GO:0050789,GO:0050794,GO:0050896,GO:0051171,GO:0051246,GO:0051252,GO:0060255,GO:0065007,GO:0080090,GO:0140110,GO:1903506,GO:2000112,GO:2001141	-	KOG0627-Heat shock transcription factor[K]
SoffiXsponR570.01Bg438700.v2.1	4.57205	1.90534	1.2628	1.16163e-05	0.00380263	up	SoffiXsponR570.01Bg438700	-	GO:0003674,GO:0003824,GO:0004438,GO:0005575,GO:0005622,GO:0005623,GO:0005737,GO:0005768,GO:0005811,GO:0005911,GO:0006629,GO:0006644,GO:0006650,GO:0006793,GO:0006796,GO:0006996,GO:0007033,GO:0007272,GO:0007275,GO:0007399,GO:0007610,GO:0007626,GO:0008150,GO:0008152,GO:0008366,GO:0009506,GO:0009653,GO:0009987,GO:0010008,GO:0010720,GO:0010927,GO:0010975,GO:0010976,GO:0012505,GO:0016020,GO:0016043,GO:…	-	KOG1888-Putative phosphoinositide phosphatase[I]
SoffiXsponR570.08Bg164000.v2.1	1.82683	0.434992	2.07028	1.29134e-06	0.000811236	up	SoffiXsponR570.08Bg164000	-	-	-	KOG1347-Uncharacterized membrane protein, predicted efflux pump[R]
SoffiXsponR570.8_5Ag007600.v2.1	6.54326	15.745	-1.26681	1.08112e-09	2.67039e-06	down	SoffiXsponR570.8_5Ag007600	-	GO:0003674,GO:0003824,GO:0005488,GO:0005575,GO:0005622,GO:0005623,GO:0005737,GO:0006091,GO:0006124,GO:0006807,GO:0008150,GO:0008152,GO:0009055,GO:0009314,GO:0009416,GO:0009507,GO:0009532,GO:0009536,GO:0009570,GO:0009628,GO:0009642,GO:0009643,GO:0009767,GO:0009987,GO:0015979,GO:0016491,GO:0019538,GO:0019684,GO:0022900,GO:0043170,GO:0043226,GO:0043227,GO:0043229,GO:0043231,GO:0044237,GO:0044238,GO:…	K02639-ko00195 Photosynthesis	-
SoffiXsponR570.02Dg243200.v2.1	0.835492	0.294172	1.50597	0.000475859	0.0454853	up	SoffiXsponR570.02Dg243200	-	GO:0000245,GO:0000375,GO:0000377,GO:0000380,GO:0000395,GO:0000398,GO:0006139,GO:0006376,GO:0006396,GO:0006397,GO:0006725,GO:0006807,GO:0008150,GO:0008152,GO:0008380,GO:0009892,GO:0009987,GO:0010467,GO:0010468,GO:0010605,GO:0010629,GO:0016043,GO:0016070,GO:0016071,GO:0019219,GO:0019222,GO:0022607,GO:0022613,GO:0022618,GO:0031323,GO:0031324,GO:0033119,GO:0034622,GO:0034641,GO:0043170,GO:0043484,GO:…	-	KOG1847-mRNA splicing factor[A]
SoffiXsponR570.07Eg100100.v2.1	7.95307	1.86495	2.09237	4.05594e-05	0.00931932	up	SoffiXsponR570.07Eg100100	-	-	K15095-ko00902 Monoterpenoid biosynthesis	KOG1208-Dehydrogenases with different specificities (related to short-chain alcohol dehydrogenases)[Q]
SoffiXsponR570.03Fg077900.v2.1	1.99134	4.48924	-1.17273	0.000326697	0.036447	down	SoffiXsponR570.03Fg077900	-	GO:0003674,GO:0003824,GO:0005575,GO:0005622,GO:0005623,GO:0005737,GO:0005829,GO:0006725,GO:0008150,GO:0008152,GO:0009058,GO:0009628,GO:0009698,GO:0009699,GO:0009808,GO:0009809,GO:0009987,GO:0016491,GO:0016614,GO:0016616,GO:0019438,GO:0019748,GO:0044237,GO:0044249,GO:0044424,GO:0044444,GO:0044464,GO:0044550,GO:0045551,GO:0050896,GO:0055114,GO:0071704,GO:0080167,GO:1901360,GO:1901362,GO:1901576	K00083-ko00940 Phenylpropanoid biosynthesis	KOG0023-Alcohol dehydrogenase, class V[Q]
SoffiXsponR570.01Dg158200.v2.1	0.178418	0.890951	-2.32009	0.000315204	0.0356841	down	SoffiXsponR570.01Dg158200	-	GO:0003674,GO:0003824,GO:0004620,GO:0004806,GO:0005575,GO:0005622,GO:0005623,GO:0005737,GO:0008970,GO:0009507,GO:0009536,GO:0016298,GO:0016787,GO:0016788,GO:0043226,GO:0043227,GO:0043229,GO:0043231,GO:0044424,GO:0044444,GO:0044464,GO:0047714,GO:0052689	-	KOG4569-Predicted lipase[I]
SoffiXsponR570.02Fg324900.v2.1	1.82507	0.507562	1.8463	1.59026e-05	0.00479864	up	SoffiXsponR570.02Fg324900	-	-	-	KOG1244-Predicted transcription factor Requiem/NEURO-D4[K]
SoffiXsponR570.01Fg238300.v2.1	5.37493	2.23008	1.26915	9.56603e-06	0.00330255	up	SoffiXsponR570.01Fg238300	-	-	-	-
SoffiXsponR570.10Ag225500.v2.1	32.7285	75.012	-1.19657	1.08232e-05	0.0035753	down	SoffiXsponR570.10Ag225500	-	GO:0003674,GO:0005575,GO:0005622,GO:0005623,GO:0005737,GO:0008047,GO:0008150,GO:0009507,GO:0009532,GO:0009536,GO:0009570,GO:0009579,GO:0030234,GO:0043085,GO:0043226,GO:0043227,GO:0043229,GO:0043231,GO:0044093,GO:0044422,GO:0044424,GO:0044434,GO:0044435,GO:0044444,GO:0044446,GO:0044464,GO:0046863,GO:0050790,GO:0065007,GO:0065009,GO:0098772	-	KOG0651-26S proteasome regulatory complex, ATPase RPT4[O]
SoffiXsponR570.04Dg167900.v2.1	0.0529917	0.75773	-3.83785	0.000320253	0.0360305	down	SoffiXsponR570.04Dg167900	-	-	K14504-ko04075 Plant hormone signal transduction	-
SoffiXsponR570.03Cg071400.v2.1	3.469	7.067	-1.02658	0.000342048	0.0377019	down	SoffiXsponR570.03Cg071400	-	GO:0003674,GO:0003824,GO:0005575,GO:0005622,GO:0005623,GO:0005737,GO:0005829,GO:0006725,GO:0008150,GO:0008152,GO:0009058,GO:0009628,GO:0009698,GO:0009699,GO:0009808,GO:0009809,GO:0009987,GO:0016491,GO:0016614,GO:0016616,GO:0019438,GO:0019748,GO:0044237,GO:0044249,GO:0044424,GO:0044444,GO:0044464,GO:0044550,GO:0045551,GO:0050896,GO:0055114,GO:0071704,GO:0080167,GO:1901360,GO:1901362,GO:1901576	K00083-ko00940 Phenylpropanoid biosynthesis	KOG0023-Alcohol dehydrogenase, class V[Q]
SoffiXsponR570.07Ag088700.v2.1	2.59577	0.569908	2.18736	2.63415e-08	3.57852e-05	up	SoffiXsponR570.07Ag088700	-	-	-	-
SoffiXsponR570.05Dg328500.v2.1	0.815891	2.1531	-1.39997	2.051e-06	0.00108734	down	SoffiXsponR570.05Dg328500	-	-	-	KOG1192-UDP-glucuronosyl and UDP-glucosyl transferase[GC]
SoffiXsponR570.7_10Ag149700.v2.1	0.0001	0.474768	-12.213	6.61806e-08	7.41621e-05	down	SoffiXsponR570.7_10Ag149700	-	-	K03217-ko03060 Protein export;ko03070 Bacterial secretion system;ko02024 Quorum sensing	KOG1239-Inner membrane protein translocase involved in respiratory chain assembly[OU]
SoffiXsponR570.07Ag206700.v2.1	1.60225	0.0001	13.9678	5.08853e-09	9.37334e-06	up	SoffiXsponR570.07Ag206700	-	-	K10523-ko04340 Hedgehog signaling pathway;ko04341 Hedgehog signaling pathway - fly	-
SoffiXsponR570.01Fg292900.v2.1	4.74399	0.371818	3.67343	1.17498e-13	1.06415e-09	up	SoffiXsponR570.01Fg292900	-	-	-	-
SoffiXsponR570.01Eg130400.v2.1	1.81515	0.506777	1.84067	0.000496986	0.046724	up	SoffiXsponR570.01Eg130400	-	GO:0005575,GO:0005622,GO:0005623,GO:0005737,GO:0006996,GO:0008150,GO:0009507,GO:0009526,GO:0009527,GO:0009536,GO:0009657,GO:0009658,GO:0009707,GO:0009941,GO:0009987,GO:0010020,GO:0016020,GO:0016043,GO:0019867,GO:0031090,GO:0031967,GO:0031968,GO:0031969,GO:0031975,GO:0042170,GO:0043226,GO:0043227,GO:0043229,GO:0043231,GO:0043572,GO:0044422,GO:0044424,GO:0044434,GO:0044435,GO:0044444,GO:0044446,GO:…	-	-
SoffiXsponR570.06Cg004900.v2.1	7.1197	15.3276	-1.10625	0.000271566	0.032433	down	SoffiXsponR570.06Cg004900	-	GO:0000041,GO:0000325,GO:0003674,GO:0005215,GO:0005385,GO:0005575,GO:0005622,GO:0005623,GO:0005737,GO:0005773,GO:0005774,GO:0006810,GO:0006811,GO:0006812,GO:0006829,GO:0006873,GO:0006875,GO:0006882,GO:0008150,GO:0008324,GO:0009987,GO:0010035,GO:0010038,GO:0010043,GO:0015075,GO:0015318,GO:0016020,GO:0019725,GO:0022857,GO:0022890,GO:0030001,GO:0030003,GO:0031090,GO:0032879,GO:0034220,GO:0042221,GO:…	-	KOG1482-Zn2+ transporter[P]
SoffiXsponR570.01Bg073800.v2.1	1.36065	3.07903	-1.17818	0.000149325	0.0217532	down	SoffiXsponR570.01Bg073800	-	GO:0001101,GO:0001676,GO:0003674,GO:0003824,GO:0004497,GO:0005488,GO:0005575,GO:0005622,GO:0005623,GO:0005737,GO:0005739,GO:0006082,GO:0006629,GO:0006631,GO:0006690,GO:0006950,GO:0006952,GO:0008144,GO:0008150,GO:0008152,GO:0008202,GO:0009058,GO:0009507,GO:0009526,GO:0009532,GO:0009534,GO:0009535,GO:0009536,GO:0009570,GO:0009579,GO:0009605,GO:0009607,GO:0009611,GO:0009620,GO:0009694,GO:0009695,GO:…	K01723-ko00592 alpha-Linolenic acid metabolism	KOG0157-Cytochrome P450 CYP4/CYP19/CYP26 subfamilies[QI]
SoffiXsponR570.03Cg066100.v2.1	0.00528433	0.265735	-5.65212	1.49331e-05	0.00454607	down	SoffiXsponR570.03Cg066100	-	-	-	KOG4177-Ankyrin[M]
SoffiXsponR570.03Eg095700.v2.1	1.32047	0.429248	1.62117	2.99544e-05	0.00765752	up	SoffiXsponR570.03Eg095700	-	-	-	-
SoffiXsponR570.03Eg080900.v2.1	24.6584	11.8147	1.06149	0.000163684	0.0230133	up	SoffiXsponR570.03Eg080900	-	-	-	-
SoffiXsponR570.01Ag550000.v2.1	0.0107477	1.58186	-7.20146	1.71137e-05	0.00497309	down	SoffiXsponR570.01Ag550000	-	-	-	-
SoffiXsponR570.05Ag202100.v2.1	0.908172	0.231451	1.97226	1.64608e-05	0.00488791	up	SoffiXsponR570.05Ag202100	-	-	-	-
SoffiXsponR570.09Eg056300.v2.1	0.0559147	0.624931	-3.4824	2.3499e-07	0.000210604	down	SoffiXsponR570.09Eg056300	-	-	-	KOG1303-Amino acid transporters[E]
SoffiXsponR570.01Fg324900.v2.1	0.272791	1.18075	-2.11384	3.90332e-05	0.00916234	down	SoffiXsponR570.01Fg324900	-	GO:0000003,GO:0003006,GO:0003674,GO:0003700,GO:0006355,GO:0007275,GO:0008150,GO:0009791,GO:0009889,GO:0009908,GO:0010468,GO:0010556,GO:0019219,GO:0019222,GO:0022414,GO:0022603,GO:0031323,GO:0031326,GO:0032501,GO:0032502,GO:0048366,GO:0048367,GO:0048608,GO:0048731,GO:0048827,GO:0048831,GO:0048856,GO:0050789,GO:0050793,GO:0050794,GO:0051171,GO:0051239,GO:0051252,GO:0060255,GO:0061458,GO:0065007,GO:…	-	-
SoffiXsponR570.03Cg065600.v2.1	0.0263533	0.190845	-2.85634	0.00014247	0.0211528	down	SoffiXsponR570.03Cg065600	-	-	-	-
SoffiXsponR570.04Bg034700.v2.1	1.62357	0.41656	1.96258	1.10949e-06	0.000717738	up	SoffiXsponR570.04Bg034700	-	-	-	-
SoffiXsponR570.5_9Ag400000.v2.1	12.7111	2.11493	2.58741	1.12082e-09	2.70693e-06	up	SoffiXsponR570.5_9Ag400000	-	GO:0003674,GO:0003824,GO:0004364,GO:0005575,GO:0005622,GO:0005623,GO:0005737,GO:0006518,GO:0006575,GO:0006749,GO:0006790,GO:0006807,GO:0008150,GO:0008152,GO:0009987,GO:0016740,GO:0016765,GO:0034641,GO:0043603,GO:0044237,GO:0044424,GO:0044464,GO:0051186,GO:0071704,GO:1901564	K00799-ko00480 Glutathione metabolism;ko00980 Metabolism of xenobiotics by cytochrome P450;ko00982 Drug metabolism - cytochrome P450;ko00983 Drug metabolism - other enzymes;ko04212 Longevity regulating pathway - worm;ko05200 Pathways in cancer;ko05204 Chemical carcinogenesis - DNA adducts;ko05207 Chemical carcinogenesis - receptor activation;ko05208 Chemical carcinogenesis - reactive oxygen speci…	KOG0867-Glutathione S-transferase[O]
SoffiXsponR570.02Dg066300.v2.1	3.7902	0.671239	2.49738	2.10184e-09	4.79586e-06	up	SoffiXsponR570.02Dg066300	-	-	-	-
SoffiXsponR570.02Eg081800.v2.1	7.03989	15.1768	-1.10824	0.000257541	0.0312386	down	SoffiXsponR570.02Eg081800	-	-	-	-
SoffiXsponR570.05Fg042900.v2.1	1.54212	0.579063	1.41312	3.71704e-06	0.00164886	up	SoffiXsponR570.05Fg042900	-	-	-	KOG4658-Apoptotic ATPase[T]
SoffiXsponR570.8_5Ag047400.v2.1	74.9767	30.4142	1.3017	7.18938e-06	0.00271302	up	SoffiXsponR570.8_5Ag047400	-	-	-	-
SoffiXsponR570.01Fg154500.v2.1	7.62386	2.22893	1.77417	6.89423e-06	0.00262902	up	SoffiXsponR570.01Fg154500	-	-	-	KOG0272-U4/U6 small nuclear ribonucleoprotein Prp4 (contains WD40 repeats)[A]
SoffiXsponR570.07Ag000700.v2.1	0.607337	8.52232	-3.81068	8.30895e-08	8.76723e-05	down	SoffiXsponR570.07Ag000700	-	-	-	-
SoffiXsponR570.01Ag244900.v2.1	1.62226	0.547333	1.56751	0.00032149	0.0361322	up	SoffiXsponR570.01Ag244900	-	GO:0003674,GO:0003700,GO:0005488,GO:0005515,GO:0006355,GO:0006950,GO:0008150,GO:0009266,GO:0009314,GO:0009408,GO:0009416,GO:0009628,GO:0009642,GO:0009644,GO:0009889,GO:0010468,GO:0010556,GO:0019219,GO:0019222,GO:0031323,GO:0031326,GO:0032268,GO:0042802,GO:0050789,GO:0050794,GO:0050896,GO:0051171,GO:0051246,GO:0051252,GO:0060255,GO:0065007,GO:0080090,GO:0140110,GO:1903506,GO:2000112,GO:2001141	-	KOG0627-Heat shock transcription factor[K]
SoffiXsponR570.03Cg332000.v2.1	2.47701	0.958481	1.36978	4.53208e-05	0.0100722	up	SoffiXsponR570.03Cg332000	-	GO:0000902,GO:0003674,GO:0005488,GO:0005515,GO:0005516,GO:0005575,GO:0005622,GO:0005623,GO:0005737,GO:0005773,GO:0005774,GO:0005886,GO:0006629,GO:0006694,GO:0006725,GO:0008150,GO:0008152,GO:0008202,GO:0008610,GO:0009058,GO:0009653,GO:0009698,GO:0009808,GO:0009826,GO:0009832,GO:0009834,GO:0009987,GO:0010817,GO:0016020,GO:0016021,GO:0016043,GO:0016049,GO:0016128,GO:0016129,GO:0016131,GO:0016132,GO:…	K09828-ko00100 Steroid biosynthesis	KOG1262-FAD-binding protein DIMINUTO[R]
SoffiXsponR570.07Bg151700.v2.1	8.1424	2.14504	1.92445	7.70559e-05	0.0142597	up	SoffiXsponR570.07Bg151700	-	-	K15095-ko00902 Monoterpenoid biosynthesis	KOG0725-Reductases with broad range of substrate specificities[R]
SoffiXsponR570.06Dg054500.v2.1	0.369723	3.54322	-3.26054	2.80438e-09	5.86121e-06	down	SoffiXsponR570.06Dg054500	-	-	-	-
SoffiXsponR570.04Ag006700.v2.1	1.05137	3.28012	-1.64148	5.97504e-07	0.000444777	down	SoffiXsponR570.04Ag006700	-	GO:0000003,GO:0003006,GO:0003333,GO:0003674,GO:0005215,GO:0005342,GO:0005575,GO:0005622,GO:0005623,GO:0005737,GO:0005886,GO:0005887,GO:0005938,GO:0006810,GO:0006811,GO:0006812,GO:0006820,GO:0006855,GO:0006865,GO:0006868,GO:0007154,GO:0007165,GO:0007275,GO:0008150,GO:0008324,GO:0008509,GO:0008514,GO:0009719,GO:0009725,GO:0009733,GO:0009734,GO:0009755,GO:0009791,GO:0009987,GO:0010033,GO:0010154,GO:…	-	-
SoffiXsponR570.6_9Ag235500.v2.1	0.683744	0.168802	2.01812	2.21604e-06	0.00113071	up	SoffiXsponR570.6_9Ag235500	-	-	-	KOG0589-Serine/threonine protein kinase[R]
SoffiXsponR570.02Dg241600.v2.1	0.644123	0.138944	2.21283	0.00044457	0.0435302	up	SoffiXsponR570.02Dg241600	-	GO:0000003,GO:0000902,GO:0000904,GO:0001505,GO:0003006,GO:0003674,GO:0003824,GO:0005575,GO:0005622,GO:0005623,GO:0005737,GO:0005829,GO:0006576,GO:0006629,GO:0006644,GO:0006650,GO:0006656,GO:0006793,GO:0006796,GO:0006807,GO:0006935,GO:0007275,GO:0008150,GO:0008152,GO:0008168,GO:0008170,GO:0008610,GO:0008654,GO:0008757,GO:0009058,GO:0009308,GO:0009309,GO:0009555,GO:0009605,GO:0009653,GO:0009791,GO:…	K05929-ko00564 Glycerophospholipid metabolism	KOG1269-SAM-dependent methyltransferases[IR]
SoffiXsponR570.01Fg102700.v2.1	0.315161	1.94715	-2.62721	0.000379104	0.0398081	down	SoffiXsponR570.01Fg102700	-	-	-	-
SoffiXsponR570.02Bg213700.v2.1	1.10003	0.325841	1.7553	0.000205428	0.0268989	up	SoffiXsponR570.02Bg213700	-	GO:0000003,GO:0000902,GO:0000904,GO:0001505,GO:0003006,GO:0003674,GO:0003824,GO:0005575,GO:0005622,GO:0005623,GO:0005737,GO:0005829,GO:0006576,GO:0006629,GO:0006644,GO:0006650,GO:0006656,GO:0006793,GO:0006796,GO:0006807,GO:0006935,GO:0007275,GO:0008150,GO:0008152,GO:0008168,GO:0008170,GO:0008610,GO:0008654,GO:0008757,GO:0009058,GO:0009308,GO:0009309,GO:0009555,GO:0009605,GO:0009653,GO:0009791,GO:…	K05929-ko00564 Glycerophospholipid metabolism	KOG1269-SAM-dependent methyltransferases[IR]
SoffiXsponR570.04Ag091800.v2.1	1.28728	3.58155	-1.47626	9.32868e-07	0.000637642	down	SoffiXsponR570.04Ag091800	-	-	-	KOG1192-UDP-glucuronosyl and UDP-glucosyl transferase[GC]
SoffiXsponR570.10Bg206700.v2.1	29.371	61.9345	-1.07635	4.98739e-06	0.00203827	down	SoffiXsponR570.10Bg206700	-	GO:0003674,GO:0005575,GO:0005622,GO:0005623,GO:0005737,GO:0008047,GO:0008150,GO:0009507,GO:0009532,GO:0009536,GO:0009570,GO:0009579,GO:0030234,GO:0043085,GO:0043226,GO:0043227,GO:0043229,GO:0043231,GO:0044093,GO:0044422,GO:0044424,GO:0044434,GO:0044435,GO:0044444,GO:0044446,GO:0044464,GO:0046863,GO:0050790,GO:0065007,GO:0065009,GO:0098772	-	KOG0651-26S proteasome regulatory complex, ATPase RPT4[O]
SoffiXsponR570.04Bg032400.v2.1	3.02975	1.03204	1.5537	1.87145e-06	0.00103771	up	SoffiXsponR570.04Bg032400	-	-	-	KOG1187-Serine/threonine protein kinase[T]
SoffiXsponR570.01Dg372400.v2.1	1.47903	0.355235	2.0578	0.000534565	0.0489857	up	SoffiXsponR570.01Dg372400	-	-	-	-
SoffiXsponR570.08Ag149900.v2.1	0.800968	0.078836	3.34482	0.00043786	0.043261	up	SoffiXsponR570.08Ag149900	-	-	-	KOG0513-Ca2+-independent phospholipase A2[I]
SoffiXsponR570.07Bg227300.v2.1	0.508701	3.10239	-2.60849	8.51259e-06	0.00300375	down	SoffiXsponR570.07Bg227300	-	-	-	-
SoffiXsponR570.05Dg204900.v2.1	0.87081	0.28043	1.63472	0.000146791	0.0215295	up	SoffiXsponR570.05Dg204900	-	GO:0003674,GO:0003676,GO:0003723,GO:0003824,GO:0004518,GO:0004519,GO:0005488,GO:0005575,GO:0005622,GO:0005623,GO:0006139,GO:0006725,GO:0006807,GO:0008150,GO:0008152,GO:0009451,GO:0009987,GO:0016070,GO:0016787,GO:0016788,GO:0034641,GO:0043170,GO:0043226,GO:0043227,GO:0043229,GO:0043231,GO:0043412,GO:0044237,GO:0044238,GO:0044424,GO:0044464,GO:0046483,GO:0071704,GO:0090304,GO:0090305,GO:0097159,GO:…	-	-
SoffiXsponR570.8_10Ag231900.v2.1	0.764444	0.230098	1.73217	9.57408e-05	0.0162836	up	SoffiXsponR570.8_10Ag231900	-	-	-	KOG4658-Apoptotic ATPase[T]
SoffiXsponR570.07Bg227000.v2.1	1.97968	9.21571	-2.21883	8.33925e-07	0.000600211	down	SoffiXsponR570.07Bg227000	-	-	-	-
SoffiXsponR570.02Gg298300.v2.1	2.42131	1.12759	1.10255	5.76418e-05	0.0117755	up	SoffiXsponR570.02Gg298300	-	-	-	KOG4658-Apoptotic ATPase[T]
SoffiXsponR570.07Bg228000.v2.1	0.954627	4.16209	-2.1243	7.6119e-08	8.19078e-05	down	SoffiXsponR570.07Bg228000	-	-	-	-
SoffiXsponR570.04Bg170100.v2.1	16.5266	7.69046	1.10365	0.000441017	0.043415	up	SoffiXsponR570.04Bg170100	-	GO:0003674,GO:0003676,GO:0003723,GO:0003746,GO:0003824,GO:0003924,GO:0005488,GO:0005575,GO:0005622,GO:0005623,GO:0005737,GO:0006412,GO:0006414,GO:0006518,GO:0006807,GO:0008135,GO:0008150,GO:0008152,GO:0009058,GO:0009059,GO:0009987,GO:0010467,GO:0016462,GO:0016787,GO:0016817,GO:0016818,GO:0017111,GO:0019538,GO:0034641,GO:0034645,GO:0043043,GO:0043170,GO:0043603,GO:0043604,GO:0044237,GO:0044238,GO:…	K03231-ko03013 Nucleocytoplasmic transport;ko05134 Legionellosis;ko05140 Leishmaniasis	KOG0052-Translation elongation factor EF-1 alpha/Tu[J]
SoffiXsponR570.02Gg231500.v2.1	1.40934	2.87373	-1.0279	0.000216238	0.0278661	down	SoffiXsponR570.02Gg231500	-	-	-	-
SoffiXsponR570.04Gg017500.v2.1	49.8457	24.1116	1.04774	7.83396e-05	0.0142966	up	SoffiXsponR570.04Gg017500	-	-	-	KOG0804-Cytoplasmic Zn-finger protein BRAP2 (BRCA1 associated protein)[R]
SoffiXsponR570.10Fg125000.v2.1	4.75737	12.7996	-1.42787	3.05361e-05	0.00768216	down	SoffiXsponR570.10Fg125000	-	GO:0003674,GO:0005575,GO:0005622,GO:0005623,GO:0005737,GO:0008047,GO:0008150,GO:0009507,GO:0009532,GO:0009536,GO:0009570,GO:0009579,GO:0030234,GO:0043085,GO:0043226,GO:0043227,GO:0043229,GO:0043231,GO:0044093,GO:0044422,GO:0044424,GO:0044434,GO:0044435,GO:0044444,GO:0044446,GO:0044464,GO:0046863,GO:0050790,GO:0065007,GO:0065009,GO:0098772	-	-
SoffiXsponR570.05Ag206000.v2.1	3.36397	1.25162	1.42637	2.1933e-06	0.00112955	up	SoffiXsponR570.05Ag206000	-	-	-	-
SoffiXsponR570.06Bg030300.v2.1	1.41321	0.396147	1.83487	7.02007e-06	0.00266765	up	SoffiXsponR570.06Bg030300	-	-	-	-
SoffiXsponR570.05Cg350500.v2.1	3.90484	1.26127	1.63038	5.25868e-07	0.000406966	up	SoffiXsponR570.05Cg350500	-	-	-	KOG1052-Glutamate-gated kainate-type ion channel receptor subunit GluR5 and related subunits[PET]
SoffiXsponR570.05Cg121200.v2.1	8.87668	4.25862	1.05963	2.4155e-05	0.00651133	up	SoffiXsponR570.05Cg121200	-	-	-	KOG2953-mRNA-binding protein Encore[A]
SoffiXsponR570.8_10Ag149100.v2.1	58.5365	129.445	-1.14494	9.57209e-06	0.00330255	down	SoffiXsponR570.8_10Ag149100	-	GO:0003674,GO:0005575,GO:0005622,GO:0005623,GO:0005737,GO:0008047,GO:0008150,GO:0009507,GO:0009532,GO:0009536,GO:0009570,GO:0009579,GO:0030234,GO:0043085,GO:0043226,GO:0043227,GO:0043229,GO:0043231,GO:0044093,GO:0044422,GO:0044424,GO:0044434,GO:0044435,GO:0044444,GO:0044446,GO:0044464,GO:0046863,GO:0050790,GO:0065007,GO:0065009,GO:0098772	-	KOG0651-26S proteasome regulatory complex, ATPase RPT4[O]
SoffiXsponR570.01Dg162600.v2.1	0.188294	1.5473	-3.03869	0.000217874	0.0279561	down	SoffiXsponR570.01Dg162600	-	-	-	-
SoffiXsponR570.06Fg054200.v2.1	1.75415	0.596776	1.55551	0.000474701	0.0454146	up	SoffiXsponR570.06Fg054200	-	-	-	-
SoffiXsponR570.04Bg010000.v2.1	9.49529	30.4735	-1.68227	2.45303e-05	0.00655031	down	SoffiXsponR570.04Bg010000	-	GO:0000003,GO:0001101,GO:0003674,GO:0003824,GO:0004616,GO:0005575,GO:0005622,GO:0005623,GO:0005737,GO:0005777,GO:0005829,GO:0006950,GO:0006970,GO:0008037,GO:0008150,GO:0008152,GO:0009266,GO:0009409,GO:0009414,GO:0009415,GO:0009507,GO:0009532,GO:0009536,GO:0009566,GO:0009567,GO:0009570,GO:0009628,GO:0009651,GO:0009719,GO:0009725,GO:0009737,GO:0009987,GO:0009988,GO:0010033,GO:0010035,GO:0016043,GO:…	K00033-ko00030 Pentose phosphate pathway;ko00480 Glutathione metabolism	KOG2653-6-phosphogluconate dehydrogenase[G]
SoffiXsponR570.01Eg449100.v2.1	0.236342	1.41865	-2.58557	1.08648e-06	0.000711323	down	SoffiXsponR570.01Eg449100	-	GO:0003674,GO:0003824,GO:0005215,GO:0005575,GO:0005623,GO:0005886,GO:0005887,GO:0006810,GO:0006811,GO:0006812,GO:0006820,GO:0008150,GO:0008324,GO:0008490,GO:0008509,GO:0015075,GO:0015103,GO:0015105,GO:0015291,GO:0015318,GO:0015399,GO:0015405,GO:0015446,GO:0015698,GO:0015700,GO:0016020,GO:0016021,GO:0016462,GO:0016787,GO:0016817,GO:0016818,GO:0016887,GO:0017111,GO:0019829,GO:0022804,GO:0022853,GO:…	-	KOG2639-Sodium sulfate symporter and related arsenite permeases[P]

## Sheet: Sheet 3
Gene id	MeanTPM (A3)	MeanTPM (C)	log2FoldChange	pValue	qValue	result	GeneName	GeneDescription	GO	KEGG	KOG
SoffiXsponR570.03Dg355700.v2.1	1.33464	13.7046	-3.36013	3.18526e-05	0.000897028	down	SoffiXsponR570.03Dg355700	-	-	-	KOG4628-Predicted E3 ubiquitin ligase[O]
SoffiXsponR570.1Z083800.v2.1	0.385504	1.31632	-1.7717	4.96413e-05	0.00127431	down	SoffiXsponR570.1Z083800	-	GO:0006355,GO:0008150,GO:0009889,GO:0010468,GO:0010556,GO:0019219,GO:0019222,GO:0031323,GO:0031326,GO:0050789,GO:0050794,GO:0051171,GO:0051252,GO:0060255,GO:0065007,GO:0080090,GO:1903506,GO:2000112,GO:2001141	-	-
SoffiXsponR570.01Ag473400.v2.1	4.40415	11.4878	-1.38316	3.01994e-05	0.000859979	down	SoffiXsponR570.01Ag473400	-	GO:0003674,GO:0005215,GO:0005575,GO:0005623,GO:0005886,GO:0005887,GO:0006810,GO:0006811,GO:0006820,GO:0008150,GO:0008272,GO:0008509,GO:0015075,GO:0015103,GO:0015116,GO:0015318,GO:0015698,GO:0016020,GO:0016021,GO:0022857,GO:0031224,GO:0031226,GO:0034220,GO:0044425,GO:0044459,GO:0044464,GO:0051179,GO:0051234,GO:0055085,GO:0071944,GO:0072348,GO:0098656,GO:0098660,GO:0098661,GO:1901682,GO:1902358	-	KOG0236-Sulfate/bicarbonate/oxalate exchanger SAT-1 and related transporters (SLC26 family)[P]
SoffiXsponR570.1Z058100.v2.1	0.265526	1.32034	-2.31398	0.00356826	0.0308859	down	SoffiXsponR570.1Z058100	-	GO:0003674,GO:0003824,GO:0006725,GO:0008150,GO:0008152,GO:0008168,GO:0008171,GO:0008757,GO:0009058,GO:0009987,GO:0016740,GO:0016741,GO:0019438,GO:0032259,GO:0044237,GO:0044249	-	KOG3178-Hydroxyindole-O-methyltransferase and related SAM-dependent methyltransferases[R]
SoffiXsponR570.05Cg080300.v2.1	3.94158	1.69441	1.21799	0.00451565	0.0364175	up	SoffiXsponR570.05Cg080300	-	-	-	-
SoffiXsponR570.7_10Ag127100.v2.1	0.13617	0.486833	-1.83802	0.00296116	0.0270667	down	SoffiXsponR570.7_10Ag127100	-	-	-	-
SoffiXsponR570.04Eg062900.v2.1	3.71726	1.16243	1.6771	4.62957e-08	4.03827e-06	up	SoffiXsponR570.04Eg062900	-	GO:0000151,GO:0003674,GO:0005488,GO:0005515,GO:0005575,GO:0005622,GO:0005623,GO:0005737,GO:0005829,GO:0006508,GO:0006511,GO:0006807,GO:0008150,GO:0008152,GO:0009056,GO:0009057,GO:0009966,GO:0009968,GO:0009987,GO:0010498,GO:0010646,GO:0010648,GO:0019005,GO:0019222,GO:0019538,GO:0019899,GO:0019941,GO:0023051,GO:0023057,GO:0030162,GO:0030163,GO:0031323,GO:0031461,GO:0031625,GO:0032991,GO:0043161,GO:…	-	KOG4441-Proteins containing BTB/POZ and Kelch domains, involved in regulatory/signal transduction processes[TR]
SoffiXsponR570.04Fg022100.v2.1	0.761193	1.65621	-1.12155	0.00557185	0.0422824	down	SoffiXsponR570.04Fg022100	-	GO:0000723,GO:0000781,GO:0003674,GO:0004857,GO:0005488,GO:0005515,GO:0005575,GO:0005622,GO:0005623,GO:0005694,GO:0006139,GO:0006259,GO:0006457,GO:0006725,GO:0006807,GO:0006950,GO:0006996,GO:0007275,GO:0008150,GO:0008152,GO:0009266,GO:0009408,GO:0009628,GO:0009889,GO:0009890,GO:0009892,GO:0009987,GO:0010521,GO:0010556,GO:0010558,GO:0010605,GO:0016043,GO:0019219,GO:0019222,GO:0019827,GO:0030234,GO:…	-	-
SoffiXsponR570.06Ag140100.v2.1	0.79415	4.64786	-2.54908	6.21175e-09	7.14415e-07	down	SoffiXsponR570.06Ag140100	-	GO:0005575,GO:0005622,GO:0005623,GO:0005634,GO:0006139,GO:0006351,GO:0006725,GO:0006807,GO:0008150,GO:0008152,GO:0009058,GO:0009059,GO:0009299,GO:0009314,GO:0009416,GO:0009628,GO:0009653,GO:0009987,GO:0010467,GO:0016070,GO:0016071,GO:0018130,GO:0019438,GO:0032502,GO:0032774,GO:0034641,GO:0034645,GO:0034654,GO:0043170,GO:0043226,GO:0043227,GO:0043229,GO:0043231,GO:0044237,GO:0044238,GO:0044249,GO:…	-	-
SoffiXsponR570.6us88g060000.v2.1	5.66408	2.53551	1.15957	4.34868e-06	0.000182054	up	SoffiXsponR570.6us88g060000	-	-	-	KOG1187-Serine/threonine protein kinase[T]
SoffiXsponR570.01Fg290900.v2.1	4.92773	2.22208	1.14901	0.000611153	0.0086269	up	SoffiXsponR570.01Fg290900	-	GO:0005575,GO:0005622,GO:0005623,GO:0005737,GO:0009507,GO:0009526,GO:0009536,GO:0009941,GO:0031967,GO:0031975,GO:0043226,GO:0043227,GO:0043229,GO:0043231,GO:0044422,GO:0044424,GO:0044434,GO:0044435,GO:0044444,GO:0044446,GO:0044464	-	-
SoffiXsponR570.03Eg256200.v2.1	74.0201	36.3019	1.02787	3.74014e-05	0.00101605	up	SoffiXsponR570.03Eg256200	-	-	K02910-ko03010 Ribosome;ko05171 Coronavirus disease - COVID-19	KOG0893-60S ribosomal protein L31[J]
SoffiXsponR570.03Dg223200.v2.1	0.710265	2.51759	-1.82562	8.02948e-06	0.000297981	down	SoffiXsponR570.03Dg223200	-	GO:0000981,GO:0000988,GO:0000989,GO:0001067,GO:0001076,GO:0001101,GO:0001134,GO:0001135,GO:0003674,GO:0003676,GO:0003677,GO:0003700,GO:0005488,GO:0005575,GO:0005622,GO:0005623,GO:0005634,GO:0006355,GO:0006357,GO:0007154,GO:0007165,GO:0008150,GO:0009314,GO:0009416,GO:0009628,GO:0009639,GO:0009719,GO:0009725,GO:0009751,GO:0009889,GO:0009891,GO:0009893,GO:0009987,GO:0010017,GO:0010018,GO:0010033,GO:…	-	KOG0048-Transcription factor, Myb superfamily[K]
SoffiXsponR570.05Cg379600.v2.1	0.344497	1.19233	-1.79122	0.000854404	0.0110174	down	SoffiXsponR570.05Cg379600	-	-	-	-
SoffiXsponR570.08Eg137500.v2.1	22.0625	6.42415	1.78002	7.51819e-16	4.75087e-13	up	SoffiXsponR570.08Eg137500	-	-	-	KOG1187-Serine/threonine protein kinase[T]
SoffiXsponR570.01Ag197700.v2.1	0.133618	0.624752	-2.22517	0.000799695	0.0104951	down	SoffiXsponR570.01Ag197700	-	-	K06129-ko00564 Glycerophospholipid metabolism;ko04142 Lysosome	KOG2369-Lecithin:cholesterol acyltransferase (LCAT)/Acyl-ceramide synthase[I]
SoffiXsponR570.06Dg003500.v2.1	0.437381	0.124092	1.81748	0.00183474	0.0192539	up	SoffiXsponR570.06Dg003500	-	GO:0003674,GO:0003824,GO:0004672,GO:0004674,GO:0005575,GO:0005623,GO:0005886,GO:0006464,GO:0006468,GO:0006793,GO:0006796,GO:0006807,GO:0006950,GO:0006952,GO:0008150,GO:0008152,GO:0009605,GO:0009607,GO:0009617,GO:0009987,GO:0016020,GO:0016301,GO:0016310,GO:0016740,GO:0016772,GO:0016773,GO:0019538,GO:0036211,GO:0042742,GO:0043170,GO:0043207,GO:0043412,GO:0044237,GO:0044238,GO:0044260,GO:0044267,GO:…	-	KOG1187-Serine/threonine protein kinase[T]
SoffiXsponR570.07Eg040000.v2.1	1.03026	2.76101	-1.42218	5.35603e-08	4.57373e-06	down	SoffiXsponR570.07Eg040000	-	-	-	KOG1339-Aspartyl protease[O]
SoffiXsponR570.07Cg092000.v2.1	4.20515	1.99415	1.07638	0.000425938	0.00657639	up	SoffiXsponR570.07Cg092000	-	-	-	KOG1577-Aldo/keto reductase family proteins[R]
SoffiXsponR570.01Ag443800.v2.1	5.57299	2.3001	1.27675	0.00455698	0.0366443	up	SoffiXsponR570.01Ag443800	-	-	-	-
SoffiXsponR570.09Eg026600.v2.1	0.585239	1.39123	-1.24926	0.00303526	0.0275271	down	SoffiXsponR570.09Eg026600	-	GO:0000003,GO:0003006,GO:0003674,GO:0003700,GO:0005575,GO:0005622,GO:0005623,GO:0005634,GO:0006355,GO:0007275,GO:0007568,GO:0008150,GO:0009790,GO:0009791,GO:0009793,GO:0009825,GO:0009835,GO:0009889,GO:0009908,GO:0009987,GO:0010150,GO:0010154,GO:0010468,GO:0010556,GO:0016049,GO:0019219,GO:0019222,GO:0021700,GO:0022414,GO:0031323,GO:0031326,GO:0032501,GO:0032502,GO:0040007,GO:0043226,GO:0043227,GO:…	-	-
SoffiXsponR570.01Ag498100.v2.1	2.63586	0.960887	1.45584	0.00533376	0.0409787	up	SoffiXsponR570.01Ag498100	-	GO:0005575,GO:0005622,GO:0005623,GO:0005737,GO:0009507,GO:0009526,GO:0009536,GO:0009941,GO:0031967,GO:0031975,GO:0043226,GO:0043227,GO:0043229,GO:0043231,GO:0044422,GO:0044424,GO:0044434,GO:0044435,GO:0044444,GO:0044446,GO:0044464	-	-
SoffiXsponR570.02Bg079400.v2.1	0.779838	2.56597	-1.71826	0.000382688	0.00607859	down	SoffiXsponR570.02Bg079400	-	GO:0006950,GO:0008150,GO:0009266,GO:0009408,GO:0009628,GO:0009987,GO:0016043,GO:0022607,GO:0043933,GO:0044085,GO:0050896,GO:0051259,GO:0065003,GO:0071840	K13993-ko04141 Protein processing in endoplasmic reticulum	KOG0710-Molecular chaperone (small heat-shock protein Hsp26/Hsp42)[O]
SoffiXsponR570.8_5Ag106900.v2.1	2.4512	0.918407	1.41628	0.000565534	0.00814261	up	SoffiXsponR570.8_5Ag106900	-	GO:0000028,GO:0001763,GO:0003674,GO:0003676,GO:0003723,GO:0003729,GO:0003735,GO:0005198,GO:0005488,GO:0005575,GO:0005618,GO:0005622,GO:0005623,GO:0005737,GO:0005829,GO:0005840,GO:0005844,GO:0006996,GO:0007275,GO:0008150,GO:0009507,GO:0009536,GO:0009653,GO:0009888,GO:0009933,GO:0009987,GO:0010014,GO:0010016,GO:0010223,GO:0010252,GO:0010346,GO:0015935,GO:0016020,GO:0016043,GO:0022603,GO:0022607,GO:…	K02947-ko03010 Ribosome;ko05171 Coronavirus disease - COVID-19	KOG3344-40s ribosomal protein s10[J]
SoffiXsponR570.02Dg254800.v2.1	2.019	5.01237	-1.31185	3.09132e-07	2.02081e-05	down	SoffiXsponR570.02Dg254800	-	GO:0000096,GO:0000097,GO:0005575,GO:0005622,GO:0005623,GO:0005737,GO:0005829,GO:0006082,GO:0006520,GO:0006534,GO:0006790,GO:0006807,GO:0008150,GO:0008152,GO:0008652,GO:0009058,GO:0009069,GO:0009070,GO:0009987,GO:0016053,GO:0019344,GO:0019752,GO:0043436,GO:0044237,GO:0044238,GO:0044249,GO:0044272,GO:0044281,GO:0044283,GO:0044424,GO:0044444,GO:0044464,GO:0046394,GO:0071704,GO:1901564,GO:1901566,GO:…	K00640-ko00920 Sulfur metabolism;ko00270 Cysteine and methionine metabolism;ko00543 Exopolysaccharide biosynthesis;ko05111 Biofilm formation - Vibrio cholerae	KOG4750-Serine O-acetyltransferase[E]
SoffiXsponR570.04Ag021900.v2.1	0.920886	3.70951	-2.01013	6.43381e-08	5.36521e-06	down	SoffiXsponR570.04Ag021900	-	-	-	-
SoffiXsponR570.01Dg384100.v2.1	7.48403	3.57788	1.06471	6.05504e-05	0.00148773	up	SoffiXsponR570.01Dg384100	-	GO:0003674,GO:0005488,GO:0030246	-	-
SoffiXsponR570.8_10Ag329800.v2.1	4.39773	1.35319	1.7004	5.60165e-13	1.96049e-10	up	SoffiXsponR570.8_10Ag329800	-	-	-	KOG1187-Serine/threonine protein kinase[T]
SoffiXsponR570.01Bg315500.v2.1	1.80611	0.602489	1.58388	0.00180682	0.0190415	up	SoffiXsponR570.01Bg315500	-	-	-	KOG0156-Cytochrome P450 CYP2 subfamily[Q]
SoffiXsponR570.07Bg122100.v2.1	1.66279	0.721848	1.20384	0.00587049	0.043835	up	SoffiXsponR570.07Bg122100	-	-	-	KOG4759-Ribosome recycling factor[J]
SoffiXsponR570.01Dg083600.v2.1	0.906342	8.34857	-3.2034	0.00171058	0.0182935	down	SoffiXsponR570.01Dg083600	-	-	-	KOG1987-Speckle-type POZ protein SPOP and related proteins with TRAF, MATH and BTB/POZ domains[DR]
SoffiXsponR570.02Eg215100.v2.1	1.45038	0.234849	2.62662	0.000152073	0.00303518	up	SoffiXsponR570.02Eg215100	-	GO:0000003,GO:0000902,GO:0000904,GO:0001505,GO:0003006,GO:0003674,GO:0003824,GO:0005575,GO:0005622,GO:0005623,GO:0005737,GO:0005829,GO:0006576,GO:0006629,GO:0006644,GO:0006650,GO:0006656,GO:0006793,GO:0006796,GO:0006807,GO:0006935,GO:0007275,GO:0008150,GO:0008152,GO:0008168,GO:0008170,GO:0008610,GO:0008654,GO:0008757,GO:0009058,GO:0009308,GO:0009309,GO:0009555,GO:0009605,GO:0009653,GO:0009791,GO:…	K05929-ko00564 Glycerophospholipid metabolism	KOG1269-SAM-dependent methyltransferases[IR]
SoffiXsponR570.05Bg347700.v2.1	0.592778	1.27626	-1.10636	0.000190814	0.00359162	down	SoffiXsponR570.05Bg347700	-	GO:0000018,GO:0000228,GO:0000733,GO:0003674,GO:0003676,GO:0003824,GO:0004518,GO:0004519,GO:0004520,GO:0004536,GO:0005488,GO:0005515,GO:0005575,GO:0005622,GO:0005623,GO:0005634,GO:0005657,GO:0005694,GO:0006139,GO:0006259,GO:0006260,GO:0006261,GO:0006275,GO:0006281,GO:0006725,GO:0006807,GO:0006950,GO:0006974,GO:0006996,GO:0008150,GO:0008152,GO:0008156,GO:0009058,GO:0009059,GO:0009314,GO:0009411,GO:…	-	KOG1000-Chromatin remodeling protein HARP/SMARCAL1, DEAD-box superfamily[B]
SoffiXsponR570.07Eg042700.v2.1	0.97398	0.0256417	5.24733	0.00282209	0.0261591	up	SoffiXsponR570.07Eg042700	-	-	-	-
SoffiXsponR570.02Ag391500.v2.1	0.0817907	0.595948	-2.86518	3.0184e-07	1.98509e-05	down	SoffiXsponR570.02Ag391500	-	-	-	-
SoffiXsponR570.01Ag360200.v2.1	6.54043	2.94059	1.15328	0.0063527	0.0463392	up	SoffiXsponR570.01Ag360200	-	GO:0000244,GO:0000245,GO:0000375,GO:0000377,GO:0000381,GO:0000387,GO:0000395,GO:0000398,GO:0003674,GO:0003676,GO:0003723,GO:0003729,GO:0005488,GO:0005515,GO:0005575,GO:0005622,GO:0005623,GO:0005634,GO:0005654,GO:0005730,GO:0005737,GO:0005829,GO:0005886,GO:0006139,GO:0006355,GO:0006376,GO:0006396,GO:0006397,GO:0006725,GO:0006807,GO:0006810,GO:0008150,GO:0008152,GO:0008380,GO:0009889,GO:0009892,GO:…	K12900-ko03040 Spliceosome	-
SoffiXsponR570.07Dg236500.v2.1	0.0001	0.668968	-12.7077	2.31168e-08	2.23591e-06	down	SoffiXsponR570.07Dg236500	-	-	-	-
SoffiXsponR570.06Ag191200.v2.1	2.01744	4.37929	-1.11817	0.0040507	0.0337568	down	SoffiXsponR570.06Ag191200	-	-	-	-
SoffiXsponR570.06Cg111700.v2.1	2.69387	1.1605	1.21493	4.48595e-07	2.81114e-05	up	SoffiXsponR570.06Cg111700	-	GO:0000139,GO:0000322,GO:0000325,GO:0000326,GO:0005575,GO:0005622,GO:0005623,GO:0005737,GO:0005773,GO:0005774,GO:0005794,GO:0005829,GO:0006629,GO:0006643,GO:0006644,GO:0006664,GO:0006793,GO:0006796,GO:0006810,GO:0006886,GO:0006950,GO:0007154,GO:0008104,GO:0008150,GO:0008152,GO:0008610,GO:0008654,GO:0009058,GO:0009247,GO:0009267,GO:0009605,GO:0009705,GO:0009987,GO:0009991,GO:0012505,GO:0015031,GO:…	K15728-ko00561 Glycerolipid metabolism;ko00564 Glycerophospholipid metabolism;ko04150 mTOR signaling pathway;ko04936 Alcoholic liver disease	KOG2116-Protein involved in plasmid maintenance/nuclear protein involved in lipid metabolism[NI]
SoffiXsponR570.05Fg291800.v2.1	1.45142	3.28847	-1.17995	2.31696e-05	0.000696281	down	SoffiXsponR570.05Fg291800	-	-	-	KOG2690-Uncharacterized conserved protein, contains BSD domain[S]
SoffiXsponR570.01Fg277700.v2.1	4.69098	2.24638	1.06229	0.00199095	0.020435	up	SoffiXsponR570.01Fg277700	-	GO:0003674,GO:0003824,GO:0004438,GO:0005575,GO:0005622,GO:0005623,GO:0005737,GO:0005768,GO:0005811,GO:0005911,GO:0006629,GO:0006644,GO:0006650,GO:0006793,GO:0006796,GO:0006996,GO:0007033,GO:0007272,GO:0007275,GO:0007399,GO:0007610,GO:0007626,GO:0008150,GO:0008152,GO:0008366,GO:0009506,GO:0009653,GO:0009987,GO:0010008,GO:0010720,GO:0010927,GO:0010975,GO:0010976,GO:0012505,GO:0016020,GO:0016043,GO:…	-	KOG1888-Putative phosphoinositide phosphatase[I]
SoffiXsponR570.05Ag368000.v2.1	4.65478	2.31835	1.00562	0.00457938	0.0367647	up	SoffiXsponR570.05Ag368000	-	-	-	-
SoffiXsponR570.6_9Ag289000.v2.1	8.36859	16.7409	-1.00032	1.01314e-06	5.52441e-05	down	SoffiXsponR570.6_9Ag289000	-	GO:0000096,GO:0000097,GO:0003674,GO:0003824,GO:0005575,GO:0005622,GO:0005623,GO:0005737,GO:0005829,GO:0006082,GO:0006520,GO:0006534,GO:0006790,GO:0006807,GO:0008150,GO:0008152,GO:0008374,GO:0008652,GO:0009001,GO:0009058,GO:0009069,GO:0009070,GO:0009987,GO:0016053,GO:0016407,GO:0016412,GO:0016413,GO:0016740,GO:0016746,GO:0016747,GO:0019344,GO:0019752,GO:0043436,GO:0044237,GO:0044238,GO:0044249,GO:…	K00640-ko00920 Sulfur metabolism;ko00270 Cysteine and methionine metabolism;ko00543 Exopolysaccharide biosynthesis;ko05111 Biofilm formation - Vibrio cholerae	KOG4750-Serine O-acetyltransferase[E]
SoffiXsponR570.7os1g015200.v2.1	0.48973	1.12719	-1.20267	0.000809976	0.0105946	down	SoffiXsponR570.7os1g015200	-	GO:0002218,GO:0002253,GO:0002376,GO:0002682,GO:0002684,GO:0002764,GO:0003674,GO:0003824,GO:0004672,GO:0004888,GO:0005575,GO:0005623,GO:0005886,GO:0006464,GO:0006468,GO:0006793,GO:0006796,GO:0006807,GO:0006950,GO:0006952,GO:0006955,GO:0007154,GO:0007165,GO:0008150,GO:0008152,GO:0008219,GO:0009595,GO:0009605,GO:0009607,GO:0009617,GO:0009626,GO:0009987,GO:0010204,GO:0010359,GO:0012501,GO:0012505,GO:…	-	KOG1187-Serine/threonine protein kinase[T]
SoffiXsponR570.02Dg349000.v2.1	1.76474	4.01098	-1.1845	0.00133955	0.0153255	down	SoffiXsponR570.02Dg349000	-	GO:0000226,GO:0001578,GO:0005575,GO:0005623,GO:0005929,GO:0006996,GO:0007010,GO:0007017,GO:0008150,GO:0009987,GO:0016043,GO:0022607,GO:0030030,GO:0030031,GO:0031514,GO:0035082,GO:0036126,GO:0042995,GO:0043226,GO:0044085,GO:0044422,GO:0044441,GO:0044463,GO:0044464,GO:0044782,GO:0060271,GO:0070925,GO:0071840,GO:0097223,GO:0097224,GO:0097729,GO:0120025,GO:0120031,GO:0120036,GO:0120038,GO:1904158	-	KOG0714-Molecular chaperone (DnaJ superfamily)[O]
SoffiXsponR570.05Fg114200.v2.1	0.97693	0.313957	1.63769	0.000808756	0.0105835	up	SoffiXsponR570.05Fg114200	-	-	-	KOG0156-Cytochrome P450 CYP2 subfamily[Q]
SoffiXsponR570.05Ag212900.v2.1	3.27399	1.56505	1.06484	0.000255723	0.00449339	up	SoffiXsponR570.05Ag212900	-	-	-	KOG2606-OTU (ovarian tumor)-like cysteine protease[TO]
SoffiXsponR570.03Fg040600.v2.1	0.680825	1.75214	-1.36377	1.1858e-06	6.28569e-05	down	SoffiXsponR570.03Fg040600	-	-	-	KOG1203-Predicted dehydrogenase[G]
SoffiXsponR570.01Fg209300.v2.1	3.91697	1.69732	1.20648	0.001927	0.0199405	up	SoffiXsponR570.01Fg209300	-	GO:0003674,GO:0003676,GO:0003723,GO:0003824,GO:0004518,GO:0004519,GO:0005488,GO:0005575,GO:0005622,GO:0005623,GO:0006139,GO:0006725,GO:0006807,GO:0008150,GO:0008152,GO:0009451,GO:0009987,GO:0016070,GO:0016787,GO:0016788,GO:0034641,GO:0043170,GO:0043226,GO:0043227,GO:0043229,GO:0043231,GO:0043412,GO:0044237,GO:0044238,GO:0044424,GO:0044464,GO:0046483,GO:0071704,GO:0090304,GO:0090305,GO:0097159,GO:…	-	-
SoffiXsponR570.6_9Ag219400.v2.1	1.24086	3.35638	-1.43556	3.57805e-05	0.000979744	down	SoffiXsponR570.6_9Ag219400	-	GO:0003674,GO:0003824,GO:0008150,GO:0008152,GO:0009056,GO:0016787	-	KOG1515-Arylacetamide deacetylase[V]
SoffiXsponR570.01Cg059100.v2.1	0.804952	1.77657	-1.14212	5.86909e-05	0.00145315	down	SoffiXsponR570.01Cg059100	-	GO:0003674,GO:0003676,GO:0003677,GO:0003700,GO:0005488,GO:0005575,GO:0005622,GO:0005623,GO:0005634,GO:0006355,GO:0008150,GO:0009889,GO:0010468,GO:0010556,GO:0019219,GO:0019222,GO:0031323,GO:0031326,GO:0043226,GO:0043227,GO:0043229,GO:0043231,GO:0043565,GO:0044424,GO:0044464,GO:0050789,GO:0050794,GO:0051171,GO:0051252,GO:0060255,GO:0065007,GO:0080090,GO:0097159,GO:0140110,GO:1901363,GO:1903506,GO:…	-	-
SoffiXsponR570.09Dg131400.v2.1	0.265497	0.706365	-1.41172	4.0379e-05	0.00108145	down	SoffiXsponR570.09Dg131400	-	GO:0003674,GO:0003824,GO:0004672,GO:0004674,GO:0005488,GO:0005515,GO:0005516,GO:0005575,GO:0005623,GO:0005886,GO:0006464,GO:0006468,GO:0006793,GO:0006796,GO:0006807,GO:0008150,GO:0008152,GO:0009987,GO:0016020,GO:0016301,GO:0016310,GO:0016740,GO:0016772,GO:0016773,GO:0019538,GO:0036211,GO:0043170,GO:0043412,GO:0044237,GO:0044238,GO:0044260,GO:0044267,GO:0044464,GO:0071704,GO:0071944,GO:0140096,GO:…	-	KOG1187-Serine/threonine protein kinase[T]
SoffiXsponR570.07Ag113700.v2.1	1.35379	0.604191	1.16393	0.0014289	0.0160557	up	SoffiXsponR570.07Ag113700	-	GO:0003674,GO:0003676,GO:0003723,GO:0003824,GO:0004518,GO:0004519,GO:0005488,GO:0005575,GO:0005622,GO:0005623,GO:0006139,GO:0006725,GO:0006807,GO:0008150,GO:0008152,GO:0009451,GO:0009987,GO:0016070,GO:0016787,GO:0016788,GO:0034641,GO:0043170,GO:0043226,GO:0043227,GO:0043229,GO:0043231,GO:0043412,GO:0044237,GO:0044238,GO:0044424,GO:0044464,GO:0046483,GO:0071704,GO:0090304,GO:0090305,GO:0097159,GO:…	-	-
SoffiXsponR570.01Fg247500.v2.1	0.711602	1.76674	-1.31194	7.41875e-05	0.0017442	down	SoffiXsponR570.01Fg247500	-	GO:0002237,GO:0002831,GO:0002833,GO:0003674,GO:0003824,GO:0004672,GO:0004674,GO:0004675,GO:0004888,GO:0005575,GO:0005622,GO:0005623,GO:0005737,GO:0005773,GO:0005775,GO:0005886,GO:0006464,GO:0006468,GO:0006486,GO:0006793,GO:0006796,GO:0006807,GO:0007154,GO:0007165,GO:0007166,GO:0007167,GO:0007178,GO:0008150,GO:0008152,GO:0009058,GO:0009059,GO:0009100,GO:0009101,GO:0009605,GO:0009607,GO:0009617,GO:…	-	KOG1187-Serine/threonine protein kinase[T]
SoffiXsponR570.07Ag071500.v2.1	0.143309	0.641783	-2.16296	0.00204799	0.0208605	down	SoffiXsponR570.07Ag071500	-	GO:0000271,GO:0000278,GO:0000281,GO:0000910,GO:0003674,GO:0003824,GO:0005575,GO:0005622,GO:0005623,GO:0005737,GO:0005794,GO:0005886,GO:0005975,GO:0005976,GO:0006073,GO:0007049,GO:0007275,GO:0008150,GO:0008152,GO:0009058,GO:0009059,GO:0009250,GO:0009653,GO:0009832,GO:0009833,GO:0009888,GO:0009987,GO:0010015,GO:0010053,GO:0010054,GO:0012505,GO:0016020,GO:0016049,GO:0016051,GO:0016740,GO:0016757,GO:…	-	-
SoffiXsponR570.02Gg151600.v2.1	0.0149917	0.238451	-3.99146	0.000351361	0.00570203	down	SoffiXsponR570.02Gg151600	-	GO:0003674,GO:0003700,GO:0006355,GO:0008150,GO:0009889,GO:0010468,GO:0010556,GO:0019219,GO:0019222,GO:0031323,GO:0031326,GO:0050789,GO:0050794,GO:0051171,GO:0051252,GO:0060255,GO:0065007,GO:0080090,GO:0140110,GO:1903506,GO:2000112,GO:2001141	-	-
SoffiXsponR570.10us89g083100.v2.1	2.5861	0.855897	1.59527	0.0004083	0.00638604	up	SoffiXsponR570.10us89g083100	-	-	-	-
SoffiXsponR570.03Dg232700.v2.1	0.00849233	0.434097	-5.67571	0.000452941	0.00687021	down	SoffiXsponR570.03Dg232700	-	-	-	-
SoffiXsponR570.09Eg126600.v2.1	0.257624	0.898115	-1.80163	0.00360346	0.031103	down	SoffiXsponR570.09Eg126600	-	-	-	-
SoffiXsponR570.03Gg108300.v2.1	17.7304	7.05783	1.32893	0.000193715	0.0036366	up	SoffiXsponR570.03Gg108300	-	GO:0003674,GO:0003824,GO:0004175,GO:0004252,GO:0005575,GO:0005622,GO:0005623,GO:0005737,GO:0006508,GO:0006807,GO:0008150,GO:0008152,GO:0008233,GO:0008236,GO:0009507,GO:0009526,GO:0009534,GO:0009535,GO:0009536,GO:0009579,GO:0009941,GO:0016020,GO:0016787,GO:0017171,GO:0019538,GO:0031967,GO:0031975,GO:0031976,GO:0031984,GO:0034357,GO:0042651,GO:0043170,GO:0043226,GO:0043227,GO:0043229,GO:0043231,GO:…	-	-
SoffiXsponR570.05Ag205900.v2.1	85.0082	26.8739	1.6614	2.21426e-05	0.000672935	up	SoffiXsponR570.05Ag205900	-	-	-	-
SoffiXsponR570.04Ag200400.v2.1	2.02292	0.749535	1.43237	0.00155756	0.0170976	up	SoffiXsponR570.04Ag200400	-	-	-	-
SoffiXsponR570.06Gg050700.v2.1	0.894067	2.19907	-1.29844	1.85338e-07	1.31511e-05	down	SoffiXsponR570.06Gg050700	-	GO:0000003,GO:0000902,GO:0000904,GO:0002020,GO:0003006,GO:0003674,GO:0005488,GO:0005515,GO:0005575,GO:0005576,GO:0005622,GO:0005623,GO:0005737,GO:0005773,GO:0005794,GO:0005886,GO:0005911,GO:0008150,GO:0009506,GO:0009507,GO:0009536,GO:0009653,GO:0009826,GO:0009856,GO:0009860,GO:0009932,GO:0009987,GO:0012505,GO:0016020,GO:0016043,GO:0016049,GO:0019899,GO:0022414,GO:0030054,GO:0030154,GO:0032501,GO:…	-	KOG1471-Phosphatidylinositol transfer protein SEC14 and related proteins[I]
SoffiXsponR570.07Ag219200.v2.1	8.9359	4.3607	1.03506	4.90241e-05	0.00126074	up	SoffiXsponR570.07Ag219200	-	-	K02335-ko03030 DNA replication;ko03410 Base excision repair;ko03420 Nucleotide excision repair;ko03440 Homologous recombination	-
SoffiXsponR570.01Ag353100.v2.1	1.25077	5.79625	-2.2123	7.66992e-12	2.04792e-09	down	SoffiXsponR570.01Ag353100	-	-	K01626-ko00400 Phenylalanine, tyrosine and tryptophan biosynthesis;ko02024 Quorum sensing	-
SoffiXsponR570.08Ag136800.v2.1	0.674579	3.40617	-2.33609	4.91215e-09	5.91252e-07	down	SoffiXsponR570.08Ag136800	-	GO:0003674,GO:0003824,GO:0005575,GO:0005622,GO:0005623,GO:0005737,GO:0005829,GO:0006725,GO:0006950,GO:0007623,GO:0008150,GO:0008152,GO:0009058,GO:0009266,GO:0009409,GO:0009628,GO:0009698,GO:0009699,GO:0009808,GO:0009809,GO:0009987,GO:0016491,GO:0016620,GO:0016621,GO:0016903,GO:0019438,GO:0019748,GO:0042752,GO:0042754,GO:0044237,GO:0044249,GO:0044424,GO:0044444,GO:0044464,GO:0044550,GO:0048511,GO:…	K09753-ko00940 Phenylpropanoid biosynthesis	KOG1502-Flavonol reductase/cinnamoyl-CoA reductase[V]
SoffiXsponR570.04Ag010300.v2.1	0.876407	0.326282	1.42548	0.00193632	0.0200115	up	SoffiXsponR570.04Ag010300	-	-	-	-
SoffiXsponR570.06Fg069000.v2.1	3.85426	1.30724	1.55993	5.49596e-07	3.32167e-05	up	SoffiXsponR570.06Fg069000	-	GO:0003674,GO:0005215,GO:0005372,GO:0005575,GO:0005623,GO:0005886,GO:0005887,GO:0006810,GO:0006811,GO:0006833,GO:0008150,GO:0015250,GO:0015267,GO:0015318,GO:0015840,GO:0016020,GO:0016021,GO:0019755,GO:0022803,GO:0022838,GO:0022857,GO:0031224,GO:0031226,GO:0034220,GO:0042044,GO:0042886,GO:0044425,GO:0044459,GO:0044464,GO:0051179,GO:0051234,GO:0055085,GO:0071702,GO:0071705,GO:0071944	-	KOG0223-Aquaporin (major intrinsic protein family)[G]
SoffiXsponR570.05Dg188600.v2.1	0.142943	1.15578	-3.01536	0.000391413	0.0061898	down	SoffiXsponR570.05Dg188600	-	-	-	-
SoffiXsponR570.02Ag119100.v2.1	2.75989	1.26839	1.12161	0.00189662	0.0197213	up	SoffiXsponR570.02Ag119100	-	GO:0003674,GO:0003824,GO:0003916,GO:0003918,GO:0005575,GO:0005622,GO:0005623,GO:0005737,GO:0005739,GO:0006139,GO:0006259,GO:0006265,GO:0006725,GO:0006807,GO:0006996,GO:0007059,GO:0008094,GO:0008150,GO:0008152,GO:0009295,GO:0009987,GO:0016043,GO:0016462,GO:0016787,GO:0016817,GO:0016818,GO:0016853,GO:0016887,GO:0017111,GO:0034641,GO:0042623,GO:0043170,GO:0043226,GO:0043227,GO:0043229,GO:0043231,GO:…	-	KOG0355-DNA topoisomerase type II[B]
SoffiXsponR570.08Cg142600.v2.1	0.576973	1.72527	-1.58024	2.39731e-09	3.193e-07	down	SoffiXsponR570.08Cg142600	-	GO:0000003,GO:0003006,GO:0003674,GO:0003824,GO:0005215,GO:0005575,GO:0005623,GO:0005886,GO:0005911,GO:0006810,GO:0007275,GO:0008150,GO:0008361,GO:0009314,GO:0009411,GO:0009416,GO:0009506,GO:0009605,GO:0009606,GO:0009607,GO:0009624,GO:0009628,GO:0009629,GO:0009630,GO:0009637,GO:0009639,GO:0009640,GO:0009719,GO:0009725,GO:0009733,GO:0009791,GO:0009908,GO:0009914,GO:0009926,GO:0009958,GO:0009966,GO:…	K05658-ko02010 ABC transporters;ko04976 Bile secretion;ko05206 MicroRNAs in cancer;ko05226 Gastric cancer	KOG0055-Multidrug/pheromone exporter, ABC superfamily[Q]
SoffiXsponR570.01Cg231800.v2.1	2.87528	0.892443	1.68787	0.000285221	0.00487857	up	SoffiXsponR570.01Cg231800	-	GO:0000003,GO:0001558,GO:0003674,GO:0003824,GO:0004672,GO:0005575,GO:0005618,GO:0005623,GO:0005886,GO:0005911,GO:0006464,GO:0006468,GO:0006793,GO:0006796,GO:0006807,GO:0006950,GO:0006952,GO:0007275,GO:0008150,GO:0008152,GO:0009506,GO:0009605,GO:0009607,GO:0009620,GO:0009719,GO:0009723,GO:0009725,GO:0009741,GO:0009787,GO:0009788,GO:0009791,GO:0009856,GO:0009966,GO:0009968,GO:0009987,GO:0010033,GO:…	-	KOG1187-Serine/threonine protein kinase[T]
SoffiXsponR570.02Fg080500.v2.1	0.487909	0.0924853	2.39932	0.000289332	0.0049337	up	SoffiXsponR570.02Fg080500	-	-	K04733-ko04010 MAPK signaling pathway;ko04064 NF-kappa B signaling pathway;ko04620 Toll-like receptor signaling pathway;ko04624 Toll and Imd signaling pathway;ko04621 NOD-like receptor signaling pathway;ko04722 Neurotrophin signaling pathway;ko05170 Human immunodeficiency virus 1 infection;ko05161 Hepatitis B;ko05171 Coronavirus disease - COVID-19;ko05164 Influenza A;ko05162 Measles;ko05168 Herpe…	-
SoffiXsponR570.03Dg120700.v2.1	1.97797	0.940118	1.07311	0.00300355	0.0273377	up	SoffiXsponR570.03Dg120700	-	-	-	-
SoffiXsponR570.04Cg160700.v2.1	0.0527047	0.418115	-2.9879	3.04522e-05	0.000866379	down	SoffiXsponR570.04Cg160700	-	GO:0003674,GO:0003824,GO:0005975,GO:0005996,GO:0006082,GO:0006732,GO:0006766,GO:0006767,GO:0008150,GO:0008152,GO:0009058,GO:0009108,GO:0009110,GO:0009987,GO:0016051,GO:0016053,GO:0016491,GO:0016701,GO:0019752,GO:0019852,GO:0019853,GO:0042364,GO:0043436,GO:0044237,GO:0044238,GO:0044249,GO:0044281,GO:0044283,GO:0046364,GO:0046394,GO:0050113,GO:0051186,GO:0051188,GO:0055114,GO:0071704,GO:1901576	K00469-ko00053 Ascorbate and aldarate metabolism;ko00562 Inositol phosphate metabolism	KOG1573-Aldehyde reductase[R]
SoffiXsponR570.07Cg079300.v2.1	0.919912	1.89384	-1.04175	0.00153126	0.0168985	down	SoffiXsponR570.07Cg079300	-	GO:0003674,GO:0003824,GO:0004672,GO:0004674,GO:0005488,GO:0005543,GO:0005575,GO:0005622,GO:0005623,GO:0005634,GO:0005737,GO:0005829,GO:0006464,GO:0006468,GO:0006793,GO:0006796,GO:0006807,GO:0006950,GO:0006952,GO:0006970,GO:0007154,GO:0007165,GO:0007275,GO:0008150,GO:0008152,GO:0008289,GO:0009605,GO:0009607,GO:0009617,GO:0009628,GO:0009651,GO:0009791,GO:0009987,GO:0016301,GO:0016310,GO:0016740,GO:…	K14498-ko04016 MAPK signaling pathway - plant;ko04075 Plant hormone signal transduction	KOG0583-Serine/threonine protein kinase[T]
SoffiXsponR570.04Ag175100.v2.1	0.287997	0.617308	-1.09994	0.00372782	0.0318764	down	SoffiXsponR570.04Ag175100	-	GO:0003674,GO:0003824,GO:0005575,GO:0005622,GO:0005623,GO:0008194,GO:0016740,GO:0016757,GO:0016758,GO:0035251,GO:0043226,GO:0043227,GO:0043229,GO:0043231,GO:0044424,GO:0044464,GO:0046527,GO:0080043,GO:0080044	-	KOG1192-UDP-glucuronosyl and UDP-glucosyl transferase[GC]
SoffiXsponR570.03Eg034400.v2.1	9.6182	48.6991	-2.34006	9.02028e-06	0.000326547	down	SoffiXsponR570.03Eg034400	-	-	-	-
SoffiXsponR570.10us89g012400.v2.1	0.273133	0.727806	-1.41395	0.0042001	0.034644	down	SoffiXsponR570.10us89g012400	-	-	K00430-ko00940 Phenylpropanoid biosynthesis	-
SoffiXsponR570.02Dg153000.v2.1	7.05232	3.14483	1.16512	0.00072563	0.00977346	up	SoffiXsponR570.02Dg153000	-	GO:0005575,GO:0005622,GO:0005623,GO:0005737,GO:0006091,GO:0008150,GO:0008152,GO:0009507,GO:0009536,GO:0009987,GO:0010207,GO:0010270,GO:0015979,GO:0016043,GO:0019684,GO:0022607,GO:0034622,GO:0043226,GO:0043227,GO:0043229,GO:0043231,GO:0043933,GO:0044085,GO:0044237,GO:0044424,GO:0044444,GO:0044464,GO:0065003,GO:0071840	-	-
SoffiXsponR570.04Cg188000.v2.1	16.3749	7.2067	1.18408	1.17573e-05	0.000404271	up	SoffiXsponR570.04Cg188000	-	GO:0000003,GO:0003006,GO:0005575,GO:0005622,GO:0005623,GO:0005737,GO:0005739,GO:0005829,GO:0007275,GO:0008150,GO:0009507,GO:0009532,GO:0009536,GO:0009570,GO:0009790,GO:0009791,GO:0009793,GO:0010154,GO:0022414,GO:0032501,GO:0032502,GO:0043226,GO:0043227,GO:0043229,GO:0043231,GO:0044422,GO:0044424,GO:0044434,GO:0044435,GO:0044444,GO:0044446,GO:0044464,GO:0048316,GO:0048608,GO:0048731,GO:0048856,GO:…	-	KOG0959-N-arginine dibasic convertase NRD1 and related Zn2+-dependent endopeptidases, insulinase superfamily[O]
SoffiXsponR570.1Z155900.v2.1	0.056317	0.86996	-3.94931	9.09137e-09	9.95282e-07	down	SoffiXsponR570.1Z155900	-	GO:0000003,GO:0001558,GO:0003674,GO:0003824,GO:0004672,GO:0005575,GO:0005618,GO:0005623,GO:0005886,GO:0005911,GO:0006464,GO:0006468,GO:0006793,GO:0006796,GO:0006807,GO:0006950,GO:0006952,GO:0007275,GO:0008150,GO:0008152,GO:0009506,GO:0009605,GO:0009607,GO:0009620,GO:0009719,GO:0009723,GO:0009725,GO:0009741,GO:0009787,GO:0009788,GO:0009791,GO:0009856,GO:0009966,GO:0009968,GO:0009987,GO:0010033,GO:…	-	-
SoffiXsponR570.08Eg106500.v2.1	0.497951	1.01959	-1.03391	0.00227226	0.022491	down	SoffiXsponR570.08Eg106500	-	-	-	-
SoffiXsponR570.6_9Ag239100.v2.1	2.96381	6.01615	-1.02138	0.000222861	0.00404682	down	SoffiXsponR570.6_9Ag239100	-	GO:0000902,GO:0000904,GO:0005575,GO:0005622,GO:0005623,GO:0005737,GO:0008150,GO:0008152,GO:0009058,GO:0009059,GO:0009653,GO:0009888,GO:0009987,GO:0010026,GO:0010090,GO:0010143,GO:0016043,GO:0030154,GO:0032502,GO:0032989,GO:0043170,GO:0044424,GO:0044464,GO:0048468,GO:0048856,GO:0048869,GO:0051179,GO:0071704,GO:0071840,GO:0090558,GO:0090626,GO:1901576	-	-
SoffiXsponR570.08Eg086300.v2.1	1.85286	5.21433	-1.49273	8.81899e-09	9.70132e-07	down	SoffiXsponR570.08Eg086300	-	-	-	-
SoffiXsponR570.1Z270100.v2.1	0.256258	1.22062	-2.25194	2.70588e-06	0.000123458	down	SoffiXsponR570.1Z270100	-	-	-	KOG1347-Uncharacterized membrane protein, predicted efflux pump[R]
SoffiXsponR570.06Ag053500.v2.1	1.51397	4.55939	-1.59051	8.24395e-06	0.000304154	down	SoffiXsponR570.06Ag053500	-	GO:0003674,GO:0003824,GO:0016410,GO:0016740,GO:0016746,GO:0016747	-	-
SoffiXsponR570.01Cg316400.v2.1	6.75878	3.37042	1.00384	0.00597123	0.0443365	up	SoffiXsponR570.01Cg316400	-	GO:0003674,GO:0003824,GO:0004015,GO:0004141,GO:0005575,GO:0005622,GO:0005623,GO:0005737,GO:0005739,GO:0006082,GO:0006732,GO:0006766,GO:0006767,GO:0006768,GO:0006790,GO:0006807,GO:0008150,GO:0008152,GO:0008483,GO:0009058,GO:0009102,GO:0009108,GO:0009110,GO:0009987,GO:0016053,GO:0016740,GO:0016769,GO:0016874,GO:0016879,GO:0016882,GO:0017144,GO:0018130,GO:0019752,GO:0032787,GO:0034641,GO:0042364,GO:…	K19562-ko00780 Biotin metabolism	KOG1401-Acetylornithine aminotransferase[E]
SoffiXsponR570.07Ag031500.v2.1	0.803701	1.76496	-1.13491	0.00608393	0.0449128	down	SoffiXsponR570.07Ag031500	-	-	-	-
SoffiXsponR570.07Dg167300.v2.1	0.179568	1.56721	-3.12559	3.6833e-12	1.04478e-09	down	SoffiXsponR570.07Dg167300	-	GO:0005575,GO:0005622,GO:0005623,GO:0005737,GO:0005829,GO:0005856,GO:0005875,GO:0005886,GO:0015630,GO:0016020,GO:0032991,GO:0043226,GO:0043228,GO:0043229,GO:0043232,GO:0044422,GO:0044424,GO:0044430,GO:0044444,GO:0044446,GO:0044464,GO:0071944	-	-
SoffiXsponR570.02Bg356900.v2.1	0.130998	0.863307	-2.72032	1.51517e-10	2.7619e-08	down	SoffiXsponR570.02Bg356900	-	-	-	-
SoffiXsponR570.09Cg039600.v2.1	0.245558	1.22091	-2.31382	5.47698e-08	4.66651e-06	down	SoffiXsponR570.09Cg039600	-	-	-	KOG1584-Sulfotransferase[R]
SoffiXsponR570.01Fg158600.v2.1	3.75634	1.51829	1.30688	0.00661479	0.0476534	up	SoffiXsponR570.01Fg158600	-	GO:0000244,GO:0000245,GO:0000375,GO:0000377,GO:0000381,GO:0000387,GO:0000395,GO:0000398,GO:0003674,GO:0003676,GO:0003723,GO:0003729,GO:0005488,GO:0005515,GO:0005575,GO:0005622,GO:0005623,GO:0005634,GO:0005654,GO:0005730,GO:0005737,GO:0005829,GO:0005886,GO:0006139,GO:0006355,GO:0006376,GO:0006396,GO:0006397,GO:0006725,GO:0006807,GO:0006810,GO:0008150,GO:0008152,GO:0008380,GO:0009889,GO:0009892,GO:…	K12900-ko03040 Spliceosome	KOG4207-Predicted splicing factor, SR protein superfamily[A]
SoffiXsponR570.04Bg016400.v2.1	2.99369	12.6721	-2.08166	0.00559799	0.04241	down	SoffiXsponR570.04Bg016400	-	-	-	-
SoffiXsponR570.4us91g065200.v2.1	6.35567	2.94264	1.11093	0.00111883	0.013444	up	SoffiXsponR570.4us91g065200	-	-	-	KOG1187-Serine/threonine protein kinase[T]
SoffiXsponR570.02Gg186000.v2.1	0.302501	0.975171	-1.68872	0.00205418	0.0209043	down	SoffiXsponR570.02Gg186000	-	-	K01455-ko00630 Glyoxylate and dicarboxylate metabolism;ko00910 Nitrogen metabolism;ko00460 Cyanoamino acid metabolism	-
SoffiXsponR570.09Bg100400.v2.1	0.011293	0.202234	-4.16252	0.00452917	0.0364944	down	SoffiXsponR570.09Bg100400	-	GO:0000003,GO:0003006,GO:0003674,GO:0003824,GO:0005575,GO:0005622,GO:0005623,GO:0005737,GO:0005739,GO:0006793,GO:0006796,GO:0007275,GO:0007276,GO:0008150,GO:0008152,GO:0008374,GO:0009058,GO:0009059,GO:0009555,GO:0009628,GO:0009987,GO:0010143,GO:0016020,GO:0016311,GO:0016740,GO:0016746,GO:0016747,GO:0016787,GO:0016788,GO:0016791,GO:0019953,GO:0022412,GO:0022414,GO:0030154,GO:0032501,GO:0032502,GO:…	K13508-ko00561 Glycerolipid metabolism;ko00564 Glycerophospholipid metabolism	-
SoffiXsponR570.5_9Ag014800.v2.1	4.76238	0.488744	3.28453	0.000507506	0.00748914	up	SoffiXsponR570.5_9Ag014800	-	GO:0000271,GO:0000302,GO:0001101,GO:0003674,GO:0003824,GO:0005488,GO:0005536,GO:0005575,GO:0005622,GO:0005623,GO:0005737,GO:0005829,GO:0005975,GO:0005976,GO:0005977,GO:0005978,GO:0005996,GO:0006012,GO:0006073,GO:0006091,GO:0006112,GO:0006950,GO:0006970,GO:0006979,GO:0007154,GO:0008150,GO:0008152,GO:0008194,GO:0008378,GO:0008466,GO:0009058,GO:0009059,GO:0009250,GO:0009266,GO:0009269,GO:0009314,GO:…	K18819-ko00052 Galactose metabolism	KOG1950-Glycosyl transferase, family 8 - glycogenin[G]
SoffiXsponR570.09Ag039200.v2.1	0.966109	0.39527	1.28935	0.00244585	0.023667	up	SoffiXsponR570.09Ag039200	-	GO:0000462,GO:0003674,GO:0003676,GO:0003723,GO:0005488,GO:0005575,GO:0005622,GO:0005623,GO:0005634,GO:0005730,GO:0006139,GO:0006364,GO:0006396,GO:0006725,GO:0006807,GO:0008150,GO:0008152,GO:0009987,GO:0010467,GO:0016070,GO:0016072,GO:0019843,GO:0022613,GO:0030490,GO:0030515,GO:0030684,GO:0031974,GO:0031981,GO:0032040,GO:0032991,GO:0034470,GO:0034511,GO:0034641,GO:0034660,GO:0042254,GO:0042274,GO:…	-	KOG2340-Uncharacterized conserved protein[S]
SoffiXsponR570.06Bg031400.v2.1	9.82404	4.41554	1.15373	4.52395e-05	0.00118092	up	SoffiXsponR570.06Bg031400	-	GO:0000003,GO:0003006,GO:0003674,GO:0003824,GO:0005575,GO:0005622,GO:0005623,GO:0005737,GO:0005783,GO:0005789,GO:0006950,GO:0006952,GO:0007154,GO:0007275,GO:0008150,GO:0008483,GO:0009605,GO:0009606,GO:0009607,GO:0009617,GO:0009628,GO:0009629,GO:0009630,GO:0009653,GO:0009719,GO:0009723,GO:0009725,GO:0009791,GO:0009888,GO:0009908,GO:0009958,GO:0009987,GO:0009991,GO:0010015,GO:0010033,GO:0010073,GO:…	K16903-ko00380 Tryptophan metabolism	-
SoffiXsponR570.07Dg232900.v2.1	0.189117	0.714981	-1.91863	0.00226282	0.0224367	down	SoffiXsponR570.07Dg232900	-	-	-	-
SoffiXsponR570.7_10Ag288700.v2.1	0.143638	0.409648	-1.51195	0.000837457	0.010853	down	SoffiXsponR570.7_10Ag288700	-	-	-	KOG2246-Galactosyltransferases[G]
SoffiXsponR570.10Ag021200.v2.1	1.60085	3.75367	-1.22946	0.000268695	0.00466748	down	SoffiXsponR570.10Ag021200	-	-	-	-
SoffiXsponR570.01Fg304400.v2.1	0.35762	0.813174	-1.18514	1.779e-06	8.72961e-05	down	SoffiXsponR570.01Fg304400	-	GO:0000325,GO:0001101,GO:0003674,GO:0003824,GO:0004888,GO:0005215,GO:0005575,GO:0005622,GO:0005623,GO:0005737,GO:0005773,GO:0005774,GO:0006810,GO:0006873,GO:0006875,GO:0006950,GO:0006970,GO:0007154,GO:0007165,GO:0008150,GO:0008281,GO:0009628,GO:0009651,GO:0009719,GO:0009725,GO:0009737,GO:0009738,GO:0009755,GO:0009987,GO:0010033,GO:0010118,GO:0015399,GO:0015405,GO:0016020,GO:0016462,GO:0016787,GO:…	K05665-ko02010 ABC transporters;ko04071 Sphingolipid signaling pathway;ko04977 Vitamin digestion and absorption;ko05206 MicroRNAs in cancer;ko01523 Antifolate resistance	KOG0054-Multidrug resistance-associated protein/mitoxantrone resistance protein, ABC superfamily[Q]
SoffiXsponR570.02Cg270800.v2.1	1.26896	2.84909	-1.16686	0.00513107	0.0399093	down	SoffiXsponR570.02Cg270800	-	GO:0006355,GO:0008150,GO:0009889,GO:0010185,GO:0010468,GO:0010556,GO:0019219,GO:0019222,GO:0031323,GO:0031326,GO:0031347,GO:0031348,GO:0043433,GO:0044092,GO:0048519,GO:0048583,GO:0048585,GO:0050789,GO:0050794,GO:0051090,GO:0051171,GO:0051245,GO:0051252,GO:0060255,GO:0065007,GO:0065009,GO:0080090,GO:0080134,GO:1903506,GO:2000112,GO:2001141	-	-
SoffiXsponR570.1Z056200.v2.1	1.29633	0.531596	1.28603	0.000825956	0.0107492	up	SoffiXsponR570.1Z056200	-	GO:0000002,GO:0003674,GO:0003824,GO:0003887,GO:0004518,GO:0004527,GO:0005575,GO:0005622,GO:0005623,GO:0005737,GO:0005739,GO:0006139,GO:0006259,GO:0006260,GO:0006261,GO:0006264,GO:0006725,GO:0006807,GO:0006996,GO:0007005,GO:0008150,GO:0008152,GO:0008409,GO:0009058,GO:0009059,GO:0009507,GO:0009536,GO:0009657,GO:0009987,GO:0016043,GO:0016740,GO:0016772,GO:0016779,GO:0016787,GO:0016788,GO:0018130,GO:…	K02335-ko03030 DNA replication;ko03410 Base excision repair;ko03420 Nucleotide excision repair;ko03440 Homologous recombination	-
SoffiXsponR570.03Eg166300.v2.1	0.318361	0.053474	2.57375	0.000933998	0.0117571	up	SoffiXsponR570.03Eg166300	-	-	-	-
SoffiXsponR570.09Dg062400.v2.1	4.86971	2.41657	1.01087	0.00156493	0.0171503	up	SoffiXsponR570.09Dg062400	-	GO:0000302,GO:0003674,GO:0003824,GO:0004550,GO:0005575,GO:0005622,GO:0005623,GO:0005634,GO:0005737,GO:0006139,GO:0006165,GO:0006725,GO:0006753,GO:0006793,GO:0006796,GO:0006807,GO:0006950,GO:0006979,GO:0007154,GO:0007165,GO:0007602,GO:0008150,GO:0008152,GO:0009117,GO:0009132,GO:0009314,GO:0009411,GO:0009416,GO:0009507,GO:0009526,GO:0009532,GO:0009536,GO:0009570,GO:0009579,GO:0009581,GO:0009582,GO:…	K00940-ko00230 Purine metabolism;ko00240 Pyrimidine metabolism;ko00983 Drug metabolism - other enzymes;ko04016 MAPK signaling pathway - plant	KOG0888-Nucleoside diphosphate kinase[F]
SoffiXsponR570.07Bg103500.v2.1	5.61458	2.46244	1.18909	0.001584	0.0173076	up	SoffiXsponR570.07Bg103500	-	GO:0000372,GO:0000373,GO:0000375,GO:0000376,GO:0000377,GO:0005575,GO:0005622,GO:0005623,GO:0005737,GO:0006139,GO:0006396,GO:0006725,GO:0006807,GO:0008150,GO:0008152,GO:0008380,GO:0009507,GO:0009532,GO:0009536,GO:0009987,GO:0010467,GO:0016070,GO:0034641,GO:0043170,GO:0043226,GO:0043227,GO:0043229,GO:0043231,GO:0044237,GO:0044238,GO:0044422,GO:0044424,GO:0044435,GO:0044444,GO:0044446,GO:0044464,GO:…	-	KOG1990-Poly(A)-specific exoribonuclease PARN[L]
SoffiXsponR570.01Bg431300.v2.1	0.580428	1.20183	-1.05005	8.03061e-05	0.00185772	down	SoffiXsponR570.01Bg431300	-	GO:0005575,GO:0005623,GO:0005886,GO:0016020,GO:0044464,GO:0071944	-	KOG4293-Predicted membrane protein, contains DoH and Cytochrome b-561/ferric reductase transmembrane domains[T]
SoffiXsponR570.08Dg137200.v2.1	0.556432	2.32711	-2.06426	5.47473e-09	6.47322e-07	down	SoffiXsponR570.08Dg137200	-	GO:0000325,GO:0000902,GO:0003674,GO:0005215,GO:0005575,GO:0005622,GO:0005623,GO:0005737,GO:0005773,GO:0005774,GO:0005886,GO:0005887,GO:0005938,GO:0006521,GO:0006810,GO:0007154,GO:0007165,GO:0008150,GO:0009653,GO:0009705,GO:0009719,GO:0009725,GO:0009733,GO:0009734,GO:0009755,GO:0009826,GO:0009832,GO:0009834,GO:0009893,GO:0009914,GO:0009966,GO:0009987,GO:0010033,GO:0010315,GO:0010565,GO:0010646,GO:…	-	-
[truncated: 8,135 more rows]

## Sheet: Sheet 4
Gene id	MeanTPM (B1)	MeanTPM (C)	log2FoldChange	pValue	qValue	result	GeneName	GeneDescription	GO	KEGG	KOG
SoffiXsponR570.1Z083800.v2.1	0.447532	1.31632	-1.55645	0.000158523	0.00733455	down	SoffiXsponR570.1Z083800	-	GO:0006355,GO:0008150,GO:0009889,GO:0010468,GO:0010556,GO:0019219,GO:0019222,GO:0031323,GO:0031326,GO:0050789,GO:0050794,GO:0051171,GO:0051252,GO:0060255,GO:0065007,GO:0080090,GO:1903506,GO:2000112,GO:2001141	-	-
[truncated: 3,603 more rows]

## Sheet: Sheet 5
Gene id	MeanTPM (B2)	MeanTPM (C)	log2FoldChange	pValue	qValue	result	GeneName	GeneDescription	GO	KEGG	KOG
[truncated: 15,498 more rows]

[truncated: 4 more sheets: Sheet 6, Sheet 7, Sheet 8, Sheet 9]
