# Supplementary material for: Integrated Metabolomics and Transcriptomics Analysis of Exogenous Arginine-Mediated Sucrose Accumulation in Sugarcane
Source: Int J Mol Sci. 2026 Jun 17;27(12):5476. doi: 10.3390/ijms27125476 (PMC13299503; doi:10.3390/ijms27125476)
Supplement: Supplementary file 1 [file ijms-27-05476-s001.zip › Supplementary data S6.xlsx]

## Sheet: Cover
Table S6. DEMs and DEGs significantly mapped to the KEGG pathway database of different comparison groups.
Sheet	Explanation
Sheet 1	The DEGs between CK vs. A3
Sheet 2	The DEGs between CK vs. B1
Sheet 3	The DEGs between CK vs. B3
Sheet 4	The DEGs between CK vs. C1
Sheet 5	The DEGs between CK vs. C2

## Sheet: Sheet1
KEGG_map	Description	Rich_factor_meta	DiffRatio_meta	BgRatio_meta	P-value_meta	Adjusted P-value_meta	Index_meta	CID_meta	Rich_factor_gene	DiffRatio_gene	BgRatio_gene	P-value_gene	Adjusted P-value_gene	Index_gene	KO_gene	Hyperlink
ko02010	ABC transporters	1/13	1/2	13/19	0.912281	1	Ribose	C00121	41/270	41/1699	270/36440	2.89556e-11	1.01091e-09	SoffiXsponR570.08Cg142600.v2.1;SoffiXsponR570.01Fg304400.v2.1;SoffiXsponR570.02Fg243700.v2.1;SoffiXsponR570.02Cg241800.v2.1;SoffiXsponR570.02Cg256800.v2.1;SoffiXsponR570.05Eg101400.v2.1;SoffiXsponR570.02Bg228700.v2.1;SoffiXsponR570.02Cg375300.v2.1;SoffiXsponR570.08Eg084900.v2.1;SoffiXsponR570.02Ag250700.v2.1;SoffiXsponR570.08Bg151700.v2.1;SoffiXsponR570.02Eg215500.v2.1;SoffiXsponR570.03Dg076400.v…	K05658+K05665+K05658+K05658+K05658+K05657+K05658+K05656+K05658+K05658+K05658+K05658+K05658+K05665+K05665+K05656+K05665+K05658+K05657+K05658+K05658+K05658+K05658+K05656+K05658+K05658+K05665+K05658+K05665+K05658+K05665+K05656+K05658+K05665+K05658+K05656+K05665+K05657+K05658+K05656+K05665	https:\\www.genome.jp\dbget-bin\www_bget?map02010
ko00030	Pentose phosphate pathway	1/2	1/2	2/19	0.204678	0.818713	Ribose	C00121	23/384	23/1699	384/36440	0.133013	0.352693	SoffiXsponR570.10Ag061300.v2.1;SoffiXsponR570.01Ag253400.v2.1;SoffiXsponR570.10Cg049300.v2.1;SoffiXsponR570.1Z272500.v2.1;SoffiXsponR570.6us88g092200.v2.1;SoffiXsponR570.05Ag332700.v2.1;SoffiXsponR570.09Eg050500.v2.1;SoffiXsponR570.01Bg238500.v2.1;SoffiXsponR570.09Cg053300.v2.1;SoffiXsponR570.6_9Ag059600.v2.1;SoffiXsponR570.06Ag050100.v2.1;SoffiXsponR570.05Cg328700.v2.1;SoffiXsponR570.04Ag190600.…	K01623+K00850+K01623+K00850+K01623+K01057+K01623+K00850+K01623+K01623+K00615+K01057+K00948+K01623+K01623+K00850+K01623+K01623+K00850+K01623+K00850+K01623+K01623	https:\\www.genome.jp\dbget-bin\www_bget?map00030

## Sheet: Sheet2
KEGG_map	Description	Rich_factor_meta	DiffRatio_meta	BgRatio_meta	P-value_meta	Adjusted P-value_meta	Index_meta	CID_meta	Rich_factor_gene	DiffRatio_gene	BgRatio_gene	P-value_gene	Adjusted P-value_gene	Index_gene	KO_gene	Hyperlink
ko02010	ABC transporters	1/13	1/3	13/19	0.97936	1	Ribose	C00121	9/270	9/692	270/36440	0.0740423	0.239931	SoffiXsponR570.08Cg142600.v2.1;SoffiXsponR570.02Cg375300.v2.1;SoffiXsponR570.08Eg084900.v2.1;SoffiXsponR570.08Bg151700.v2.1;SoffiXsponR570.08Dg134200.v2.1;SoffiXsponR570.8_10Ag278900.v2.1;SoffiXsponR570.08Ag154500.v2.1;SoffiXsponR570.02Bg347900.v2.1;SoffiXsponR570.02Fg343900.v2.1	K05658+K05656+K05658+K05658+K05658+K05658+K05658+K05656+K05656	https:\\www.genome.jp\dbget-bin\www_bget?map02010
ko00030	Pentose phosphate pathway	1/2	1/3	2/19	0.298246	1	Ribose	C00121	10/384	10/692	384/36440	0.197519	0.426207	SoffiXsponR570.1Z272500.v2.1;SoffiXsponR570.6us88g092200.v2.1;SoffiXsponR570.09Eg050500.v2.1;SoffiXsponR570.6_9Ag059600.v2.1;SoffiXsponR570.10Eg040100.v2.1;SoffiXsponR570.9os1g022300.v2.1;SoffiXsponR570.09Bg056800.v2.1;SoffiXsponR570.01Dg116900.v2.1;SoffiXsponR570.01Fg056000.v2.1;SoffiXsponR570.1os1g010900.v2.1	K00850+K01623+K01623+K01623+K00033+K01623+K01623+K00850+K00850+K00850	https:\\www.genome.jp\dbget-bin\www_bget?map00030

## Sheet: Sheet3
KEGG_map	Description	Rich_factor_meta	DiffRatio_meta	BgRatio_meta	P-value_meta	Adjusted P-value_meta	Index_meta	CID_meta	Rich_factor_gene	DiffRatio_gene	BgRatio_gene	P-value_gene	Adjusted P-value_gene	Index_gene	KO_gene	Hyperlink
ko00500	Starch and sucrose metabolism	2/5	2/7	5/19	0.633901	1	Glu;Fru	C00031+C00095	130/1046	130/2736	1046/36440	9.67178e-09	3.81781e-07	SoffiXsponR570.06Fg122000.v2.1;SoffiXsponR570.01Fg043100.v2.1;SoffiXsponR570.05Fg081100.v2.1;SoffiXsponR570.07Eg034500.v2.1;SoffiXsponR570.03Cg038700.v2.1;SoffiXsponR570.05Eg150800.v2.1;SoffiXsponR570.01Bg095900.v2.1;SoffiXsponR570.05Eg199000.v2.1;SoffiXsponR570.7_10Ag243800.v2.1;SoffiXsponR570.08Ag106600.v2.1;SoffiXsponR570.01Bg324600.v2.1;SoffiXsponR570.07Dg055700.v2.1;SoffiXsponR570.07Bg110200…	K00703+K00703+K01087+K00700+K19893+K16055+K00975+K01188+K05350+K00975+K00695+K00700+K01188+K01087+K19891+K00695+K00703+K19891+K16055+K01188+K01188+K00705+K00703+K01176+K05350+K16055+K00975+K00695+K19891+K00688+K01179+K16055+K01188+K00847+K00703+K00975+K00847+K01179+K01179+K01188+K00700+K16055+K00975+K01188+K19891+K01176+K16055+K01176+K05350+K00975+K16055+K00688+K16055+K00975+K01177+K00847+K05350+…	https:\\www.genome.jp\dbget-bin\www_bget?map00500
ko02010	ABC transporters	4/13	4/7	13/19	0.905315	1	Man;Glu;Fru;Ribose	C00159+C00031+C00095+C00121	32/270	32/2736	270/36440	0.00708214	0.0399369	SoffiXsponR570.08Cg142600.v2.1;SoffiXsponR570.02Fg243700.v2.1;SoffiXsponR570.05Eg101400.v2.1;SoffiXsponR570.04Eg052100.v2.1;SoffiXsponR570.02Fg230000.v2.1;SoffiXsponR570.02Cg375300.v2.1;SoffiXsponR570.08Eg084900.v2.1;SoffiXsponR570.07Dg180700.v2.1;SoffiXsponR570.08Bg151700.v2.1;SoffiXsponR570.02Eg345700.v2.1;SoffiXsponR570.01Fg211400.v2.1;SoffiXsponR570.05Cg117200.v2.1;SoffiXsponR570.02Ag383600.v…	K05658+K05658+K05657+K05665+K05658+K05656+K05658+K05665+K05658+K05656+K05665+K05657+K05656+K05658+K05665+K05658+K05658+K05665+K05656+K05658+K05658+K05665+K05665+K05656+K05658+K05658+K05656+K05658+K05657+K05658+K05657+K05656	https:\\www.genome.jp\dbget-bin\www_bget?map02010
ko00901	Indole alkaloid biosynthesis	1/1	1/7	1/19	0.368421	1	Glu	C00031	6/55	6/2736	55/36440	0.229645	0.604329	SoffiXsponR570.05Eg095100.v2.1;SoffiXsponR570.05Ag119800.v2.1;SoffiXsponR570.05Gg116300.v2.1;SoffiXsponR570.05Bg107800.v2.1;SoffiXsponR570.05Dg112700.v2.1;SoffiXsponR570.5_9Ag309800.v2.1	K01593+K01593+K01593+K01593+K01593+K01593	https:\\www.genome.jp\dbget-bin\www_bget?map00901
ko00010	Glycolysis / Gluconeogenesis	1/1	1/7	1/19	0.368421	1	Glu	C00031	60/937	60/2736	937/36440	0.916066	0.831025	SoffiXsponR570.03Eg246200.v2.1;SoffiXsponR570.06Fg086500.v2.1;SoffiXsponR570.04Eg096800.v2.1;SoffiXsponR570.04Eg096900.v2.1;SoffiXsponR570.06Eg149700.v2.1;SoffiXsponR570.01Dg103400.v2.1;SoffiXsponR570.1Z272500.v2.1;SoffiXsponR570.06Eg147400.v2.1;SoffiXsponR570.01Cg177800.v2.1;SoffiXsponR570.01Cg090200.v2.1;SoffiXsponR570.06Eg147500.v2.1;SoffiXsponR570.9os1g027200.v2.1;SoffiXsponR570.01Ag329400.v2…	K00128+K01568+K00927+K00927+K00002+K00927+K00850+K01568+K01006+K00927+K01568+K00128+K01006+K00162+K00850+K00162+K00927+K01623+K00162+K00927+K15633+K00927+K01792+K00927+K00627+K00002+K01792+K00927+K00927+K01792+K15633+K00162+K00927+K00162+K18857+K18857+K00927+K00128+K00128+K00162+K00382+K18857+K00927+K01623+K01006+K18857+K00850+K00927+K01792+K01792+K00162+K00927+K01803+K00128+K00016+K00850+K00850+…	https:\\www.genome.jp\dbget-bin\www_bget?map00010
ko00052	Galactose metabolism	4/8	4/7	8/19	0.296618	1	Man;Glu;Gal;Fru	C00159+C00031+C00124+C00095	22/445	22/2736	445/36440	0.988311	0.831025	SoffiXsponR570.05Dg243700.v2.1;SoffiXsponR570.5_9Ag014800.v2.1;SoffiXsponR570.1Z272500.v2.1;SoffiXsponR570.05Dg074200.v2.1;SoffiXsponR570.05Eg354400.v2.1;SoffiXsponR570.8_5Ag264500.v2.1;SoffiXsponR570.05Bg225500.v2.1;SoffiXsponR570.05Bg380800.v2.1;SoffiXsponR570.01Bg238500.v2.1;SoffiXsponR570.05Fg164900.v2.1;SoffiXsponR570.05Ag237500.v2.1;SoffiXsponR570.05Eg227400.v2.1;SoffiXsponR570.05Cg231200.v…	K01784+K18819+K00850+K06617+K18819+K18819+K01784+K18819+K00850+K01784+K01784+K01784+K01784+K00965+K18819+K01187+K01187+K00850+K07407+K01784+K00850+K00850	https:\\www.genome.jp\dbget-bin\www_bget?map00052
ko00051	Fructose and mannose metabolism	2/5	2/7	5/19	0.633901	1	Man;Fru	C00159+C00095	19/401	19/2736	401/36440	0.990342	0.831025	SoffiXsponR570.1Z272500.v2.1;SoffiXsponR570.01Bg238500.v2.1;SoffiXsponR570.8_10Ag011000.v2.1;SoffiXsponR570.01Ag426800.v2.1;SoffiXsponR570.6_9Ag059600.v2.1;SoffiXsponR570.04Cg101600.v2.1;SoffiXsponR570.8_5Ag018100.v2.1;SoffiXsponR570.01Cg274000.v2.1;SoffiXsponR570.10Dg130200.v2.1;SoffiXsponR570.08Ag014400.v2.1;SoffiXsponR570.08Bg016200.v2.1;SoffiXsponR570.01Bg382700.v2.1;SoffiXsponR570.09Bg056800…	K00850+K00850+K00847+K00966+K01623+K00847+K00847+K00966+K01809+K00847+K00847+K00966+K01623+K00850+K01809+K01803+K00847+K00850+K00850	https:\\www.genome.jp\dbget-bin\www_bget?map00051
ko00520	Amino sugar and nucleotide sugar metabolism	2/6	2/7	6/19	0.76161	1	Man;Glu	C00159+C00031	53/968	53/2736	968/36440	0.995266	0.831025	SoffiXsponR570.05Dg243700.v2.1;SoffiXsponR570.03Dg316100.v2.1;SoffiXsponR570.01Bg095900.v2.1;SoffiXsponR570.08Ag106600.v2.1;SoffiXsponR570.05Dg032700.v2.1;SoffiXsponR570.05Bg225500.v2.1;SoffiXsponR570.06Fg160000.v2.1;SoffiXsponR570.03Ag285400.v2.1;SoffiXsponR570.8_10Ag011000.v2.1;SoffiXsponR570.01Ag426800.v2.1;SoffiXsponR570.02Dg339700.v2.1;SoffiXsponR570.01Cg050200.v2.1;SoffiXsponR570.04Cg101600…	K01784+K08679+K00975+K00975+K12448+K01784+K00975+K13648+K00847+K00966+K01183+K00975+K00847+K00975+K01183+K13648+K00975+K00975+K20547+K00847+K08679+K08679+K00966+K08679+K20547+K01784+K13648+K01809+K12448+K01784+K01784+K00847+K00975+K01784+K00965+K20547+K00975+K13648+K00975+K00847+K00966+K00975+K13648+K01809+K13648+K00975+K00975+K00847+K01784+K01183+K00975+K00975+K13648	https:\\www.genome.jp\dbget-bin\www_bget?map00520
ko00030	Pentose phosphate pathway	2/2	2/7	2/19	0.122807	1	Glu;Ribose	C00031+C00121	15/384	15/2736	384/36440	0.998787	0.831025	SoffiXsponR570.05Dg053200.v2.1;SoffiXsponR570.1Z272500.v2.1;SoffiXsponR570.06Dg013900.v2.1;SoffiXsponR570.06Fg055900.v2.1;SoffiXsponR570.01Bg238500.v2.1;SoffiXsponR570.6_9Ag059600.v2.1;SoffiXsponR570.06Ag050100.v2.1;SoffiXsponR570.04Ag034000.v2.1;SoffiXsponR570.10Eg040100.v2.1;SoffiXsponR570.6_9Ag159200.v2.1;SoffiXsponR570.7_10Ag036500.v2.1;SoffiXsponR570.09Bg056800.v2.1;SoffiXsponR570.01Dg116900…	K01807+K00850+K00615+K00615+K00850+K01623+K00615+K00615+K00033+K00615+K01807+K01623+K00850+K00850+K00850	https:\\www.genome.jp\dbget-bin\www_bget?map00030
ko00040	Pentose and glucuronate interconversions	2/5	2/7	5/19	0.633901	1	Xylulose;Arabinitol	C00310+C01904	2/434	2/2736	434/36440	1	0.831025	SoffiXsponR570.06Eg149700.v2.1;SoffiXsponR570.06Dg092000.v2.1	K00002+K00002	https:\\www.genome.jp\dbget-bin\www_bget?map00040

## Sheet: Sheet4
KEGG_map	Description	Rich_factor_meta	DiffRatio_meta	BgRatio_meta	P-value_meta	Adjusted P-value_meta	Index_meta	CID_meta	Rich_factor_gene	DiffRatio_gene	BgRatio_gene	P-value_gene	Adjusted P-value_gene	Index_gene	KO_gene	Hyperlink
ko02010	ABC transporters	1/13	1/3	13/19	0.97936	1	Ribose	C00121	46/270	46/3309	270/36440	2.43599e-05	0.000265745	SoffiXsponR570.08Cg142600.v2.1;SoffiXsponR570.01Ag493700.v2.1;SoffiXsponR570.01Eg324100.v2.1;SoffiXsponR570.05Ag127600.v2.1;SoffiXsponR570.02Fg230000.v2.1;SoffiXsponR570.02Ag251400.v2.1;SoffiXsponR570.02Cg375300.v2.1;SoffiXsponR570.04Dg072600.v2.1;SoffiXsponR570.08Eg084900.v2.1;SoffiXsponR570.02Ag250700.v2.1;SoffiXsponR570.08Bg151700.v2.1;SoffiXsponR570.02Eg345700.v2.1;SoffiXsponR570.01Fg211400.v…	K05658+K05665+K05665+K05657+K05658+K05658+K05656+K05674+K05658+K05658+K05658+K05656+K05665+K05658+K05674+K05657+K05658+K05656+K05658+K05665+K05665+K05658+K05665+K05658+K05658+K05665+K05656+K05674+K05658+K05665+K05658+K05658+K05658+K05658+K05658+K05656+K05665+K05658+K05658+K05658+K05674+K05665+K05656+K05658+K05674+K05656	https:\\www.genome.jp\dbget-bin\www_bget?map02010
ko00030	Pentose phosphate pathway	1/2	1/3	2/19	0.298246	1	Ribose	C00121	37/384	37/3309	384/36440	0.377225	0.80834	SoffiXsponR570.04Gg026100.v2.1;SoffiXsponR570.10Ag061300.v2.1;SoffiXsponR570.01Fg222500.v2.1;SoffiXsponR570.01Cg241200.v2.1;SoffiXsponR570.01Ag253400.v2.1;SoffiXsponR570.10Cg049300.v2.1;SoffiXsponR570.1Z272500.v2.1;SoffiXsponR570.06Dg013900.v2.1;SoffiXsponR570.6us88g092200.v2.1;SoffiXsponR570.09Eg050500.v2.1;SoffiXsponR570.06Fg055900.v2.1;SoffiXsponR570.01Bg238500.v2.1;SoffiXsponR570.09Cg053300.v…	K00615+K01623+K03841+K00036+K00850+K01623+K00850+K00615+K01623+K01623+K00615+K00850+K01623+K01623+K00615+K00615+K00036+K00615+K00033+K01623+K00615+K00036+K00850+K00036+K01623+K00895+K00850+K01807+K00615+K01623+K01623+K00850+K01623+K00850+K00036+K01623+K01623	https:\\www.genome.jp\dbget-bin\www_bget?map00030
ko00040	Pentose and glucuronate interconversions	2/5	2/3	5/19	0.154799	0.619195	Xylulose;Arabinitol	C00310+C01904	17/434	17/3309	434/36440	0.999991	0.816327	SoffiXsponR570.09Bg001400.v2.1;SoffiXsponR570.06Eg149700.v2.1;SoffiXsponR570.06Ag131300.v2.1;SoffiXsponR570.09Ag002200.v2.1;SoffiXsponR570.10Ag000700.v2.1;SoffiXsponR570.06Ag141400.v2.1;SoffiXsponR570.02Gg235700.v2.1;SoffiXsponR570.06Dg092000.v2.1;SoffiXsponR570.06Gg062400.v2.1;SoffiXsponR570.06Gg074000.v2.1;SoffiXsponR570.02Eg078500.v2.1;SoffiXsponR570.06Dg080300.v2.1;SoffiXsponR570.6_9Ag000800.…	K16190+K00002+K00002+K16190+K16190+K00002+K00002+K00002+K00002+K00002+K01051+K00002+K16190+K00002+K16190+K00002+K00002	https:\\www.genome.jp\dbget-bin\www_bget?map00040

## Sheet: Sheet5
KEGG_map	Description	Rich_factor_meta	DiffRatio_meta	BgRatio_meta	P-value_meta	Adjusted P-value_meta	Index_meta	CID_meta	Rich_factor_gene	DiffRatio_gene	BgRatio_gene	P-value_gene	Adjusted P-value_gene	Index_gene	KO_gene	Hyperlink
ko00040	Pentose and glucuronate interconversions	1/5	1/1	5/19	0.263158	0.526316	Arabinitol	C01904	16/434	16/2944	434/36440	0.999937	0.786664	SoffiXsponR570.09Bg001400.v2.1;SoffiXsponR570.03Dg014500.v2.1;SoffiXsponR570.06Eg149700.v2.1;SoffiXsponR570.01Bg418700.v2.1;SoffiXsponR570.05Bg327800.v2.1;SoffiXsponR570.01Dg314800.v2.1;SoffiXsponR570.08Ag170800.v2.1;SoffiXsponR570.01Ag462100.v2.1;SoffiXsponR570.08Cg159700.v2.1;SoffiXsponR570.06Ag141400.v2.1;SoffiXsponR570.06Dg092000.v2.1;SoffiXsponR570.06Gg074000.v2.1;SoffiXsponR570.02Eg078500.v…	K16190+K00963+K00002+K00012+K01051+K00012+K00008+K00012+K00008+K00002+K00002+K00002+K01051+K00012+K00008+K00008	https:\\www.genome.jp\dbget-bin\www_bget?map00040
