# Supplementary material for: Integrated Metabolomics and Transcriptomics Analysis of Exogenous Arginine-Mediated Sucrose Accumulation in Sugarcane
Source: Int J Mol Sci. 2026 Jun 17;27(12):5476. doi: 10.3390/ijms27125476 (PMC13299503; doi:10.3390/ijms27125476)
Supplement: Supplementary file 1 [file ijms-27-05476-s001.zip › Supplementary data S7.xlsx]

## Sheet: Cover sheet
Table S7. KEGG mapping for different comparison.
Cover sheet	Explanation	NO. genes
Sheet 1	Starch and sucrose metabolism	130
Sheet 2	Glycolysis / Gluconeogenesis	60
Sheet 3	Amino sugar and nucleotide sugar metabolism	53
Sheet 4	ABC transporters	32
Sheet 5	Galactose metabolism	22
Sheet 6	Fructose and mannose metabolism	19
Sheet 7	Pentose phosphate pathway	15
Sheet 8	Indole alkaloid biosynthesis	6
Sheet 9	Pentose and glucuronate interconversions	2

## Sheet: Sheet1
Gene id	log2FoldChange (CK vs. A1)	log2FoldChange (CK vs. A2)	log2FoldChange (CK vs. A3)	log2FoldChange (CK vs. B1)	log2FoldChange (CK vs. B2)	log2FoldChange (CK vs. B3)	log2FoldChange (CK vs. C1)	log2FoldChange (CK vs. C2)	log2FoldChange (CK vs. C3)	GeneDescription	GO	KEGG	KOG
SoffiXsponR570.06Fg122000.v2.1					1.13069	1.19747				-	GO:0000271,GO:0003674,GO:0003824,GO:0005575,GO:0005622,GO:0005623,GO:0005737,GO:0005975,GO:0005976,GO:0005982,GO:0006073,GO:0008150,GO:0008152,GO:0009011,GO:0009058,GO:0009059,GO:0009250,GO:0009507,GO:0009536,GO:0009987,GO:0016051,GO:0016740,GO:0016757,GO:0016758,GO:0019252,GO:0033692,GO:0034637,GO:0034645,GO:0043170,GO:0043226,GO:0043227,GO:0043229,GO:0043231,GO:0044042,GO:0044237,GO:0044238,GO:…	K00703-ko00500 Starch and sucrose metabolism;ko02026 Biofilm formation - Escherichia coli	-
SoffiXsponR570.01Fg043100.v2.1						1.67182				-	GO:0000271,GO:0003674,GO:0003824,GO:0005575,GO:0005622,GO:0005623,GO:0005737,GO:0005975,GO:0005976,GO:0005982,GO:0006073,GO:0008150,GO:0008152,GO:0009011,GO:0009058,GO:0009059,GO:0009250,GO:0009501,GO:0009507,GO:0009536,GO:0009987,GO:0010021,GO:0016051,GO:0016740,GO:0016757,GO:0016758,GO:0019252,GO:0033692,GO:0034637,GO:0034645,GO:0043170,GO:0043226,GO:0043227,GO:0043229,GO:0043231,GO:0044042,GO:…	K00703-ko00500 Starch and sucrose metabolism;ko02026 Biofilm formation - Escherichia coli	-
SoffiXsponR570.05Fg081100.v2.1		-1.45013			-1.01712	-1.61312				-	GO:0003674,GO:0003824,GO:0004805,GO:0005575,GO:0005576,GO:0005618,GO:0005622,GO:0005623,GO:0005634,GO:0005730,GO:0005737,GO:0005829,GO:0005886,GO:0005975,GO:0005984,GO:0005991,GO:0005992,GO:0006793,GO:0006796,GO:0008150,GO:0008152,GO:0009058,GO:0009311,GO:0009312,GO:0009507,GO:0009536,GO:0009987,GO:0010035,GO:0010038,GO:0016020,GO:0016051,GO:0016311,GO:0016787,GO:0016788,GO:0016791,GO:0019203,GO:…	K01087-ko00500 Starch and sucrose metabolism	KOG1050-Trehalose-6-phosphate synthase component TPS1 and related subunits[G]
SoffiXsponR570.07Eg034500.v2.1					1.22286	1.42054	1.24583			-	GO:0001678,GO:0003674,GO:0003824,GO:0003844,GO:0005575,GO:0005622,GO:0005623,GO:0005737,GO:0005975,GO:0005976,GO:0005982,GO:0006073,GO:0008150,GO:0008152,GO:0009058,GO:0009059,GO:0009314,GO:0009416,GO:0009507,GO:0009532,GO:0009536,GO:0009570,GO:0009628,GO:0009743,GO:0009744,GO:0009746,GO:0009749,GO:0009750,GO:0009987,GO:0010021,GO:0010033,GO:0016740,GO:0016757,GO:0016758,GO:0019725,GO:0033500,GO:…	K00700-ko00500 Starch and sucrose metabolism	KOG0470-1,4-alpha-glucan branching enzyme/starch branching enzyme II[G]
SoffiXsponR570.03Cg038700.v2.1					-1.4273	-1.44351	-1.35482			-	GO:0001871,GO:0003674,GO:0003824,GO:0004553,GO:0005488,GO:0005575,GO:0005623,GO:0005886,GO:0005911,GO:0009506,GO:0016020,GO:0016787,GO:0016798,GO:0030054,GO:0030246,GO:0030247,GO:0031224,GO:0031225,GO:0031226,GO:0044425,GO:0044459,GO:0044464,GO:0046658,GO:0055044,GO:0071944	K19893-ko00500 Starch and sucrose metabolism	-
SoffiXsponR570.05Eg150800.v2.1						-1.14846				-	GO:0003674,GO:0003824,GO:0003825,GO:0004805,GO:0005575,GO:0005622,GO:0005623,GO:0005737,GO:0005975,GO:0005984,GO:0005991,GO:0005992,GO:0006793,GO:0006796,GO:0006950,GO:0008150,GO:0008152,GO:0008194,GO:0009058,GO:0009311,GO:0009312,GO:0009987,GO:0016051,GO:0016311,GO:0016740,GO:0016757,GO:0016758,GO:0016787,GO:0016788,GO:0016791,GO:0019203,GO:0033554,GO:0034637,GO:0035251,GO:0042578,GO:0044237,GO:…	K16055-ko00500 Starch and sucrose metabolism	KOG1050-Trehalose-6-phosphate synthase component TPS1 and related subunits[G]
SoffiXsponR570.01Bg095900.v2.1					1.35595	1.46694	1.31036	1.37187		-	GO:0003674,GO:0003824,GO:0005575,GO:0005622,GO:0005623,GO:0005737,GO:0008878,GO:0009501,GO:0009507,GO:0009526,GO:0009532,GO:0009536,GO:0009570,GO:0009941,GO:0016740,GO:0016772,GO:0016779,GO:0031967,GO:0031975,GO:0043226,GO:0043227,GO:0043229,GO:0043231,GO:0044422,GO:0044424,GO:0044434,GO:0044435,GO:0044444,GO:0044446,GO:0044464,GO:0070566	K00975-ko00500 Starch and sucrose metabolism;ko00520 Amino sugar and nucleotide sugar metabolism;ko02026 Biofilm formation - Escherichia coli	KOG1322-GDP-mannose pyrophosphorylase/mannose-1-phosphate guanylyltransferase[M]
SoffiXsponR570.05Eg199000.v2.1			-1.85331	-1.33224	-2.62308	-1.81089	-2.22096	-2.07456	-2.1894	-	GO:0003674,GO:0003824,GO:0004553,GO:0008150,GO:0008152,GO:0008422,GO:0015926,GO:0016787,GO:0016798,GO:0071704,GO:1901135,GO:1901657	K01188-ko00500 Starch and sucrose metabolism;ko00460 Cyanoamino acid metabolism;ko00999 Biosynthesis of various plant secondary metabolites	KOG0626-Beta-glucosidase, lactase phlorizinhydrolase, and related proteins[G]
SoffiXsponR570.7_10Ag243800.v2.1						2.00714				-	-	K05350-ko00500 Starch and sucrose metabolism;ko00460 Cyanoamino acid metabolism;ko00946 Degradation of flavonoids;ko00999 Biosynthesis of various plant secondary metabolites	KOG0626-Beta-glucosidase, lactase phlorizinhydrolase, and related proteins[G]
SoffiXsponR570.08Ag106600.v2.1					1.4328	1.51812				-	GO:0005575,GO:0005622,GO:0005623,GO:0005737,GO:0005975,GO:0005976,GO:0005982,GO:0006073,GO:0008150,GO:0008152,GO:0009501,GO:0009507,GO:0009536,GO:0009987,GO:0043170,GO:0043226,GO:0043227,GO:0043229,GO:0043231,GO:0044042,GO:0044237,GO:0044238,GO:0044260,GO:0044262,GO:0044264,GO:0044424,GO:0044444,GO:0044464,GO:0071704	K00975-ko00500 Starch and sucrose metabolism;ko00520 Amino sugar and nucleotide sugar metabolism;ko02026 Biofilm formation - Escherichia coli	KOG1322-GDP-mannose pyrophosphorylase/mannose-1-phosphate guanylyltransferase[M]
SoffiXsponR570.01Bg324600.v2.1			-1.10812	-1.44666	-1.04456	-1.35335		-1.17442	-1.14313	-	GO:0001101,GO:0001666,GO:0003674,GO:0003824,GO:0005575,GO:0005622,GO:0005623,GO:0005737,GO:0005773,GO:0005829,GO:0005886,GO:0005911,GO:0006950,GO:0006970,GO:0008150,GO:0008194,GO:0009266,GO:0009409,GO:0009413,GO:0009414,GO:0009415,GO:0009506,GO:0009628,GO:0009743,GO:0009744,GO:0009746,GO:0009749,GO:0010033,GO:0010035,GO:0010037,GO:0010038,GO:0010555,GO:0016020,GO:0016157,GO:0016740,GO:0016757,GO:…	K00695-ko00500 Starch and sucrose metabolism	KOG0853-Glycosyltransferase[M]
SoffiXsponR570.07Dg055700.v2.1					1.18233	1.23533	1.16614			-	GO:0001678,GO:0003674,GO:0003824,GO:0003844,GO:0005575,GO:0005622,GO:0005623,GO:0005737,GO:0005975,GO:0005976,GO:0005982,GO:0006073,GO:0008150,GO:0008152,GO:0009058,GO:0009059,GO:0009314,GO:0009416,GO:0009507,GO:0009532,GO:0009536,GO:0009570,GO:0009628,GO:0009743,GO:0009744,GO:0009746,GO:0009749,GO:0009750,GO:0009987,GO:0010021,GO:0010033,GO:0016740,GO:0016757,GO:0016758,GO:0019725,GO:0033500,GO:…	K00700-ko00500 Starch and sucrose metabolism	KOG0470-1,4-alpha-glucan branching enzyme/starch branching enzyme II[G]
SoffiXsponR570.07Bg110200.v2.1			-2.69805	-1.89122	-3.42947	-2.33725	-3.73677	-2.94454	-3.95567	-	-	K01188-ko00500 Starch and sucrose metabolism;ko00460 Cyanoamino acid metabolism;ko00999 Biosynthesis of various plant secondary metabolites	KOG0626-Beta-glucosidase, lactase phlorizinhydrolase, and related proteins[G]
SoffiXsponR570.03Dg233500.v2.1						1.77992				-	GO:0003674,GO:0003824,GO:0004805,GO:0005975,GO:0005984,GO:0005991,GO:0005992,GO:0006793,GO:0006796,GO:0006950,GO:0006970,GO:0008150,GO:0008152,GO:0009058,GO:0009266,GO:0009311,GO:0009312,GO:0009409,GO:0009628,GO:0009651,GO:0009987,GO:0016051,GO:0016311,GO:0016787,GO:0016788,GO:0016791,GO:0019203,GO:0034637,GO:0042578,GO:0044237,GO:0044238,GO:0044249,GO:0044262,GO:0046351,GO:0050896,GO:0071704,GO:…	K01087-ko00500 Starch and sucrose metabolism	KOG1050-Trehalose-6-phosphate synthase component TPS1 and related subunits[G]
SoffiXsponR570.01Dg308300.v2.1					-1.20494	-1.63484				-	GO:0001871,GO:0003674,GO:0003824,GO:0004553,GO:0005488,GO:0005575,GO:0005623,GO:0005886,GO:0016020,GO:0016787,GO:0016798,GO:0030246,GO:0030247,GO:0031224,GO:0031225,GO:0031226,GO:0044425,GO:0044459,GO:0044464,GO:0046658,GO:0071944	K19891-ko00500 Starch and sucrose metabolism	-
SoffiXsponR570.01Ag345900.v2.1			-1.13488	-1.28636	-1.06744	-1.48202		-1.15714	-1.33322	-	GO:0001101,GO:0001666,GO:0003674,GO:0003824,GO:0005575,GO:0005622,GO:0005623,GO:0005737,GO:0005773,GO:0005829,GO:0005886,GO:0005911,GO:0006950,GO:0006970,GO:0008150,GO:0008194,GO:0009266,GO:0009409,GO:0009413,GO:0009414,GO:0009415,GO:0009506,GO:0009628,GO:0009743,GO:0009744,GO:0009746,GO:0009749,GO:0010033,GO:0010035,GO:0010037,GO:0010038,GO:0010555,GO:0016020,GO:0016157,GO:0016740,GO:0016757,GO:…	K00695-ko00500 Starch and sucrose metabolism	KOG0853-Glycosyltransferase[M]
SoffiXsponR570.04Ag059800.v2.1					1.34668	1.44907	1.74002	1.43323	1.22779	-	GO:0000271,GO:0003674,GO:0003824,GO:0005575,GO:0005622,GO:0005623,GO:0005737,GO:0005975,GO:0005976,GO:0005982,GO:0006073,GO:0008150,GO:0008152,GO:0009011,GO:0009058,GO:0009059,GO:0009250,GO:0009501,GO:0009507,GO:0009532,GO:0009536,GO:0009570,GO:0009987,GO:0010021,GO:0016051,GO:0016740,GO:0016757,GO:0016758,GO:0019252,GO:0033692,GO:0034637,GO:0034645,GO:0043170,GO:0043226,GO:0043227,GO:0043229,GO:…	K00703-ko00500 Starch and sucrose metabolism;ko02026 Biofilm formation - Escherichia coli	-
SoffiXsponR570.01Eg363400.v2.1					-1.15025	-1.4971				-	GO:0001871,GO:0003674,GO:0003824,GO:0004553,GO:0005488,GO:0005575,GO:0005623,GO:0005886,GO:0016020,GO:0016787,GO:0016798,GO:0030246,GO:0030247,GO:0031224,GO:0031225,GO:0031226,GO:0044425,GO:0044459,GO:0044464,GO:0046658,GO:0071944	K19891-ko00500 Starch and sucrose metabolism	-
SoffiXsponR570.03Eg205000.v2.1						-1.73422				-	-	K16055-ko00500 Starch and sucrose metabolism	KOG1050-Trehalose-6-phosphate synthase component TPS1 and related subunits[G]
SoffiXsponR570.05Ag214000.v2.1			-1.7933	-1.724	-2.94314	-1.74127	-2.85301	-2.2836	-2.69154	-	GO:0003674,GO:0003824,GO:0004553,GO:0008150,GO:0008152,GO:0008422,GO:0015926,GO:0016787,GO:0016798,GO:0071704,GO:1901135,GO:1901657	K01188-ko00500 Starch and sucrose metabolism;ko00460 Cyanoamino acid metabolism;ko00999 Biosynthesis of various plant secondary metabolites	KOG0626-Beta-glucosidase, lactase phlorizinhydrolase, and related proteins[G]
SoffiXsponR570.07Ag102900.v2.1			-1.96359		-2.11616	-1.44595	-2.25777	-2.14308	-1.90095	-	-	K01188-ko00500 Starch and sucrose metabolism;ko00460 Cyanoamino acid metabolism;ko00999 Biosynthesis of various plant secondary metabolites	KOG0626-Beta-glucosidase, lactase phlorizinhydrolase, and related proteins[G]
SoffiXsponR570.05Cg366000.v2.1					1.03278	1.05965				-	GO:0000023,GO:0000025,GO:0000272,GO:0001871,GO:0003674,GO:0003824,GO:0004133,GO:0004134,GO:0005488,GO:0005575,GO:0005622,GO:0005623,GO:0005737,GO:0005829,GO:0005975,GO:0005976,GO:0005977,GO:0005982,GO:0005983,GO:0005984,GO:0006073,GO:0006091,GO:0006112,GO:0008150,GO:0008152,GO:0009056,GO:0009057,GO:0009251,GO:0009311,GO:0009313,GO:0009987,GO:0010297,GO:0015980,GO:0016052,GO:0016740,GO:0016757,GO:…	K00705-ko00500 Starch and sucrose metabolism	-
SoffiXsponR570.7_10Ag321400.v2.1						1.02129				-	GO:0003674,GO:0005488,GO:0005515,GO:0008150,GO:0008152,GO:0009058,GO:0009059,GO:0010021,GO:0042802,GO:0043170,GO:0071704,GO:1901135,GO:1901137,GO:1901576,GO:2000896	K00703-ko00500 Starch and sucrose metabolism;ko02026 Biofilm formation - Escherichia coli	-
SoffiXsponR570.05Cg157600.v2.1				-1.02273		-1.27375	-1.31785		-1.32027	-	GO:0005575,GO:0005576,GO:0005615,GO:0044421	K01176-ko00500 Starch and sucrose metabolism;ko04970 Salivary secretion;ko04972 Pancreatic secretion;ko04973 Carbohydrate digestion and absorption	KOG0471-Alpha-amylase[G]
SoffiXsponR570.07Dg126000.v2.1						2.40981				-	-	K05350-ko00500 Starch and sucrose metabolism;ko00460 Cyanoamino acid metabolism;ko00946 Degradation of flavonoids;ko00999 Biosynthesis of various plant secondary metabolites	KOG0626-Beta-glucosidase, lactase phlorizinhydrolase, and related proteins[G]
SoffiXsponR570.03Gg066000.v2.1						-1.41115				-	-	K16055-ko00500 Starch and sucrose metabolism	KOG1050-Trehalose-6-phosphate synthase component TPS1 and related subunits[G]
SoffiXsponR570.06Fg160000.v2.1					1.18338	1.11111				-	GO:0005575,GO:0005622,GO:0005623,GO:0005737,GO:0009501,GO:0009507,GO:0009536,GO:0043226,GO:0043227,GO:0043229,GO:0043231,GO:0044424,GO:0044444,GO:0044464	K00975-ko00500 Starch and sucrose metabolism;ko00520 Amino sugar and nucleotide sugar metabolism;ko02026 Biofilm formation - Escherichia coli	KOG1322-GDP-mannose pyrophosphorylase/mannose-1-phosphate guanylyltransferase[M]
SoffiXsponR570.01Cg192700.v2.1				-1.02928		-1.22327			-1.10537	-	GO:0001101,GO:0001666,GO:0003674,GO:0003824,GO:0005575,GO:0005622,GO:0005623,GO:0005737,GO:0005773,GO:0005829,GO:0005886,GO:0005911,GO:0006950,GO:0006970,GO:0008150,GO:0008194,GO:0009266,GO:0009409,GO:0009413,GO:0009414,GO:0009415,GO:0009506,GO:0009628,GO:0009743,GO:0009744,GO:0009746,GO:0009749,GO:0010033,GO:0010035,GO:0010037,GO:0010038,GO:0010555,GO:0016020,GO:0016157,GO:0016740,GO:0016757,GO:…	K00695-ko00500 Starch and sucrose metabolism	KOG0853-Glycosyltransferase[M]
SoffiXsponR570.01Fg250400.v2.1						-1.33282				-	GO:0001871,GO:0003674,GO:0003824,GO:0004553,GO:0005488,GO:0005575,GO:0005623,GO:0005886,GO:0016020,GO:0016787,GO:0016798,GO:0030246,GO:0030247,GO:0031224,GO:0031225,GO:0031226,GO:0044425,GO:0044459,GO:0044464,GO:0046658,GO:0071944	K19891-ko00500 Starch and sucrose metabolism	-
SoffiXsponR570.02Eg308300.v2.1					1.03587	1.06326				-	GO:0000272,GO:0001101,GO:0003674,GO:0003824,GO:0004645,GO:0005488,GO:0005575,GO:0005622,GO:0005623,GO:0005737,GO:0005829,GO:0005975,GO:0005976,GO:0005977,GO:0005980,GO:0006073,GO:0006091,GO:0006112,GO:0006950,GO:0008144,GO:0008150,GO:0008152,GO:0008184,GO:0009056,GO:0009057,GO:0009251,GO:0009414,GO:0009415,GO:0009507,GO:0009536,GO:0009628,GO:0009987,GO:0010035,GO:0010038,GO:0015980,GO:0016052,GO:…	K00688-ko00500 Starch and sucrose metabolism;ko04217 Necroptosis;ko02026 Biofilm formation - Escherichia coli;ko04910 Insulin signaling pathway;ko04922 Glucagon signaling pathway;ko04931 Insulin resistance	KOG2099-Glycogen phosphorylase[G]
SoffiXsponR570.7_10Ag383700.v2.1			-1.25241	-1.07649		-1.5317		-1.30834	-1.19689	-	-	K01179-ko00500 Starch and sucrose metabolism;ko02020 Two-component system	-
SoffiXsponR570.05Bg155200.v2.1						-1.22594				-	GO:0003674,GO:0003824,GO:0003825,GO:0004805,GO:0005575,GO:0005622,GO:0005623,GO:0005737,GO:0005975,GO:0005984,GO:0005991,GO:0005992,GO:0006793,GO:0006796,GO:0006950,GO:0008150,GO:0008152,GO:0008194,GO:0009058,GO:0009311,GO:0009312,GO:0009987,GO:0016051,GO:0016311,GO:0016740,GO:0016757,GO:0016758,GO:0016787,GO:0016788,GO:0016791,GO:0019203,GO:0033554,GO:0034637,GO:0035251,GO:0042578,GO:0044237,GO:…	K16055-ko00500 Starch and sucrose metabolism	KOG1050-Trehalose-6-phosphate synthase component TPS1 and related subunits[G]
SoffiXsponR570.7_10Ag214900.v2.1			-2.4652		-2.83379	-2.19526	-3.69007	-3.09239	-3.91509	-	-	K01188-ko00500 Starch and sucrose metabolism;ko00460 Cyanoamino acid metabolism;ko00999 Biosynthesis of various plant secondary metabolites	KOG0626-Beta-glucosidase, lactase phlorizinhydrolase, and related proteins[G]
SoffiXsponR570.8_10Ag011000.v2.1				-1.30785	-1.50415	-1.87665	-1.23504	-1.00862	-1.29248	-	GO:0003674,GO:0003824,GO:0004396,GO:0005575,GO:0005622,GO:0005623,GO:0005737,GO:0005829,GO:0005975,GO:0005996,GO:0006000,GO:0006793,GO:0006796,GO:0008150,GO:0008152,GO:0008865,GO:0009987,GO:0016301,GO:0016310,GO:0016740,GO:0016772,GO:0016773,GO:0019200,GO:0019318,GO:0044237,GO:0044238,GO:0044262,GO:0044281,GO:0044424,GO:0044444,GO:0044464,GO:0046835,GO:0071704	K00847-ko00051 Fructose and mannose metabolism;ko00500 Starch and sucrose metabolism;ko00520 Amino sugar and nucleotide sugar metabolism	KOG2855-Ribokinase[G]
SoffiXsponR570.04Gg053700.v2.1	2.20788	1.50625		2.75467	2.31972	2.85182	2.91382	1.97028	1.69832	-	GO:0000271,GO:0003674,GO:0003824,GO:0005575,GO:0005622,GO:0005623,GO:0005737,GO:0005975,GO:0005976,GO:0005982,GO:0006073,GO:0008150,GO:0008152,GO:0009011,GO:0009058,GO:0009059,GO:0009250,GO:0009501,GO:0009507,GO:0009532,GO:0009536,GO:0009570,GO:0009987,GO:0010021,GO:0016051,GO:0016740,GO:0016757,GO:0016758,GO:0019252,GO:0033692,GO:0034637,GO:0034645,GO:0043170,GO:0043226,GO:0043227,GO:0043229,GO:…	K00703-ko00500 Starch and sucrose metabolism;ko02026 Biofilm formation - Escherichia coli	-
SoffiXsponR570.01Cg050200.v2.1				1.04173	1.37512	1.50346	1.40021	1.40489		-	GO:0003674,GO:0003824,GO:0005575,GO:0005622,GO:0005623,GO:0005737,GO:0008878,GO:0009501,GO:0009507,GO:0009526,GO:0009532,GO:0009536,GO:0009570,GO:0009941,GO:0016740,GO:0016772,GO:0016779,GO:0031967,GO:0031975,GO:0043226,GO:0043227,GO:0043229,GO:0043231,GO:0044422,GO:0044424,GO:0044434,GO:0044435,GO:0044444,GO:0044446,GO:0044464,GO:0070566	K00975-ko00500 Starch and sucrose metabolism;ko00520 Amino sugar and nucleotide sugar metabolism;ko02026 Biofilm formation - Escherichia coli	KOG1322-GDP-mannose pyrophosphorylase/mannose-1-phosphate guanylyltransferase[M]
SoffiXsponR570.04Cg101600.v2.1					1.86107	1.61643				-	GO:0003674,GO:0003824,GO:0004396,GO:0005575,GO:0005622,GO:0005623,GO:0005737,GO:0005829,GO:0005911,GO:0005975,GO:0005996,GO:0006000,GO:0006082,GO:0006629,GO:0006631,GO:0006633,GO:0006793,GO:0006796,GO:0008150,GO:0008152,GO:0008610,GO:0008865,GO:0009058,GO:0009506,GO:0009507,GO:0009532,GO:0009536,GO:0009570,GO:0009987,GO:0016051,GO:0016053,GO:0016301,GO:0016310,GO:0016740,GO:0016772,GO:0016773,GO:…	K00847-ko00051 Fructose and mannose metabolism;ko00500 Starch and sucrose metabolism;ko00520 Amino sugar and nucleotide sugar metabolism	KOG2855-Ribokinase[G]
SoffiXsponR570.07Eg227000.v2.1			-1.26702			-1.29311		-1.34449	-1.44662	-	-	K01179-ko00500 Starch and sucrose metabolism;ko02020 Two-component system	-
SoffiXsponR570.07Bg279100.v2.1			-1.24948	-1.02765		-1.35919		-1.11187	-1.05505	-	-	K01179-ko00500 Starch and sucrose metabolism;ko02020 Two-component system	-
SoffiXsponR570.05Fg139800.v2.1			-1.80721	-1.59869	-3.08115	-1.917	-3.04767	-2.73778	-2.69856	-	GO:0003674,GO:0003824,GO:0004553,GO:0008150,GO:0008152,GO:0008422,GO:0015926,GO:0016787,GO:0016798,GO:0071704,GO:1901135,GO:1901657	K01188-ko00500 Starch and sucrose metabolism;ko00460 Cyanoamino acid metabolism;ko00999 Biosynthesis of various plant secondary metabolites	KOG0626-Beta-glucosidase, lactase phlorizinhydrolase, and related proteins[G]
SoffiXsponR570.7_10Ag171000.v2.1						1.21501	1.17139			-	GO:0001678,GO:0003674,GO:0003824,GO:0003844,GO:0005575,GO:0005622,GO:0005623,GO:0005737,GO:0005975,GO:0005976,GO:0005982,GO:0006073,GO:0008150,GO:0008152,GO:0009058,GO:0009059,GO:0009314,GO:0009416,GO:0009507,GO:0009532,GO:0009536,GO:0009570,GO:0009628,GO:0009743,GO:0009744,GO:0009746,GO:0009749,GO:0009750,GO:0009987,GO:0010021,GO:0010033,GO:0016740,GO:0016757,GO:0016758,GO:0019725,GO:0033500,GO:…	K00700-ko00500 Starch and sucrose metabolism	KOG0470-1,4-alpha-glucan branching enzyme/starch branching enzyme II[G]
SoffiXsponR570.05Cg160500.v2.1						-1.27931				-	GO:0003674,GO:0003824,GO:0003825,GO:0004805,GO:0005575,GO:0005622,GO:0005623,GO:0005737,GO:0005975,GO:0005984,GO:0005991,GO:0005992,GO:0006793,GO:0006796,GO:0006950,GO:0008150,GO:0008152,GO:0008194,GO:0009058,GO:0009311,GO:0009312,GO:0009987,GO:0016051,GO:0016311,GO:0016740,GO:0016757,GO:0016758,GO:0016787,GO:0016788,GO:0016791,GO:0019203,GO:0033554,GO:0034637,GO:0035251,GO:0042578,GO:0044237,GO:…	K16055-ko00500 Starch and sucrose metabolism	KOG0470-1,4-alpha-glucan branching enzyme/starch branching enzyme II[G]
SoffiXsponR570.01Ag324900.v2.1						1.02534				-	GO:0005575,GO:0005622,GO:0005623,GO:0005737,GO:0009501,GO:0009507,GO:0009536,GO:0043226,GO:0043227,GO:0043229,GO:0043231,GO:0044424,GO:0044444,GO:0044464	K00975-ko00500 Starch and sucrose metabolism;ko00520 Amino sugar and nucleotide sugar metabolism;ko02026 Biofilm formation - Escherichia coli	KOG0470-1,4-alpha-glucan branching enzyme/starch branching enzyme II[G]
SoffiXsponR570.5_9Ag184500.v2.1			-1.69448		-2.74793	-1.8816	-1.7155	-1.41072	-1.94186	-	GO:0003674,GO:0003824,GO:0004553,GO:0008150,GO:0008152,GO:0008422,GO:0015926,GO:0016787,GO:0016798,GO:0071704,GO:1901135,GO:1901657	K01188-ko00500 Starch and sucrose metabolism;ko00460 Cyanoamino acid metabolism;ko00999 Biosynthesis of various plant secondary metabolites	KOG0470-1,4-alpha-glucan branching enzyme/starch branching enzyme II[G]
SoffiXsponR570.01Bg412300.v2.1				-1.33508	-1.2797	-1.88036				-	GO:0001871,GO:0003674,GO:0003824,GO:0004553,GO:0005488,GO:0005575,GO:0005623,GO:0005886,GO:0016020,GO:0016787,GO:0016798,GO:0030246,GO:0030247,GO:0031224,GO:0031225,GO:0031226,GO:0044425,GO:0044459,GO:0044464,GO:0046658,GO:0071944	K19891-ko00500 Starch and sucrose metabolism	KOG0470-1,4-alpha-glucan branching enzyme/starch branching enzyme II[G]
SoffiXsponR570.02Fg239600.v2.1					1.54764	1.11967	1.18722	1.60328	1.11802	-	GO:0000272,GO:0003674,GO:0003824,GO:0004553,GO:0004556,GO:0005575,GO:0005622,GO:0005623,GO:0005737,GO:0005975,GO:0005976,GO:0005982,GO:0005983,GO:0005984,GO:0005985,GO:0005987,GO:0006073,GO:0008150,GO:0008152,GO:0009056,GO:0009057,GO:0009251,GO:0009311,GO:0009313,GO:0009507,GO:0009532,GO:0009536,GO:0009570,GO:0009987,GO:0016052,GO:0016160,GO:0016787,GO:0016798,GO:0043170,GO:0043226,GO:0043227,GO:…	K01176-ko00500 Starch and sucrose metabolism;ko04970 Salivary secretion;ko04972 Pancreatic secretion;ko04973 Carbohydrate digestion and absorption	KOG0470-1,4-alpha-glucan branching enzyme/starch branching enzyme II[G]
SoffiXsponR570.05Dg171200.v2.1						-1.27979				-	GO:0003674,GO:0003824,GO:0003825,GO:0004805,GO:0005575,GO:0005622,GO:0005623,GO:0005737,GO:0005975,GO:0005984,GO:0005991,GO:0005992,GO:0006793,GO:0006796,GO:0006950,GO:0008150,GO:0008152,GO:0008194,GO:0009058,GO:0009311,GO:0009312,GO:0009987,GO:0016051,GO:0016311,GO:0016740,GO:0016757,GO:0016758,GO:0016787,GO:0016788,GO:0016791,GO:0019203,GO:0033554,GO:0034637,GO:0035251,GO:0042578,GO:0044237,GO:…	K16055-ko00500 Starch and sucrose metabolism	KOG0470-1,4-alpha-glucan branching enzyme/starch branching enzyme II[G]
SoffiXsponR570.05Ag162600.v2.1				-1.27691		-1.80202	-1.75128	-1.00413	-1.44276	-	GO:0005575,GO:0005576,GO:0005615,GO:0044421	K01176-ko00500 Starch and sucrose metabolism;ko04970 Salivary secretion;ko04972 Pancreatic secretion;ko04973 Carbohydrate digestion and absorption	KOG0470-1,4-alpha-glucan branching enzyme/starch branching enzyme II[G]
SoffiXsponR570.07Eg085800.v2.1						2.21939				-	-	K05350-ko00500 Starch and sucrose metabolism;ko00460 Cyanoamino acid metabolism;ko00946 Degradation of flavonoids;ko00999 Biosynthesis of various plant secondary metabolites	KOG0470-1,4-alpha-glucan branching enzyme/starch branching enzyme II[G]
SoffiXsponR570.06Gg144600.v2.1					1.20297	1.15137				-	GO:0005575,GO:0005622,GO:0005623,GO:0005737,GO:0009501,GO:0009507,GO:0009536,GO:0043226,GO:0043227,GO:0043229,GO:0043231,GO:0044424,GO:0044444,GO:0044464	K00975-ko00500 Starch and sucrose metabolism;ko00520 Amino sugar and nucleotide sugar metabolism;ko02026 Biofilm formation - Escherichia coli	KOG0470-1,4-alpha-glucan branching enzyme/starch branching enzyme II[G]
SoffiXsponR570.03Ag315600.v2.1						-2.16786				-	-	K16055-ko00500 Starch and sucrose metabolism	KOG0470-1,4-alpha-glucan branching enzyme/starch branching enzyme II[G]
SoffiXsponR570.02Cg334600.v2.1					1.0103	1.14084				-	GO:0000272,GO:0001101,GO:0003674,GO:0003824,GO:0004645,GO:0005488,GO:0005575,GO:0005622,GO:0005623,GO:0005737,GO:0005829,GO:0005975,GO:0005976,GO:0005977,GO:0005980,GO:0006073,GO:0006091,GO:0006112,GO:0006950,GO:0008144,GO:0008150,GO:0008152,GO:0008184,GO:0009056,GO:0009057,GO:0009251,GO:0009414,GO:0009415,GO:0009507,GO:0009536,GO:0009628,GO:0009987,GO:0010035,GO:0010038,GO:0015980,GO:0016052,GO:…	K00688-ko00500 Starch and sucrose metabolism;ko04217 Necroptosis;ko02026 Biofilm formation - Escherichia coli;ko04910 Insulin signaling pathway;ko04922 Glucagon signaling pathway;ko04931 Insulin resistance	KOG0470-1,4-alpha-glucan branching enzyme/starch branching enzyme II[G]
SoffiXsponR570.5_9Ag232500.v2.1						-1.23672				-	GO:0003674,GO:0003824,GO:0003825,GO:0004805,GO:0005575,GO:0005622,GO:0005623,GO:0005737,GO:0005975,GO:0005984,GO:0005991,GO:0005992,GO:0006793,GO:0006796,GO:0006950,GO:0008150,GO:0008152,GO:0008194,GO:0009058,GO:0009311,GO:0009312,GO:0009987,GO:0016051,GO:0016311,GO:0016740,GO:0016757,GO:0016758,GO:0016787,GO:0016788,GO:0016791,GO:0019203,GO:0033554,GO:0034637,GO:0035251,GO:0042578,GO:0044237,GO:…	K16055-ko00500 Starch and sucrose metabolism	KOG0470-1,4-alpha-glucan branching enzyme/starch branching enzyme II[G]
SoffiXsponR570.01Eg104300.v2.1					1.30633	1.4789	1.36981	1.35996		-	GO:0003674,GO:0003824,GO:0005575,GO:0005622,GO:0005623,GO:0005737,GO:0008878,GO:0009501,GO:0009507,GO:0009526,GO:0009532,GO:0009536,GO:0009570,GO:0009941,GO:0016740,GO:0016772,GO:0016779,GO:0031967,GO:0031975,GO:0043226,GO:0043227,GO:0043229,GO:0043231,GO:0044422,GO:0044424,GO:0044434,GO:0044435,GO:0044444,GO:0044446,GO:0044464,GO:0070566	K00975-ko00500 Starch and sucrose metabolism;ko00520 Amino sugar and nucleotide sugar metabolism;ko02026 Biofilm formation - Escherichia coli	KOG0470-1,4-alpha-glucan branching enzyme/starch branching enzyme II[G]
SoffiXsponR570.01Fg029900.v2.1			-1.00292		-1.38516	-1.01981	-1.1098	-1.3379	-1.06308	-	GO:0000272,GO:0001101,GO:0003674,GO:0003824,GO:0004553,GO:0005575,GO:0005622,GO:0005623,GO:0005634,GO:0005737,GO:0005829,GO:0005975,GO:0005976,GO:0005982,GO:0005983,GO:0006073,GO:0006950,GO:0008150,GO:0008152,GO:0009056,GO:0009057,GO:0009251,GO:0009414,GO:0009415,GO:0009628,GO:0009987,GO:0010035,GO:0016052,GO:0016160,GO:0016161,GO:0016787,GO:0016798,GO:0042221,GO:0043170,GO:0043226,GO:0043227,GO:…	K01177-ko00500 Starch and sucrose metabolism	KOG0470-1,4-alpha-glucan branching enzyme/starch branching enzyme II[G]
SoffiXsponR570.8_5Ag018100.v2.1				-1.16247	-1.60353	-1.36246	-1.31225	-1.28125	-1.42468	-	GO:0003674,GO:0003824,GO:0004396,GO:0005575,GO:0005622,GO:0005623,GO:0005737,GO:0005829,GO:0005975,GO:0005996,GO:0006000,GO:0006793,GO:0006796,GO:0008150,GO:0008152,GO:0008865,GO:0009987,GO:0016301,GO:0016310,GO:0016740,GO:0016772,GO:0016773,GO:0019200,GO:0019318,GO:0044237,GO:0044238,GO:0044262,GO:0044281,GO:0044424,GO:0044444,GO:0044464,GO:0046835,GO:0071704	K00847-ko00051 Fructose and mannose metabolism;ko00500 Starch and sucrose metabolism;ko00520 Amino sugar and nucleotide sugar metabolism	KOG0470-1,4-alpha-glucan branching enzyme/starch branching enzyme II[G]
SoffiXsponR570.07Bg138700.v2.1						2.14799		1.19496		-	-	K05350-ko00500 Starch and sucrose metabolism;ko00460 Cyanoamino acid metabolism;ko00946 Degradation of flavonoids;ko00999 Biosynthesis of various plant secondary metabolites	KOG0470-1,4-alpha-glucan branching enzyme/starch branching enzyme II[G]
SoffiXsponR570.03Dg038200.v2.1					-1.32153	-1.17624				-	GO:0001871,GO:0003674,GO:0003824,GO:0004553,GO:0005488,GO:0005575,GO:0005623,GO:0005886,GO:0005911,GO:0009506,GO:0016020,GO:0016787,GO:0016798,GO:0030054,GO:0030246,GO:0030247,GO:0031224,GO:0031225,GO:0031226,GO:0044425,GO:0044459,GO:0044464,GO:0046658,GO:0055044,GO:0071944	K19893-ko00500 Starch and sucrose metabolism	KOG0470-1,4-alpha-glucan branching enzyme/starch branching enzyme II[G]
SoffiXsponR570.01Eg087900.v2.1					1.46334	1.07631				-	GO:0000272,GO:0001101,GO:0003674,GO:0003824,GO:0004645,GO:0005488,GO:0005515,GO:0005575,GO:0005622,GO:0005623,GO:0005737,GO:0005975,GO:0005976,GO:0005977,GO:0005980,GO:0006073,GO:0006091,GO:0006112,GO:0006950,GO:0008144,GO:0008150,GO:0008152,GO:0008184,GO:0009056,GO:0009057,GO:0009251,GO:0009266,GO:0009414,GO:0009415,GO:0009501,GO:0009507,GO:0009532,GO:0009536,GO:0009570,GO:0009628,GO:0009987,GO:…	K00688-ko00500 Starch and sucrose metabolism;ko04217 Necroptosis;ko02026 Biofilm formation - Escherichia coli;ko04910 Insulin signaling pathway;ko04922 Glucagon signaling pathway;ko04931 Insulin resistance	KOG0470-1,4-alpha-glucan branching enzyme/starch branching enzyme II[G]
SoffiXsponR570.01Bg212600.v2.1	2.05301				-1.42737	-1.3644	-1.00848			-	GO:0000272,GO:0001101,GO:0003674,GO:0003824,GO:0004553,GO:0005575,GO:0005622,GO:0005623,GO:0005634,GO:0005737,GO:0005829,GO:0005975,GO:0005976,GO:0005982,GO:0005983,GO:0006073,GO:0006950,GO:0008150,GO:0008152,GO:0009056,GO:0009057,GO:0009251,GO:0009414,GO:0009415,GO:0009628,GO:0009987,GO:0010035,GO:0016052,GO:0016160,GO:0016161,GO:0016787,GO:0016798,GO:0042221,GO:0043170,GO:0043226,GO:0043227,GO:…	K01177-ko00500 Starch and sucrose metabolism	KOG0470-1,4-alpha-glucan branching enzyme/starch branching enzyme II[G]
SoffiXsponR570.09Dg085800.v2.1						-2.45878				-	GO:0003674,GO:0003824,GO:0004553,GO:0008150,GO:0008152,GO:0008422,GO:0015926,GO:0016787,GO:0016798,GO:0071704,GO:1901135,GO:1901657	K05350-ko00500 Starch and sucrose metabolism;ko00460 Cyanoamino acid metabolism;ko00946 Degradation of flavonoids;ko00999 Biosynthesis of various plant secondary metabolites	KOG0470-1,4-alpha-glucan branching enzyme/starch branching enzyme II[G]
SoffiXsponR570.07Eg085700.v2.1						1.94866	-1.73708			-	-	K05350-ko00500 Starch and sucrose metabolism;ko00460 Cyanoamino acid metabolism;ko00946 Degradation of flavonoids;ko00999 Biosynthesis of various plant secondary metabolites	KOG0470-1,4-alpha-glucan branching enzyme/starch branching enzyme II[G]
SoffiXsponR570.07Cg140400.v2.1			-1.44475			-1.58596				-	GO:0003674,GO:0003824,GO:0004553,GO:0008150,GO:0008152,GO:0008422,GO:0015926,GO:0016787,GO:0016798,GO:0071704,GO:1901135,GO:1901657	K05350-ko00500 Starch and sucrose metabolism;ko00460 Cyanoamino acid metabolism;ko00946 Degradation of flavonoids;ko00999 Biosynthesis of various plant secondary metabolites	KOG0470-1,4-alpha-glucan branching enzyme/starch branching enzyme II[G]
SoffiXsponR570.6_9Ag289100.v2.1					1.11821	1.199				-	GO:0000271,GO:0003674,GO:0003824,GO:0005575,GO:0005622,GO:0005623,GO:0005737,GO:0005975,GO:0005976,GO:0005982,GO:0006073,GO:0008150,GO:0008152,GO:0009011,GO:0009058,GO:0009059,GO:0009250,GO:0009507,GO:0009536,GO:0009987,GO:0016051,GO:0016740,GO:0016757,GO:0016758,GO:0019252,GO:0033692,GO:0034637,GO:0034645,GO:0043170,GO:0043226,GO:0043227,GO:0043229,GO:0043231,GO:0044042,GO:0044237,GO:0044238,GO:…	K00703-ko00500 Starch and sucrose metabolism;ko02026 Biofilm formation - Escherichia coli	KOG0470-1,4-alpha-glucan branching enzyme/starch branching enzyme II[G]
SoffiXsponR570.05Ag164900.v2.1						-1.27352				-	GO:0003674,GO:0003824,GO:0003825,GO:0004805,GO:0005575,GO:0005622,GO:0005623,GO:0005737,GO:0005975,GO:0005984,GO:0005991,GO:0005992,GO:0006793,GO:0006796,GO:0006950,GO:0008150,GO:0008152,GO:0008194,GO:0009058,GO:0009311,GO:0009312,GO:0009987,GO:0016051,GO:0016311,GO:0016740,GO:0016757,GO:0016758,GO:0016787,GO:0016788,GO:0016791,GO:0019203,GO:0033554,GO:0034637,GO:0035251,GO:0042578,GO:0044237,GO:…	K16055-ko00500 Starch and sucrose metabolism	KOG0470-1,4-alpha-glucan branching enzyme/starch branching enzyme II[G]
SoffiXsponR570.01Bg284400.v2.1					2.60993	2.30127	2.70997	2.34596	2.35507	-	GO:0000287,GO:0003674,GO:0003824,GO:0004805,GO:0005488,GO:0005575,GO:0005622,GO:0005623,GO:0005737,GO:0005829,GO:0005886,GO:0005975,GO:0005984,GO:0005991,GO:0005992,GO:0006793,GO:0006796,GO:0008150,GO:0008152,GO:0009058,GO:0009311,GO:0009312,GO:0009987,GO:0016020,GO:0016051,GO:0016311,GO:0016787,GO:0016788,GO:0016791,GO:0019203,GO:0034637,GO:0040007,GO:0042578,GO:0043167,GO:0043169,GO:0044237,GO:…	K01087-ko00500 Starch and sucrose metabolism	KOG0470-1,4-alpha-glucan branching enzyme/starch branching enzyme II[G]
SoffiXsponR570.05Gg174200.v2.1				-1.3087	-1.02482	-1.82863	-1.80636	-1.07472	-1.46533	-	GO:0005575,GO:0005576,GO:0005615,GO:0044421	K01176-ko00500 Starch and sucrose metabolism;ko04970 Salivary secretion;ko04972 Pancreatic secretion;ko04973 Carbohydrate digestion and absorption	KOG0470-1,4-alpha-glucan branching enzyme/starch branching enzyme II[G]
SoffiXsponR570.03Bg040000.v2.1						-1.58248				-	GO:0001871,GO:0003674,GO:0003824,GO:0004553,GO:0005488,GO:0005575,GO:0005623,GO:0005886,GO:0005911,GO:0009506,GO:0016020,GO:0016787,GO:0016798,GO:0030054,GO:0030246,GO:0030247,GO:0031224,GO:0031225,GO:0031226,GO:0044425,GO:0044459,GO:0044464,GO:0046658,GO:0055044,GO:0071944	K19893-ko00500 Starch and sucrose metabolism	KOG0470-1,4-alpha-glucan branching enzyme/starch branching enzyme II[G]
SoffiXsponR570.5_9Ag437900.v2.1						-1.67744				-	GO:0003674,GO:0003824,GO:0004553,GO:0008150,GO:0008152,GO:0008422,GO:0015926,GO:0016787,GO:0016798,GO:0071704,GO:1901135,GO:1901657	K05350-ko00500 Starch and sucrose metabolism;ko00460 Cyanoamino acid metabolism;ko00946 Degradation of flavonoids;ko00999 Biosynthesis of various plant secondary metabolites	KOG0470-1,4-alpha-glucan branching enzyme/starch branching enzyme II[G]
SoffiXsponR570.07Cg281400.v2.1			-1.15633	-1.06316		-1.4261			-1.10206	-	-	K01179-ko00500 Starch and sucrose metabolism;ko02020 Two-component system	KOG0470-1,4-alpha-glucan branching enzyme/starch branching enzyme II[G]
SoffiXsponR570.01Ag230200.v2.1	1.82216		-1.23876		-1.52274	-1.17929	-1.15225	-1.95081	-1.31949	-	GO:0000272,GO:0001101,GO:0003674,GO:0003824,GO:0004553,GO:0005575,GO:0005622,GO:0005623,GO:0005634,GO:0005737,GO:0005829,GO:0005975,GO:0005976,GO:0005982,GO:0005983,GO:0006073,GO:0006950,GO:0008150,GO:0008152,GO:0009056,GO:0009057,GO:0009251,GO:0009414,GO:0009415,GO:0009628,GO:0009987,GO:0010035,GO:0016052,GO:0016160,GO:0016161,GO:0016787,GO:0016798,GO:0042221,GO:0043170,GO:0043226,GO:0043227,GO:…	K01177-ko00500 Starch and sucrose metabolism	KOG0470-1,4-alpha-glucan branching enzyme/starch branching enzyme II[G]
SoffiXsponR570.01Fg154400.v2.1						-1.34578	-1.11279			-	GO:0003674,GO:0003824,GO:0004805,GO:0005575,GO:0005576,GO:0005618,GO:0005622,GO:0005623,GO:0005634,GO:0005730,GO:0005737,GO:0005829,GO:0005886,GO:0005975,GO:0005984,GO:0005991,GO:0005992,GO:0006793,GO:0006796,GO:0008150,GO:0008152,GO:0009058,GO:0009311,GO:0009312,GO:0009507,GO:0009536,GO:0009987,GO:0010035,GO:0010038,GO:0016020,GO:0016051,GO:0016311,GO:0016787,GO:0016788,GO:0016791,GO:0019203,GO:…	K01087-ko00500 Starch and sucrose metabolism	KOG0470-1,4-alpha-glucan branching enzyme/starch branching enzyme II[G]
SoffiXsponR570.07Dg096500.v2.1			-2.17431		-3.08013	-1.90649	-2.81971	-2.32917	-3.26691	-	-	K01188-ko00500 Starch and sucrose metabolism;ko00460 Cyanoamino acid metabolism;ko00999 Biosynthesis of various plant secondary metabolites	KOG0470-1,4-alpha-glucan branching enzyme/starch branching enzyme II[G]
SoffiXsponR570.5_9Ag028900.v2.1					1.10147	1.02812				-	GO:0000023,GO:0000025,GO:0000272,GO:0001871,GO:0003674,GO:0003824,GO:0004133,GO:0004134,GO:0005488,GO:0005575,GO:0005622,GO:0005623,GO:0005737,GO:0005829,GO:0005975,GO:0005976,GO:0005977,GO:0005982,GO:0005983,GO:0005984,GO:0006073,GO:0006091,GO:0006112,GO:0008150,GO:0008152,GO:0009056,GO:0009057,GO:0009251,GO:0009311,GO:0009313,GO:0009987,GO:0010297,GO:0015980,GO:0016052,GO:0016740,GO:0016757,GO:…	K00705-ko00500 Starch and sucrose metabolism	KOG0470-1,4-alpha-glucan branching enzyme/starch branching enzyme II[G]
SoffiXsponR570.02Ag296500.v2.1			1.02357		1.48542	1.18107	1.59854	1.20399	1.22614	-	-	K05349-ko00500 Starch and sucrose metabolism;ko00460 Cyanoamino acid metabolism;ko00946 Degradation of flavonoids;ko00999 Biosynthesis of various plant secondary metabolites	KOG0470-1,4-alpha-glucan branching enzyme/starch branching enzyme II[G]
SoffiXsponR570.03Ag036900.v2.1					-1.17586	-1.24155	-1.21031			-	GO:0001871,GO:0003674,GO:0003824,GO:0004553,GO:0005488,GO:0005575,GO:0005623,GO:0005886,GO:0005911,GO:0009506,GO:0016020,GO:0016787,GO:0016798,GO:0030054,GO:0030246,GO:0030247,GO:0031224,GO:0031225,GO:0031226,GO:0044425,GO:0044459,GO:0044464,GO:0046658,GO:0055044,GO:0071944	K19893-ko00500 Starch and sucrose metabolism	KOG0470-1,4-alpha-glucan branching enzyme/starch branching enzyme II[G]
SoffiXsponR570.05Fg086300.v2.1						-1.03831	-1.44691			-	GO:0005575,GO:0005576,GO:0005615,GO:0044421	K01176-ko00500 Starch and sucrose metabolism;ko04970 Salivary secretion;ko04972 Pancreatic secretion;ko04973 Carbohydrate digestion and absorption	KOG0470-1,4-alpha-glucan branching enzyme/starch branching enzyme II[G]
SoffiXsponR570.05Gg177000.v2.1						-1.14559				-	GO:0003674,GO:0003824,GO:0003825,GO:0004805,GO:0005575,GO:0005622,GO:0005623,GO:0005737,GO:0005975,GO:0005984,GO:0005991,GO:0005992,GO:0006793,GO:0006796,GO:0006950,GO:0008150,GO:0008152,GO:0008194,GO:0009058,GO:0009311,GO:0009312,GO:0009987,GO:0016051,GO:0016311,GO:0016740,GO:0016757,GO:0016758,GO:0016787,GO:0016788,GO:0016791,GO:0019203,GO:0033554,GO:0034637,GO:0035251,GO:0042578,GO:0044237,GO:…	K16055-ko00500 Starch and sucrose metabolism	KOG0470-1,4-alpha-glucan branching enzyme/starch branching enzyme II[G]
SoffiXsponR570.08Ag014400.v2.1				-1.03786	-1.44703	-1.23991	-1.19617	-1.24315	-1.20886	-	GO:0003674,GO:0003824,GO:0004396,GO:0005575,GO:0005622,GO:0005623,GO:0005737,GO:0005829,GO:0005975,GO:0005996,GO:0006000,GO:0006793,GO:0006796,GO:0008150,GO:0008152,GO:0008865,GO:0009987,GO:0016301,GO:0016310,GO:0016740,GO:0016772,GO:0016773,GO:0019200,GO:0019318,GO:0044237,GO:0044238,GO:0044262,GO:0044281,GO:0044424,GO:0044444,GO:0044464,GO:0046835,GO:0071704	K00847-ko00051 Fructose and mannose metabolism;ko00500 Starch and sucrose metabolism;ko00520 Amino sugar and nucleotide sugar metabolism	KOG0470-1,4-alpha-glucan branching enzyme/starch branching enzyme II[G]
SoffiXsponR570.07Ag269100.v2.1			-1.42733	-1.03124		-1.33137		-1.34231	-1.37824	-	-	K01179-ko00500 Starch and sucrose metabolism;ko02020 Two-component system	KOG0470-1,4-alpha-glucan branching enzyme/starch branching enzyme II[G]
SoffiXsponR570.07Cg062400.v2.1						1.02847	1.04409			-	GO:0000272,GO:0003674,GO:0003824,GO:0004553,GO:0004556,GO:0005575,GO:0005576,GO:0005975,GO:0005976,GO:0005982,GO:0005983,GO:0005984,GO:0005985,GO:0005987,GO:0006073,GO:0008150,GO:0008152,GO:0009056,GO:0009057,GO:0009251,GO:0009311,GO:0009313,GO:0009987,GO:0016052,GO:0016160,GO:0016787,GO:0016798,GO:0043170,GO:0044042,GO:0044237,GO:0044238,GO:0044247,GO:0044248,GO:0044260,GO:0044262,GO:0044264,GO:…	K01176-ko00500 Starch and sucrose metabolism;ko04970 Salivary secretion;ko04972 Pancreatic secretion;ko04973 Carbohydrate digestion and absorption	KOG0470-1,4-alpha-glucan branching enzyme/starch branching enzyme II[G]
SoffiXsponR570.08Dg076100.v2.1					1.42755	1.53386				-	GO:0005575,GO:0005622,GO:0005623,GO:0005737,GO:0005975,GO:0005976,GO:0005982,GO:0006073,GO:0008150,GO:0008152,GO:0009501,GO:0009507,GO:0009536,GO:0009987,GO:0043170,GO:0043226,GO:0043227,GO:0043229,GO:0043231,GO:0044042,GO:0044237,GO:0044238,GO:0044260,GO:0044262,GO:0044264,GO:0044424,GO:0044444,GO:0044464,GO:0071704	K00975-ko00500 Starch and sucrose metabolism;ko00520 Amino sugar and nucleotide sugar metabolism;ko02026 Biofilm formation - Escherichia coli	KOG0470-1,4-alpha-glucan branching enzyme/starch branching enzyme II[G]
SoffiXsponR570.01Bg080000.v2.1					1.5847	1.19034				-	GO:0000272,GO:0001101,GO:0003674,GO:0003824,GO:0004645,GO:0005488,GO:0005515,GO:0005575,GO:0005622,GO:0005623,GO:0005737,GO:0005975,GO:0005976,GO:0005977,GO:0005980,GO:0006073,GO:0006091,GO:0006112,GO:0006950,GO:0008144,GO:0008150,GO:0008152,GO:0008184,GO:0009056,GO:0009057,GO:0009251,GO:0009266,GO:0009414,GO:0009415,GO:0009501,GO:0009507,GO:0009532,GO:0009536,GO:0009570,GO:0009628,GO:0009987,GO:…	K00688-ko00500 Starch and sucrose metabolism;ko04217 Necroptosis;ko02026 Biofilm formation - Escherichia coli;ko04910 Insulin signaling pathway;ko04922 Glucagon signaling pathway;ko04931 Insulin resistance	KOG0470-1,4-alpha-glucan branching enzyme/starch branching enzyme II[G]
SoffiXsponR570.01Ag104400.v2.1				1.10954	1.54869	1.64517	1.47843	1.56678	1.23382	-	GO:0003674,GO:0003824,GO:0005575,GO:0005622,GO:0005623,GO:0005737,GO:0008878,GO:0009501,GO:0009507,GO:0009526,GO:0009532,GO:0009536,GO:0009570,GO:0009941,GO:0016740,GO:0016772,GO:0016779,GO:0031967,GO:0031975,GO:0043226,GO:0043227,GO:0043229,GO:0043231,GO:0044422,GO:0044424,GO:0044434,GO:0044435,GO:0044444,GO:0044446,GO:0044464,GO:0070566	K00975-ko00500 Starch and sucrose metabolism;ko00520 Amino sugar and nucleotide sugar metabolism;ko02026 Biofilm formation - Escherichia coli	KOG0470-1,4-alpha-glucan branching enzyme/starch branching enzyme II[G]
SoffiXsponR570.05Dg219500.v2.1			-1.77659	-1.34065	-2.34045	-1.68089	-1.96219	-1.83285	-1.66321	-	GO:0003674,GO:0003824,GO:0004553,GO:0008150,GO:0008152,GO:0008422,GO:0015926,GO:0016787,GO:0016798,GO:0071704,GO:1901135,GO:1901657	K01188-ko00500 Starch and sucrose metabolism;ko00460 Cyanoamino acid metabolism;ko00999 Biosynthesis of various plant secondary metabolites	KOG0470-1,4-alpha-glucan branching enzyme/starch branching enzyme II[G]
SoffiXsponR570.5_9Ag241300.v2.1		-1.32532		-1.11002	-1.40581	-1.32452				-	GO:0003674,GO:0003824,GO:0004805,GO:0005575,GO:0005576,GO:0005618,GO:0005622,GO:0005623,GO:0005634,GO:0005730,GO:0005737,GO:0005829,GO:0005886,GO:0005975,GO:0005984,GO:0005991,GO:0005992,GO:0006793,GO:0006796,GO:0008150,GO:0008152,GO:0009058,GO:0009311,GO:0009312,GO:0009507,GO:0009536,GO:0009987,GO:0010035,GO:0010038,GO:0016020,GO:0016051,GO:0016311,GO:0016787,GO:0016788,GO:0016791,GO:0019203,GO:…	K01087-ko00500 Starch and sucrose metabolism	KOG0470-1,4-alpha-glucan branching enzyme/starch branching enzyme II[G]
SoffiXsponR570.08Bg103000.v2.1			1.13776	1.07578	1.33167	1.76318	1.02786			-	GO:0005575,GO:0005622,GO:0005623,GO:0005737,GO:0005975,GO:0005976,GO:0005982,GO:0006073,GO:0008150,GO:0008152,GO:0009501,GO:0009507,GO:0009536,GO:0009987,GO:0043170,GO:0043226,GO:0043227,GO:0043229,GO:0043231,GO:0044042,GO:0044237,GO:0044238,GO:0044260,GO:0044262,GO:0044264,GO:0044424,GO:0044444,GO:0044464,GO:0071704	K00975-ko00500 Starch and sucrose metabolism;ko00520 Amino sugar and nucleotide sugar metabolism;ko02026 Biofilm formation - Escherichia coli	KOG0470-1,4-alpha-glucan branching enzyme/starch branching enzyme II[G]
SoffiXsponR570.07Ag126300.v2.1						1.83162	-1.84187	-1.07843		-	-	K05350-ko00500 Starch and sucrose metabolism;ko00460 Cyanoamino acid metabolism;ko00946 Degradation of flavonoids;ko00999 Biosynthesis of various plant secondary metabolites	KOG0470-1,4-alpha-glucan branching enzyme/starch branching enzyme II[G]
SoffiXsponR570.05Cg151700.v2.1		-1.71614	-1.25564		-1.20777	-1.42816				-	GO:0003674,GO:0003824,GO:0004805,GO:0005575,GO:0005576,GO:0005618,GO:0005622,GO:0005623,GO:0005634,GO:0005730,GO:0005737,GO:0005829,GO:0005886,GO:0005975,GO:0005984,GO:0005991,GO:0005992,GO:0006793,GO:0006796,GO:0008150,GO:0008152,GO:0009058,GO:0009311,GO:0009312,GO:0009507,GO:0009536,GO:0009987,GO:0010035,GO:0010038,GO:0016020,GO:0016051,GO:0016311,GO:0016787,GO:0016788,GO:0016791,GO:0019203,GO:…	K01087-ko00500 Starch and sucrose metabolism	KOG0470-1,4-alpha-glucan branching enzyme/starch branching enzyme II[G]
SoffiXsponR570.07Cg112200.v2.1			-2.4095			-1.73436				-	-	K01188-ko00500 Starch and sucrose metabolism;ko00460 Cyanoamino acid metabolism;ko00999 Biosynthesis of various plant secondary metabolites	KOG0470-1,4-alpha-glucan branching enzyme/starch branching enzyme II[G]
SoffiXsponR570.05Fg089300.v2.1						-1.33356				-	GO:0003674,GO:0003824,GO:0003825,GO:0004805,GO:0005575,GO:0005622,GO:0005623,GO:0005737,GO:0005975,GO:0005984,GO:0005991,GO:0005992,GO:0006793,GO:0006796,GO:0006950,GO:0008150,GO:0008152,GO:0008194,GO:0009058,GO:0009311,GO:0009312,GO:0009987,GO:0016051,GO:0016311,GO:0016740,GO:0016757,GO:0016758,GO:0016787,GO:0016788,GO:0016791,GO:0019203,GO:0033554,GO:0034637,GO:0035251,GO:0042578,GO:0044237,GO:…	K16055-ko00500 Starch and sucrose metabolism	KOG0470-1,4-alpha-glucan branching enzyme/starch branching enzyme II[G]
SoffiXsponR570.01Cg303900.v2.1						-1.42948				-	GO:0001871,GO:0003674,GO:0003824,GO:0004553,GO:0005488,GO:0005575,GO:0005623,GO:0005886,GO:0016020,GO:0016787,GO:0016798,GO:0030246,GO:0030247,GO:0031224,GO:0031225,GO:0031226,GO:0044425,GO:0044459,GO:0044464,GO:0046658,GO:0071944	K19891-ko00500 Starch and sucrose metabolism	KOG0470-1,4-alpha-glucan branching enzyme/starch branching enzyme II[G]
SoffiXsponR570.08Bg016200.v2.1				-1.07964	-1.58046	-1.46675	-1.35246	-1.2716	-1.32735	-	GO:0003674,GO:0003824,GO:0004396,GO:0005575,GO:0005622,GO:0005623,GO:0005737,GO:0005829,GO:0005975,GO:0005996,GO:0006000,GO:0006793,GO:0006796,GO:0008150,GO:0008152,GO:0008865,GO:0009987,GO:0016301,GO:0016310,GO:0016740,GO:0016772,GO:0016773,GO:0019200,GO:0019318,GO:0044237,GO:0044238,GO:0044262,GO:0044281,GO:0044424,GO:0044444,GO:0044464,GO:0046835,GO:0071704	K00847-ko00051 Fructose and mannose metabolism;ko00500 Starch and sucrose metabolism;ko00520 Amino sugar and nucleotide sugar metabolism	KOG0470-1,4-alpha-glucan branching enzyme/starch branching enzyme II[G]
SoffiXsponR570.08Eg039700.v2.1					1.38783	1.5811				-	GO:0005575,GO:0005622,GO:0005623,GO:0005737,GO:0005975,GO:0005976,GO:0005982,GO:0006073,GO:0008150,GO:0008152,GO:0009501,GO:0009507,GO:0009536,GO:0009987,GO:0043170,GO:0043226,GO:0043227,GO:0043229,GO:0043231,GO:0044042,GO:0044237,GO:0044238,GO:0044260,GO:0044262,GO:0044264,GO:0044424,GO:0044444,GO:0044464,GO:0071704	K00975-ko00500 Starch and sucrose metabolism;ko00520 Amino sugar and nucleotide sugar metabolism;ko02026 Biofilm formation - Escherichia coli	KOG0470-1,4-alpha-glucan branching enzyme/starch branching enzyme II[G]
SoffiXsponR570.04Bg213600.v2.1			-1.02352			-1.36122				-	-	K01187-ko00052 Galactose metabolism;ko00500 Starch and sucrose metabolism	KOG0470-1,4-alpha-glucan branching enzyme/starch branching enzyme II[G]
SoffiXsponR570.04Fg105500.v2.1						-1.13097				-	-	K01187-ko00052 Galactose metabolism;ko00500 Starch and sucrose metabolism	KOG0470-1,4-alpha-glucan branching enzyme/starch branching enzyme II[G]
SoffiXsponR570.06Gg110400.v2.1					1.10394	1.16119				-	GO:0000271,GO:0003674,GO:0003824,GO:0005575,GO:0005622,GO:0005623,GO:0005737,GO:0005975,GO:0005976,GO:0005982,GO:0006073,GO:0008150,GO:0008152,GO:0009011,GO:0009058,GO:0009059,GO:0009250,GO:0009507,GO:0009536,GO:0009987,GO:0016051,GO:0016740,GO:0016757,GO:0016758,GO:0019252,GO:0033692,GO:0034637,GO:0034645,GO:0043170,GO:0043226,GO:0043227,GO:0043229,GO:0043231,GO:0044042,GO:0044237,GO:0044238,GO:…	K00703-ko00500 Starch and sucrose metabolism;ko02026 Biofilm formation - Escherichia coli	KOG0470-1,4-alpha-glucan branching enzyme/starch branching enzyme II[G]
SoffiXsponR570.07Dg125900.v2.1						2.28006				-	-	K05350-ko00500 Starch and sucrose metabolism;ko00460 Cyanoamino acid metabolism;ko00946 Degradation of flavonoids;ko00999 Biosynthesis of various plant secondary metabolites	KOG0470-1,4-alpha-glucan branching enzyme/starch branching enzyme II[G]
SoffiXsponR570.05Eg148300.v2.1						-1.47395	-1.19887		-1.56511	-	GO:0005575,GO:0005576,GO:0005615,GO:0044421	K01176-ko00500 Starch and sucrose metabolism;ko04970 Salivary secretion;ko04972 Pancreatic secretion;ko04973 Carbohydrate digestion and absorption	KOG0470-1,4-alpha-glucan branching enzyme/starch branching enzyme II[G]
SoffiXsponR570.03Bg285000.v2.1						-1.72902				-	-	K16055-ko00500 Starch and sucrose metabolism	KOG0470-1,4-alpha-glucan branching enzyme/starch branching enzyme II[G]
SoffiXsponR570.8_5Ag108600.v2.1					1.28219	1.30034				-	GO:0005575,GO:0005622,GO:0005623,GO:0005737,GO:0005975,GO:0005976,GO:0005982,GO:0006073,GO:0008150,GO:0008152,GO:0009501,GO:0009507,GO:0009536,GO:0009987,GO:0043170,GO:0043226,GO:0043227,GO:0043229,GO:0043231,GO:0044042,GO:0044237,GO:0044238,GO:0044260,GO:0044262,GO:0044264,GO:0044424,GO:0044444,GO:0044464,GO:0071704	K00975-ko00500 Starch and sucrose metabolism;ko00520 Amino sugar and nucleotide sugar metabolism;ko02026 Biofilm formation - Escherichia coli	KOG0470-1,4-alpha-glucan branching enzyme/starch branching enzyme II[G]
SoffiXsponR570.05Eg142300.v2.1		-1.47174	-1.27947	-1.06433		-1.22735				-	GO:0003674,GO:0003824,GO:0004805,GO:0005575,GO:0005576,GO:0005618,GO:0005622,GO:0005623,GO:0005634,GO:0005730,GO:0005737,GO:0005829,GO:0005886,GO:0005975,GO:0005984,GO:0005991,GO:0005992,GO:0006793,GO:0006796,GO:0008150,GO:0008152,GO:0009058,GO:0009311,GO:0009312,GO:0009507,GO:0009536,GO:0009987,GO:0010035,GO:0010038,GO:0016020,GO:0016051,GO:0016311,GO:0016787,GO:0016788,GO:0016791,GO:0019203,GO:…	K01087-ko00500 Starch and sucrose metabolism	KOG0470-1,4-alpha-glucan branching enzyme/starch branching enzyme II[G]
SoffiXsponR570.01Ag306100.v2.1					3.95675	3.2286	3.99487	3.08617	3.5156	-	GO:0000287,GO:0003674,GO:0003824,GO:0004805,GO:0005488,GO:0005575,GO:0005622,GO:0005623,GO:0005737,GO:0005829,GO:0005886,GO:0005975,GO:0005984,GO:0005991,GO:0005992,GO:0006793,GO:0006796,GO:0008150,GO:0008152,GO:0009058,GO:0009311,GO:0009312,GO:0009987,GO:0016020,GO:0016051,GO:0016311,GO:0016787,GO:0016788,GO:0016791,GO:0019203,GO:0034637,GO:0040007,GO:0042578,GO:0043167,GO:0043169,GO:0044237,GO:…	K01087-ko00500 Starch and sucrose metabolism	KOG0470-1,4-alpha-glucan branching enzyme/starch branching enzyme II[G]
SoffiXsponR570.02Ag261100.v2.1					1.50346	1.31877	1.29502	1.70338	1.27617	-	GO:0000272,GO:0003674,GO:0003824,GO:0004553,GO:0004556,GO:0005575,GO:0005622,GO:0005623,GO:0005737,GO:0005975,GO:0005976,GO:0005982,GO:0005983,GO:0005984,GO:0005985,GO:0005987,GO:0006073,GO:0008150,GO:0008152,GO:0009056,GO:0009057,GO:0009251,GO:0009311,GO:0009313,GO:0009507,GO:0009532,GO:0009536,GO:0009570,GO:0009987,GO:0016052,GO:0016160,GO:0016787,GO:0016798,GO:0043170,GO:0043226,GO:0043227,GO:…	K01176-ko00500 Starch and sucrose metabolism;ko04970 Salivary secretion;ko04972 Pancreatic secretion;ko04973 Carbohydrate digestion and absorption	KOG0470-1,4-alpha-glucan branching enzyme/starch branching enzyme II[G]
SoffiXsponR570.01Dg028400.v2.1				1.00832	1.27162	1.29734	1.36867	1.36724		-	GO:0003674,GO:0003824,GO:0005575,GO:0005622,GO:0005623,GO:0005737,GO:0008878,GO:0009501,GO:0009507,GO:0009526,GO:0009532,GO:0009536,GO:0009570,GO:0009941,GO:0016740,GO:0016772,GO:0016779,GO:0031967,GO:0031975,GO:0043226,GO:0043227,GO:0043229,GO:0043231,GO:0044422,GO:0044424,GO:0044434,GO:0044435,GO:0044444,GO:0044446,GO:0044464,GO:0070566	K00975-ko00500 Starch and sucrose metabolism;ko00520 Amino sugar and nucleotide sugar metabolism;ko02026 Biofilm formation - Escherichia coli	KOG0470-1,4-alpha-glucan branching enzyme/starch branching enzyme II[G]
SoffiXsponR570.06Cg153100.v2.1					1.21038	1.25527				-	GO:0000271,GO:0003674,GO:0003824,GO:0005575,GO:0005622,GO:0005623,GO:0005737,GO:0005975,GO:0005976,GO:0005982,GO:0006073,GO:0008150,GO:0008152,GO:0009011,GO:0009058,GO:0009059,GO:0009250,GO:0009507,GO:0009536,GO:0009987,GO:0016051,GO:0016740,GO:0016757,GO:0016758,GO:0019252,GO:0033692,GO:0034637,GO:0034645,GO:0043170,GO:0043226,GO:0043227,GO:0043229,GO:0043231,GO:0044042,GO:0044237,GO:0044238,GO:…	K00703-ko00500 Starch and sucrose metabolism;ko02026 Biofilm formation - Escherichia coli	KOG0470-1,4-alpha-glucan branching enzyme/starch branching enzyme II[G]
SoffiXsponR570.03Cg302100.v2.1						-1.24977				-	-	K16055-ko00500 Starch and sucrose metabolism	KOG0470-1,4-alpha-glucan branching enzyme/starch branching enzyme II[G]
SoffiXsponR570.07Dg053200.v2.1					1.06305	1.09417	1.03962			-	GO:0000272,GO:0003674,GO:0003824,GO:0004553,GO:0004556,GO:0005575,GO:0005576,GO:0005975,GO:0005976,GO:0005982,GO:0005983,GO:0005984,GO:0005985,GO:0005987,GO:0006073,GO:0008150,GO:0008152,GO:0009056,GO:0009057,GO:0009251,GO:0009311,GO:0009313,GO:0009987,GO:0016052,GO:0016160,GO:0016787,GO:0016798,GO:0043170,GO:0044042,GO:0044237,GO:0044238,GO:0044247,GO:0044248,GO:0044260,GO:0044262,GO:0044264,GO:…	K01176-ko00500 Starch and sucrose metabolism;ko04970 Salivary secretion;ko04972 Pancreatic secretion;ko04973 Carbohydrate digestion and absorption	KOG0470-1,4-alpha-glucan branching enzyme/starch branching enzyme II[G]
SoffiXsponR570.01Fg144700.v2.1			-1.0848	-1.08098		-1.36649		-1.1199	-1.29592	-	GO:0001101,GO:0001666,GO:0003674,GO:0003824,GO:0005575,GO:0005622,GO:0005623,GO:0005737,GO:0005773,GO:0005829,GO:0005886,GO:0005911,GO:0006950,GO:0006970,GO:0008150,GO:0008194,GO:0009266,GO:0009409,GO:0009413,GO:0009414,GO:0009415,GO:0009506,GO:0009628,GO:0009743,GO:0009744,GO:0009746,GO:0009749,GO:0010033,GO:0010035,GO:0010037,GO:0010038,GO:0010555,GO:0016020,GO:0016157,GO:0016740,GO:0016757,GO:…	K00695-ko00500 Starch and sucrose metabolism	KOG0470-1,4-alpha-glucan branching enzyme/starch branching enzyme II[G]
SoffiXsponR570.06Ag177100.v2.1					1.19372	1.30003				-	GO:0000271,GO:0003674,GO:0003824,GO:0005575,GO:0005622,GO:0005623,GO:0005737,GO:0005975,GO:0005976,GO:0005982,GO:0006073,GO:0008150,GO:0008152,GO:0009011,GO:0009058,GO:0009059,GO:0009250,GO:0009507,GO:0009536,GO:0009987,GO:0016051,GO:0016740,GO:0016757,GO:0016758,GO:0019252,GO:0033692,GO:0034637,GO:0034645,GO:0043170,GO:0043226,GO:0043227,GO:0043229,GO:0043231,GO:0044042,GO:0044237,GO:0044238,GO:…	K00703-ko00500 Starch and sucrose metabolism;ko02026 Biofilm formation - Escherichia coli	KOG0470-1,4-alpha-glucan branching enzyme/starch branching enzyme II[G]
SoffiXsponR570.07Bg064600.v2.1					1.19683	1.21573	1.0384		1.00952	-	GO:0000272,GO:0003674,GO:0003824,GO:0004553,GO:0004556,GO:0005575,GO:0005576,GO:0005975,GO:0005976,GO:0005982,GO:0005983,GO:0005984,GO:0005985,GO:0005987,GO:0006073,GO:0008150,GO:0008152,GO:0009056,GO:0009057,GO:0009251,GO:0009311,GO:0009313,GO:0009987,GO:0016052,GO:0016160,GO:0016787,GO:0016798,GO:0043170,GO:0044042,GO:0044237,GO:0044238,GO:0044247,GO:0044248,GO:0044260,GO:0044262,GO:0044264,GO:…	K01176-ko00500 Starch and sucrose metabolism;ko04970 Salivary secretion;ko04972 Pancreatic secretion;ko04973 Carbohydrate digestion and absorption	KOG0470-1,4-alpha-glucan branching enzyme/starch branching enzyme II[G]
SoffiXsponR570.03Dg315100.v2.1						-1.40448				-	-	K16055-ko00500 Starch and sucrose metabolism	KOG0470-1,4-alpha-glucan branching enzyme/starch branching enzyme II[G]
SoffiXsponR570.02Dg334400.v2.1					1.08148	1.02288				-	GO:0000272,GO:0001101,GO:0003674,GO:0003824,GO:0004645,GO:0005488,GO:0005575,GO:0005622,GO:0005623,GO:0005737,GO:0005829,GO:0005975,GO:0005976,GO:0005977,GO:0005980,GO:0006073,GO:0006091,GO:0006112,GO:0006950,GO:0008144,GO:0008150,GO:0008152,GO:0008184,GO:0009056,GO:0009057,GO:0009251,GO:0009414,GO:0009415,GO:0009507,GO:0009536,GO:0009628,GO:0009987,GO:0010035,GO:0010038,GO:0015980,GO:0016052,GO:…	K00688-ko00500 Starch and sucrose metabolism;ko04217 Necroptosis;ko02026 Biofilm formation - Escherichia coli;ko04910 Insulin signaling pathway;ko04922 Glucagon signaling pathway;ko04931 Insulin resistance	KOG0470-1,4-alpha-glucan branching enzyme/starch branching enzyme II[G]
SoffiXsponR570.07Dg096300.v2.1			-2.3668	-2.29032	-1.28236	-2.31089			-2.01561	-	-	K01188-ko00500 Starch and sucrose metabolism;ko00460 Cyanoamino acid metabolism;ko00999 Biosynthesis of various plant secondary metabolites	KOG0470-1,4-alpha-glucan branching enzyme/starch branching enzyme II[G]
SoffiXsponR570.08Cg015200.v2.1					-1.56397	-1.16496	-1.18404	-1.46713	-1.33647	-	GO:0003674,GO:0003824,GO:0004396,GO:0005575,GO:0005622,GO:0005623,GO:0005737,GO:0005829,GO:0005975,GO:0005996,GO:0006000,GO:0006793,GO:0006796,GO:0008150,GO:0008152,GO:0008865,GO:0009987,GO:0016301,GO:0016310,GO:0016740,GO:0016772,GO:0016773,GO:0019200,GO:0019318,GO:0044237,GO:0044238,GO:0044262,GO:0044281,GO:0044424,GO:0044444,GO:0044464,GO:0046835,GO:0071704	K00847-ko00051 Fructose and mannose metabolism;ko00500 Starch and sucrose metabolism;ko00520 Amino sugar and nucleotide sugar metabolism	KOG0470-1,4-alpha-glucan branching enzyme/starch branching enzyme II[G]
SoffiXsponR570.9os1g043500.v2.1			-11.605		-5.2898	-4.13927	-11.605	-11.605	-11.605	-	GO:0003674,GO:0003824,GO:0004553,GO:0005575,GO:0005622,GO:0005623,GO:0005737,GO:0008422,GO:0009507,GO:0009536,GO:0015923,GO:0015925,GO:0015926,GO:0015928,GO:0016162,GO:0016787,GO:0016798,GO:0043226,GO:0043227,GO:0043229,GO:0043231,GO:0044424,GO:0044444,GO:0044464,GO:0097599	K01188-ko00500 Starch and sucrose metabolism;ko00460 Cyanoamino acid metabolism;ko00999 Biosynthesis of various plant secondary metabolites	KOG0470-1,4-alpha-glucan branching enzyme/starch branching enzyme II[G]
SoffiXsponR570.7os1g047700.v2.1						1.0464				-	GO:0003674,GO:0005488,GO:0005515,GO:0008150,GO:0008152,GO:0009058,GO:0009059,GO:0010021,GO:0042802,GO:0043170,GO:0071704,GO:1901135,GO:1901137,GO:1901576,GO:2000896	K00703-ko00500 Starch and sucrose metabolism;ko02026 Biofilm formation - Escherichia coli	KOG0470-1,4-alpha-glucan branching enzyme/starch branching enzyme II[G]
SoffiXsponR570.07Bg067500.v2.1					1.16395	1.40891	1.21324			-	GO:0001678,GO:0003674,GO:0003824,GO:0003844,GO:0005575,GO:0005622,GO:0005623,GO:0005737,GO:0005975,GO:0005976,GO:0005982,GO:0006073,GO:0008150,GO:0008152,GO:0009058,GO:0009059,GO:0009314,GO:0009416,GO:0009507,GO:0009532,GO:0009536,GO:0009570,GO:0009628,GO:0009743,GO:0009744,GO:0009746,GO:0009749,GO:0009750,GO:0009987,GO:0010021,GO:0010033,GO:0016740,GO:0016757,GO:0016758,GO:0019725,GO:0033500,GO:…	K00700-ko00500 Starch and sucrose metabolism	KOG0470-1,4-alpha-glucan branching enzyme/starch branching enzyme II[G]
SoffiXsponR570.05Bg214600.v2.1						-1.15273				-	GO:0003674,GO:0003824,GO:0004553,GO:0008150,GO:0008152,GO:0008422,GO:0015926,GO:0016787,GO:0016798,GO:0071704,GO:1901135,GO:1901657	K01188-ko00500 Starch and sucrose metabolism;ko00460 Cyanoamino acid metabolism;ko00999 Biosynthesis of various plant secondary metabolites	KOG0470-1,4-alpha-glucan branching enzyme/starch branching enzyme II[G]
SoffiXsponR570.01Eg259000.v2.1			-1.4755	-1.35726		-1.66674			-1.68197	-	GO:0001101,GO:0001666,GO:0003674,GO:0003824,GO:0005575,GO:0005622,GO:0005623,GO:0005737,GO:0005773,GO:0005829,GO:0005886,GO:0005911,GO:0006950,GO:0006970,GO:0008150,GO:0008194,GO:0009266,GO:0009409,GO:0009413,GO:0009414,GO:0009415,GO:0009506,GO:0009628,GO:0009743,GO:0009744,GO:0009746,GO:0009749,GO:0010033,GO:0010035,GO:0010037,GO:0010038,GO:0010555,GO:0016020,GO:0016157,GO:0016740,GO:0016757,GO:…	K00695-ko00500 Starch and sucrose metabolism	KOG0470-1,4-alpha-glucan branching enzyme/starch branching enzyme II[G]
SoffiXsponR570.05Bg152400.v2.1					-1.00174	-1.21378	-1.43722		-1.47305	-	GO:0005575,GO:0005576,GO:0005615,GO:0044421	K01176-ko00500 Starch and sucrose metabolism;ko04970 Salivary secretion;ko04972 Pancreatic secretion;ko04973 Carbohydrate digestion and absorption	KOG0470-1,4-alpha-glucan branching enzyme/starch branching enzyme II[G]
SoffiXsponR570.07Cg064700.v2.1					1.19164	1.34543	1.13079			-	GO:0001678,GO:0003674,GO:0003824,GO:0003844,GO:0005575,GO:0005622,GO:0005623,GO:0005737,GO:0005975,GO:0005976,GO:0005982,GO:0006073,GO:0008150,GO:0008152,GO:0009058,GO:0009059,GO:0009314,GO:0009416,GO:0009507,GO:0009532,GO:0009536,GO:0009570,GO:0009628,GO:0009743,GO:0009744,GO:0009746,GO:0009749,GO:0009750,GO:0009987,GO:0010021,GO:0010033,GO:0016740,GO:0016757,GO:0016758,GO:0019725,GO:0033500,GO:…	K00700-ko00500 Starch and sucrose metabolism	KOG0470-1,4-alpha-glucan branching enzyme/starch branching enzyme II[G]
SoffiXsponR570.07Ag060100.v2.1					1.27018	1.31996	1.15707			-	GO:0001678,GO:0003674,GO:0003824,GO:0003844,GO:0005575,GO:0005622,GO:0005623,GO:0005737,GO:0005975,GO:0005976,GO:0005982,GO:0006073,GO:0008150,GO:0008152,GO:0009058,GO:0009059,GO:0009314,GO:0009416,GO:0009507,GO:0009532,GO:0009536,GO:0009570,GO:0009628,GO:0009743,GO:0009744,GO:0009746,GO:0009749,GO:0009750,GO:0009987,GO:0010021,GO:0010033,GO:0016740,GO:0016757,GO:0016758,GO:0019725,GO:0033500,GO:…	K00700-ko00500 Starch and sucrose metabolism	KOG0470-1,4-alpha-glucan branching enzyme/starch branching enzyme II[G]
SoffiXsponR570.4us91g046900.v2.1					1.29389	1.10211	1.5131	1.04431		-	GO:0000271,GO:0003674,GO:0003824,GO:0005575,GO:0005622,GO:0005623,GO:0005737,GO:0005975,GO:0005976,GO:0005982,GO:0006073,GO:0008150,GO:0008152,GO:0009011,GO:0009058,GO:0009059,GO:0009250,GO:0009501,GO:0009507,GO:0009532,GO:0009536,GO:0009570,GO:0009987,GO:0010021,GO:0016051,GO:0016740,GO:0016757,GO:0016758,GO:0019252,GO:0033692,GO:0034637,GO:0034645,GO:0043170,GO:0043226,GO:0043227,GO:0043229,GO:…	K00703-ko00500 Starch and sucrose metabolism;ko02026 Biofilm formation - Escherichia coli	KOG0470-1,4-alpha-glucan branching enzyme/starch branching enzyme II[G]
SoffiXsponR570.01Dg203600.v2.1				-1.12184	-1.02522	-1.01725		-1.13618	-1.05866	-	GO:0001101,GO:0001666,GO:0003674,GO:0003824,GO:0005575,GO:0005622,GO:0005623,GO:0005737,GO:0005773,GO:0005829,GO:0005886,GO:0005911,GO:0006950,GO:0006970,GO:0008150,GO:0008194,GO:0009266,GO:0009409,GO:0009413,GO:0009414,GO:0009415,GO:0009506,GO:0009628,GO:0009743,GO:0009744,GO:0009746,GO:0009749,GO:0010033,GO:0010035,GO:0010037,GO:0010038,GO:0010555,GO:0016020,GO:0016157,GO:0016740,GO:0016757,GO:…	K00695-ko00500 Starch and sucrose metabolism	KOG0470-1,4-alpha-glucan branching enzyme/starch branching enzyme II[G]
SoffiXsponR570.8_10Ag227400.v2.1					1.15528	1.1015				-	GO:0005575,GO:0005622,GO:0005623,GO:0005737,GO:0005975,GO:0005976,GO:0005982,GO:0006073,GO:0008150,GO:0008152,GO:0009501,GO:0009507,GO:0009536,GO:0009987,GO:0043170,GO:0043226,GO:0043227,GO:0043229,GO:0043231,GO:0044042,GO:0044237,GO:0044238,GO:0044260,GO:0044262,GO:0044264,GO:0044424,GO:0044444,GO:0044464,GO:0071704	K00975-ko00500 Starch and sucrose metabolism;ko00520 Amino sugar and nucleotide sugar metabolism;ko02026 Biofilm formation - Escherichia coli	KOG0470-1,4-alpha-glucan branching enzyme/starch branching enzyme II[G]
SoffiXsponR570.01Ag086500.v2.1					1.5882	1.21644				-	GO:0000272,GO:0001101,GO:0003674,GO:0003824,GO:0004645,GO:0005488,GO:0005515,GO:0005575,GO:0005622,GO:0005623,GO:0005737,GO:0005975,GO:0005976,GO:0005977,GO:0005980,GO:0006073,GO:0006091,GO:0006112,GO:0006950,GO:0008144,GO:0008150,GO:0008152,GO:0008184,GO:0009056,GO:0009057,GO:0009251,GO:0009266,GO:0009414,GO:0009415,GO:0009501,GO:0009507,GO:0009532,GO:0009536,GO:0009570,GO:0009628,GO:0009987,GO:…	K00688-ko00500 Starch and sucrose metabolism;ko04217 Necroptosis;ko02026 Biofilm formation - Escherichia coli;ko04910 Insulin signaling pathway;ko04922 Glucagon signaling pathway;ko04931 Insulin resistance	KOG0470-1,4-alpha-glucan branching enzyme/starch branching enzyme II[G]
SoffiXsponR570.6_9Ag323900.v2.1						1.01845				-	GO:0005575,GO:0005622,GO:0005623,GO:0005737,GO:0009501,GO:0009507,GO:0009536,GO:0043226,GO:0043227,GO:0043229,GO:0043231,GO:0044424,GO:0044444,GO:0044464	K00975-ko00500 Starch and sucrose metabolism;ko00520 Amino sugar and nucleotide sugar metabolism;ko02026 Biofilm formation - Escherichia coli	KOG0470-1,4-alpha-glucan branching enzyme/starch branching enzyme II[G]
SoffiXsponR570.04Bg050900.v2.1					1.35712	1.15811	1.57177	1.36204		-	GO:0000271,GO:0003674,GO:0003824,GO:0005575,GO:0005622,GO:0005623,GO:0005737,GO:0005975,GO:0005976,GO:0005982,GO:0006073,GO:0008150,GO:0008152,GO:0009011,GO:0009058,GO:0009059,GO:0009250,GO:0009501,GO:0009507,GO:0009532,GO:0009536,GO:0009570,GO:0009987,GO:0010021,GO:0016051,GO:0016740,GO:0016757,GO:0016758,GO:0019252,GO:0033692,GO:0034637,GO:0034645,GO:0043170,GO:0043226,GO:0043227,GO:0043229,GO:…	K00703-ko00500 Starch and sucrose metabolism;ko02026 Biofilm formation - Escherichia coli	KOG0470-1,4-alpha-glucan branching enzyme/starch branching enzyme II[G]
SoffiXsponR570.01Ag455500.v2.1				-1.22364	-1.32561	-1.9447				-	GO:0001871,GO:0003674,GO:0003824,GO:0004553,GO:0005488,GO:0005575,GO:0005623,GO:0005886,GO:0016020,GO:0016787,GO:0016798,GO:0030246,GO:0030247,GO:0031224,GO:0031225,GO:0031226,GO:0044425,GO:0044459,GO:0044464,GO:0046658,GO:0071944	K19891-ko00500 Starch and sucrose metabolism	KOG0470-1,4-alpha-glucan branching enzyme/starch branching enzyme II[G]

## Sheet: Sheet2
Gene id	log2FoldChange (CK vs. A1)	log2FoldChange (CK vs. A2)	log2FoldChange (CK vs. A3)	log2FoldChange (CK vs. B1)	log2FoldChange (CK vs. B2)	log2FoldChange (CK vs. B3)	log2FoldChange (CK vs. C1)	log2FoldChange (CK vs. C2)	log2FoldChange (CK vs. C3)	GeneDescription	GO	KEGG	KOG
SoffiXsponR570.02Gg045600.v2.1	-1.61896				-1.58853	-1.06938		-1.31847		-	-	K00382-ko00010 Glycolysis / Gluconeogenesis;ko00020 Citrate cycle (TCA cycle);ko00620 Pyruvate metabolism;ko00630 Glyoxylate and dicarboxylate metabolism;ko00640 Propanoate metabolism;ko00260 Glycine, serine and threonine metabolism;ko00280 Valine, leucine and isoleucine degradation;ko00310 Lysine degradation;ko00380 Tryptophan metabolism;ko00785 Lipoic acid metabolism	KOG1335-Dihydrolipoamide dehydrogenase[C]
SoffiXsponR570.04Ag218600.v2.1		-2.32364	-2.01975		-2.90348	-2.54401	-3.61411	-2.78338	-3.3461	-	GO:0002237,GO:0003674,GO:0003824,GO:0004618,GO:0004672,GO:0005575,GO:0005576,GO:0005622,GO:0005623,GO:0005634,GO:0005737,GO:0005773,GO:0005774,GO:0005829,GO:0005886,GO:0005911,GO:0005975,GO:0006082,GO:0006090,GO:0006091,GO:0006096,GO:0006139,GO:0006163,GO:0006164,GO:0006165,GO:0006464,GO:0006468,GO:0006725,GO:0006732,GO:0006733,GO:0006753,GO:0006754,GO:0006757,GO:0006793,GO:0006796,GO:0006807,GO:…	K00927-ko00010 Glycolysis / Gluconeogenesis;ko00710 Carbon fixation in photosynthetic organisms;ko04066 HIF-1 signaling pathway	KOG1367-3-phosphoglycerate kinase[G]
SoffiXsponR570.04Gg106500.v2.1		-2.10547	-2.0128		-2.69254	-2.33166	-5.65376	-3.20217	-3.66952	-	GO:0002237,GO:0003674,GO:0003824,GO:0004618,GO:0004672,GO:0005575,GO:0005576,GO:0005622,GO:0005623,GO:0005634,GO:0005737,GO:0005773,GO:0005774,GO:0005829,GO:0005886,GO:0005911,GO:0005975,GO:0006082,GO:0006090,GO:0006091,GO:0006096,GO:0006139,GO:0006163,GO:0006164,GO:0006165,GO:0006464,GO:0006468,GO:0006725,GO:0006732,GO:0006733,GO:0006753,GO:0006754,GO:0006757,GO:0006793,GO:0006796,GO:0006807,GO:…	K00927-ko00010 Glycolysis / Gluconeogenesis;ko00710 Carbon fixation in photosynthetic organisms;ko04066 HIF-1 signaling pathway	KOG1367-3-phosphoglycerate kinase[G]
SoffiXsponR570.04Gg106700.v2.1		-2.05545	-1.99794	-1.83248	-3.68492	-2.26651	-5.12452	-3.54082	-3.45758	-	GO:0002237,GO:0003674,GO:0003824,GO:0004618,GO:0004672,GO:0005575,GO:0005576,GO:0005622,GO:0005623,GO:0005634,GO:0005737,GO:0005773,GO:0005774,GO:0005829,GO:0005886,GO:0005911,GO:0005975,GO:0006082,GO:0006090,GO:0006091,GO:0006096,GO:0006139,GO:0006163,GO:0006164,GO:0006165,GO:0006464,GO:0006468,GO:0006725,GO:0006732,GO:0006733,GO:0006753,GO:0006754,GO:0006757,GO:0006793,GO:0006796,GO:0006807,GO:…	K00927-ko00010 Glycolysis / Gluconeogenesis;ko00710 Carbon fixation in photosynthetic organisms;ko04066 HIF-1 signaling pathway	KOG1367-3-phosphoglycerate kinase[G]
SoffiXsponR570.04Gg106800.v2.1		-1.91966	-1.82305		-3.33912	-2.65213	-4.47955	-3.0772	-4.17697	-	GO:0002237,GO:0003674,GO:0003824,GO:0004618,GO:0004672,GO:0005575,GO:0005576,GO:0005622,GO:0005623,GO:0005634,GO:0005737,GO:0005773,GO:0005774,GO:0005829,GO:0005886,GO:0005911,GO:0005975,GO:0006082,GO:0006090,GO:0006091,GO:0006096,GO:0006139,GO:0006163,GO:0006164,GO:0006165,GO:0006464,GO:0006468,GO:0006725,GO:0006732,GO:0006733,GO:0006753,GO:0006754,GO:0006757,GO:0006793,GO:0006796,GO:0006807,GO:…	K00927-ko00010 Glycolysis / Gluconeogenesis;ko00710 Carbon fixation in photosynthetic organisms;ko04066 HIF-1 signaling pathway	KOG1367-3-phosphoglycerate kinase[G]
SoffiXsponR570.03Eg181600.v2.1		-1.00922	-1.46049	-1.14509	-1.15073	-1.21801	-1.24786	-1.33691	-1.12356	-	GO:0003674,GO:0003824,GO:0004029,GO:0005575,GO:0005622,GO:0005623,GO:0005737,GO:0005783,GO:0008150,GO:0008152,GO:0012505,GO:0016020,GO:0016491,GO:0016620,GO:0016903,GO:0043226,GO:0043227,GO:0043229,GO:0043231,GO:0044424,GO:0044444,GO:0044464,GO:0055114	K00128-ko00010 Glycolysis / Gluconeogenesis;ko00053 Ascorbate and aldarate metabolism;ko00620 Pyruvate metabolism;ko00071 Fatty acid degradation;ko00561 Glycerolipid metabolism;ko00280 Valine, leucine and isoleucine degradation;ko00310 Lysine degradation;ko00330 Arginine and proline metabolism;ko00340 Histidine metabolism;ko00380 Tryptophan metabolism;ko00410 beta-Alanine metabolism;ko00770 Panto…	KOG2456-Aldehyde dehydrogenase[C]
SoffiXsponR570.1Z272500.v2.1			1.23878	1.15124	1.48226	1.29266	1.37338	1.09067	1.20277	-	GO:0003674,GO:0003824,GO:0003872,GO:0005575,GO:0005622,GO:0005623,GO:0005737,GO:0005975,GO:0006082,GO:0006090,GO:0006091,GO:0006096,GO:0006139,GO:0006163,GO:0006164,GO:0006165,GO:0006725,GO:0006732,GO:0006733,GO:0006753,GO:0006754,GO:0006757,GO:0006793,GO:0006796,GO:0006807,GO:0008150,GO:0008152,GO:0008443,GO:0009056,GO:0009058,GO:0009108,GO:0009117,GO:0009123,GO:0009124,GO:0009126,GO:0009127,GO:…	K00850-ko00010 Glycolysis / Gluconeogenesis;ko00030 Pentose phosphate pathway;ko00051 Fructose and mannose metabolism;ko00052 Galactose metabolism;ko00680 Methane metabolism;ko03018 RNA degradation;ko04066 HIF-1 signaling pathway;ko04152 AMPK signaling pathway;ko04922 Glucagon signaling pathway;ko04919 Thyroid hormone signaling pathway;ko05230 Central carbon metabolism in cancer	KOG2440-Pyrophosphate-dependent phosphofructo-1-kinase[G]
SoffiXsponR570.06Eg147400.v2.1			-3.13771		-6.27731	-4.96859	-11.1478	-4.31461	-11.1478	-	GO:0003674,GO:0003824,GO:0005575,GO:0005622,GO:0005623,GO:0016829,GO:0016830,GO:0016831,GO:0044464	K01568-ko00010 Glycolysis / Gluconeogenesis	KOG1184-Thiamine pyrophosphate-requiring enzyme[EH]
SoffiXsponR570.01Cg177800.v2.1			1.58093		1.67204	1.59391	2.05536	1.28458	1.62209	-	GO:0005575,GO:0005622,GO:0005623,GO:0005634,GO:0005737,GO:0005829,GO:0009507,GO:0009532,GO:0009536,GO:0009570,GO:0043226,GO:0043227,GO:0043229,GO:0043231,GO:0044422,GO:0044424,GO:0044434,GO:0044435,GO:0044444,GO:0044446,GO:0044464	K01006-ko00010 Glycolysis / Gluconeogenesis;ko00620 Pyruvate metabolism;ko00710 Carbon fixation in photosynthetic organisms;ko00720 Carbon fixation pathways in prokaryotes	-
SoffiXsponR570.01Ag329400.v2.1			1.54688	1.49206	1.87048	1.69125	2.13141	1.74918	1.68319	-	GO:0005575,GO:0005622,GO:0005623,GO:0005634,GO:0005737,GO:0005829,GO:0009507,GO:0009532,GO:0009536,GO:0009570,GO:0043226,GO:0043227,GO:0043229,GO:0043231,GO:0044422,GO:0044424,GO:0044434,GO:0044435,GO:0044444,GO:0044446,GO:0044464	K01006-ko00010 Glycolysis / Gluconeogenesis;ko00620 Pyruvate metabolism;ko00710 Carbon fixation in photosynthetic organisms;ko00720 Carbon fixation pathways in prokaryotes	-
SoffiXsponR570.05Bg212300.v2.1			1.02693			1.01924	1.14785		1.18209	-	-	K00162-ko00010 Glycolysis / Gluconeogenesis;ko00020 Citrate cycle (TCA cycle);ko00620 Pyruvate metabolism;ko00785 Lipoic acid metabolism;ko04066 HIF-1 signaling pathway;ko04922 Glucagon signaling pathway;ko05230 Central carbon metabolism in cancer;ko05415 Diabetic cardiomyopathy	KOG0524-Pyruvate dehydrogenase E1, beta subunit[C]
SoffiXsponR570.01Bg238500.v2.1			1.12471		1.31874	1.0773	1.12221			-	GO:0003674,GO:0003824,GO:0003872,GO:0005575,GO:0005622,GO:0005623,GO:0005737,GO:0005975,GO:0006082,GO:0006090,GO:0006091,GO:0006096,GO:0006139,GO:0006163,GO:0006164,GO:0006165,GO:0006725,GO:0006732,GO:0006733,GO:0006753,GO:0006754,GO:0006757,GO:0006793,GO:0006796,GO:0006807,GO:0008150,GO:0008152,GO:0008443,GO:0009056,GO:0009058,GO:0009108,GO:0009117,GO:0009123,GO:0009124,GO:0009126,GO:0009127,GO:…	K00850-ko00010 Glycolysis / Gluconeogenesis;ko00030 Pentose phosphate pathway;ko00051 Fructose and mannose metabolism;ko00052 Galactose metabolism;ko00680 Methane metabolism;ko03018 RNA degradation;ko04066 HIF-1 signaling pathway;ko04152 AMPK signaling pathway;ko04922 Glucagon signaling pathway;ko04919 Thyroid hormone signaling pathway;ko05230 Central carbon metabolism in cancer	KOG2440-Pyrophosphate-dependent phosphofructo-1-kinase[G]
SoffiXsponR570.6_9Ag059600.v2.1			-1.76903	-1.09484	-1.30653	-1.04779	-1.57258	-1.03803	-1.35787	-	GO:0003674,GO:0003824,GO:0004332,GO:0005575,GO:0005622,GO:0005623,GO:0005737,GO:0005975,GO:0005996,GO:0006006,GO:0006082,GO:0006090,GO:0006091,GO:0006094,GO:0006096,GO:0006139,GO:0006163,GO:0006164,GO:0006165,GO:0006725,GO:0006732,GO:0006733,GO:0006753,GO:0006754,GO:0006757,GO:0006793,GO:0006796,GO:0006807,GO:0008150,GO:0008152,GO:0009056,GO:0009058,GO:0009108,GO:0009117,GO:0009123,GO:0009124,GO:…	K01623-ko00010 Glycolysis / Gluconeogenesis;ko00030 Pentose phosphate pathway;ko00051 Fructose and mannose metabolism;ko00710 Carbon fixation in photosynthetic organisms;ko00680 Methane metabolism;ko04066 HIF-1 signaling pathway	KOG1557-Fructose-biphosphate aldolase[G]
SoffiXsponR570.5_9Ag172400.v2.1			1.01427			1.31981			1.06603	-	-	K00162-ko00010 Glycolysis / Gluconeogenesis;ko00020 Citrate cycle (TCA cycle);ko00620 Pyruvate metabolism;ko00785 Lipoic acid metabolism;ko04066 HIF-1 signaling pathway;ko04922 Glucagon signaling pathway;ko05230 Central carbon metabolism in cancer;ko05415 Diabetic cardiomyopathy	KOG0524-Pyruvate dehydrogenase E1, beta subunit[C]
SoffiXsponR570.6_9Ag316300.v2.1			1.44598	1.17873	1.48578	1.36224	1.65387	1.14636	1.51661	-	-	K01792-ko00010 Glycolysis / Gluconeogenesis	KOG1594-Uncharacterized enzymes related to aldose 1-epimerase[G]
SoffiXsponR570.06Gg137600.v2.1			1.48769		1.83094	1.39558	1.79743	1.32433	1.60344	-	-	K01792-ko00010 Glycolysis / Gluconeogenesis	KOG1594-Uncharacterized enzymes related to aldose 1-epimerase[G]
SoffiXsponR570.05Ag224700.v2.1			1.02339			1.36829	1.12199		1.12384	-	-	K00162-ko00010 Glycolysis / Gluconeogenesis;ko00020 Citrate cycle (TCA cycle);ko00620 Pyruvate metabolism;ko00785 Lipoic acid metabolism;ko04066 HIF-1 signaling pathway;ko04922 Glucagon signaling pathway;ko05230 Central carbon metabolism in cancer;ko05415 Diabetic cardiomyopathy	KOG0524-Pyruvate dehydrogenase E1, beta subunit[C]
SoffiXsponR570.05Fg152100.v2.1			1.05153			1.31605	1.13946		1.18995	-	-	K00162-ko00010 Glycolysis / Gluconeogenesis;ko00020 Citrate cycle (TCA cycle);ko00620 Pyruvate metabolism;ko00785 Lipoic acid metabolism;ko04066 HIF-1 signaling pathway;ko04922 Glucagon signaling pathway;ko05230 Central carbon metabolism in cancer;ko05415 Diabetic cardiomyopathy	KOG0524-Pyruvate dehydrogenase E1, beta subunit[C]
SoffiXsponR570.10Fg002500.v2.1			-1.479		-1.57777	-1.03249	-1.591	-1.89741	-1.5589	-	-	K18857-ko00010 Glycolysis / Gluconeogenesis;ko00620 Pyruvate metabolism;ko00071 Fatty acid degradation;ko00592 alpha-Linolenic acid metabolism;ko00350 Tyrosine metabolism	KOG0022-Alcohol dehydrogenase, class III[Q]
SoffiXsponR570.10Bg142600.v2.1			-1.67301		-1.55406	-1.03647	-1.30329	-1.9701	-1.48982		-	-	K18857-ko00010 Glycolysis / Gluconeogenesis;ko00620 Pyruvate metabolism;ko00071 Fatty acid degradation;ko00592 alpha-Linolenic acid metabolism;ko00350 Tyrosine metabolism	KOG0022-Alcohol dehydrogenase, class III[Q]
SoffiXsponR570.03Bg194100.v2.1			-1.4851			-1.05787		-1.19227		-	GO:0003674,GO:0003824,GO:0004029,GO:0005575,GO:0005622,GO:0005623,GO:0005737,GO:0005783,GO:0008150,GO:0008152,GO:0012505,GO:0016020,GO:0016491,GO:0016620,GO:0016903,GO:0043226,GO:0043227,GO:0043229,GO:0043231,GO:0044424,GO:0044444,GO:0044464,GO:0055114	K00128-ko00010 Glycolysis / Gluconeogenesis;ko00053 Ascorbate and aldarate metabolism;ko00620 Pyruvate metabolism;ko00071 Fatty acid degradation;ko00561 Glycerolipid metabolism;ko00280 Valine, leucine and isoleucine degradation;ko00310 Lysine degradation;ko00330 Arginine and proline metabolism;ko00340 Histidine metabolism;ko00380 Tryptophan metabolism;ko00410 beta-Alanine metabolism;ko00770 Panto…	KOG2456-Aldehyde dehydrogenase[C]
SoffiXsponR570.03Ag272100.v2.1			-1.16975	-1.03781	-1.36135	-1.43943			-1.21098	-	-	K00128-ko00010 Glycolysis / Gluconeogenesis;ko00053 Ascorbate and aldarate metabolism;ko00620 Pyruvate metabolism;ko00071 Fatty acid degradation;ko00561 Glycerolipid metabolism;ko00280 Valine, leucine and isoleucine degradation;ko00310 Lysine degradation;ko00330 Arginine and proline metabolism;ko00340 Histidine metabolism;ko00380 Tryptophan metabolism;ko00410 beta-Alanine metabolism;ko00770 Panto…	KOG2450-Aldehyde dehydrogenase[C]
SoffiXsponR570.05Eg215900.v2.1			1.1056			1.42961	1.17171		1.22179	-	-	K00162-ko00010 Glycolysis / Gluconeogenesis;ko00020 Citrate cycle (TCA cycle);ko00620 Pyruvate metabolism;ko00785 Lipoic acid metabolism;ko04066 HIF-1 signaling pathway;ko04922 Glucagon signaling pathway;ko05230 Central carbon metabolism in cancer;ko05415 Diabetic cardiomyopathy	KOG0524-Pyruvate dehydrogenase E1, beta subunit[C]
SoffiXsponR570.10Eg027500.v2.1			-2.94619	-2.21597	-3.24161	-1.29261	-3.29864	-3.03785	-3.31364	-	-	K18857-ko00010 Glycolysis / Gluconeogenesis;ko00620 Pyruvate metabolism;ko00071 Fatty acid degradation;ko00592 alpha-Linolenic acid metabolism;ko00350 Tyrosine metabolism	KOG0022-Alcohol dehydrogenase, class III[Q]
SoffiXsponR570.09Bg056800.v2.1			-1.76397	-1.08939	-1.32216	-1.01423	-1.68394	-1.1253	-1.43191	-	GO:0003674,GO:0003824,GO:0004332,GO:0005575,GO:0005622,GO:0005623,GO:0005737,GO:0005975,GO:0005996,GO:0006006,GO:0006082,GO:0006090,GO:0006091,GO:0006094,GO:0006096,GO:0006139,GO:0006163,GO:0006164,GO:0006165,GO:0006725,GO:0006732,GO:0006733,GO:0006753,GO:0006754,GO:0006757,GO:0006793,GO:0006796,GO:0006807,GO:0008150,GO:0008152,GO:0009056,GO:0009058,GO:0009108,GO:0009117,GO:0009123,GO:0009124,GO:…	K01623-ko00010 Glycolysis / Gluconeogenesis;ko00030 Pentose phosphate pathway;ko00051 Fructose and mannose metabolism;ko00710 Carbon fixation in photosynthetic organisms;ko00680 Methane metabolism;ko04066 HIF-1 signaling pathway	KOG1557-Fructose-biphosphate aldolase[G]
SoffiXsponR570.01Eg242800.v2.1			1.47448		1.84591	1.62863	2.15069	1.60045	1.71771	-	GO:0005575,GO:0005622,GO:0005623,GO:0005634,GO:0005737,GO:0005829,GO:0009507,GO:0009532,GO:0009536,GO:0009570,GO:0043226,GO:0043227,GO:0043229,GO:0043231,GO:0044422,GO:0044424,GO:0044434,GO:0044435,GO:0044444,GO:0044446,GO:0044464	K01006-ko00010 Glycolysis / Gluconeogenesis;ko00620 Pyruvate metabolism;ko00710 Carbon fixation in photosynthetic organisms;ko00720 Carbon fixation pathways in prokaryotes	-
SoffiXsponR570.10Ag105600.v2.1			-1.78454		-1.54975	-1.1396	-1.35256	-1.95287	-1.60792	-	-	K18857-ko00010 Glycolysis / Gluconeogenesis;ko00620 Pyruvate metabolism;ko00071 Fatty acid degradation;ko00592 alpha-Linolenic acid metabolism;ko00350 Tyrosine metabolism	KOG0022-Alcohol dehydrogenase, class III[Q]
SoffiXsponR570.01Dg116900.v2.1			1.12489	1.16651	1.41922	1.20761	1.33076		1.24242	-	GO:0003674,GO:0003824,GO:0003872,GO:0005575,GO:0005622,GO:0005623,GO:0005737,GO:0005975,GO:0006082,GO:0006090,GO:0006091,GO:0006096,GO:0006139,GO:0006163,GO:0006164,GO:0006165,GO:0006725,GO:0006732,GO:0006733,GO:0006753,GO:0006754,GO:0006757,GO:0006793,GO:0006796,GO:0006807,GO:0008150,GO:0008152,GO:0008443,GO:0009056,GO:0009058,GO:0009108,GO:0009117,GO:0009123,GO:0009124,GO:0009126,GO:0009127,GO:…	K00850-ko00010 Glycolysis / Gluconeogenesis;ko00030 Pentose phosphate pathway;ko00051 Fructose and mannose metabolism;ko00052 Galactose metabolism;ko00680 Methane metabolism;ko03018 RNA degradation;ko04066 HIF-1 signaling pathway;ko04152 AMPK signaling pathway;ko04922 Glucagon signaling pathway;ko04919 Thyroid hormone signaling pathway;ko05230 Central carbon metabolism in cancer	KOG2440-Pyrophosphate-dependent phosphofructo-1-kinase[G]
SoffiXsponR570.01Fg039200.v2.1			1.31826		1.76204	1.49287	1.87971	1.76399	1.67453	-	GO:0003674,GO:0003824,GO:0004672,GO:0005575,GO:0005576,GO:0005618,GO:0005622,GO:0005623,GO:0005634,GO:0005737,GO:0005739,GO:0005829,GO:0005975,GO:0006464,GO:0006468,GO:0006793,GO:0006796,GO:0006807,GO:0006950,GO:0008150,GO:0008152,GO:0009058,GO:0009266,GO:0009409,GO:0009507,GO:0009526,GO:0009532,GO:0009536,GO:0009570,GO:0009579,GO:0009628,GO:0009941,GO:0009987,GO:0010035,GO:0010038,GO:0010319,GO:…	K00927-ko00010 Glycolysis / Gluconeogenesis;ko00710 Carbon fixation in photosynthetic organisms;ko04066 HIF-1 signaling pathway	KOG1367-3-phosphoglycerate kinase[G]
SoffiXsponR570.06Dg145400.v2.1			1.36819	1.33066	1.74458	1.44283	1.85389		1.63051	-	-	K01792-ko00010 Glycolysis / Gluconeogenesis	KOG1594-Uncharacterized enzymes related to aldose 1-epimerase[G]
SoffiXsponR570.05Dg231000.v2.1			1.0623			1.39321	1.15543		1.18507	-	-	K00162-ko00010 Glycolysis / Gluconeogenesis;ko00020 Citrate cycle (TCA cycle);ko00620 Pyruvate metabolism;ko00785 Lipoic acid metabolism;ko04066 HIF-1 signaling pathway;ko04922 Glucagon signaling pathway;ko05230 Central carbon metabolism in cancer;ko05415 Diabetic cardiomyopathy	KOG0524-Pyruvate dehydrogenase E1, beta subunit[C]
SoffiXsponR570.01Fg056000.v2.1			1.3789	1.31385	1.35578	1.53164	1.41391			-	GO:0003674,GO:0003824,GO:0003872,GO:0005575,GO:0005622,GO:0005623,GO:0005737,GO:0005975,GO:0006082,GO:0006090,GO:0006091,GO:0006096,GO:0006139,GO:0006163,GO:0006164,GO:0006165,GO:0006725,GO:0006732,GO:0006733,GO:0006753,GO:0006754,GO:0006757,GO:0006793,GO:0006796,GO:0006807,GO:0008150,GO:0008152,GO:0008443,GO:0009056,GO:0009058,GO:0009108,GO:0009117,GO:0009123,GO:0009124,GO:0009126,GO:0009127,GO:…	K00850-ko00010 Glycolysis / Gluconeogenesis;ko00030 Pentose phosphate pathway;ko00051 Fructose and mannose metabolism;ko00052 Galactose metabolism;ko00680 Methane metabolism;ko03018 RNA degradation;ko04066 HIF-1 signaling pathway;ko04152 AMPK signaling pathway;ko04922 Glucagon signaling pathway;ko04919 Thyroid hormone signaling pathway;ko05230 Central carbon metabolism in cancer	KOG2440-Pyrophosphate-dependent phosphofructo-1-kinase[G]
SoffiXsponR570.1os1g010900.v2.1			1.09345	1.19922	1.37347	1.19944	1.25844		1.21256	-	GO:0003674,GO:0003824,GO:0003872,GO:0005575,GO:0005622,GO:0005623,GO:0005737,GO:0005975,GO:0006082,GO:0006090,GO:0006091,GO:0006096,GO:0006139,GO:0006163,GO:0006164,GO:0006165,GO:0006725,GO:0006732,GO:0006733,GO:0006753,GO:0006754,GO:0006757,GO:0006793,GO:0006796,GO:0006807,GO:0008150,GO:0008152,GO:0008443,GO:0009056,GO:0009058,GO:0009108,GO:0009117,GO:0009123,GO:0009124,GO:0009126,GO:0009127,GO:…	K00850-ko00010 Glycolysis / Gluconeogenesis;ko00030 Pentose phosphate pathway;ko00051 Fructose and mannose metabolism;ko00052 Galactose metabolism;ko00680 Methane metabolism;ko03018 RNA degradation;ko04066 HIF-1 signaling pathway;ko04152 AMPK signaling pathway;ko04922 Glucagon signaling pathway;ko04919 Thyroid hormone signaling pathway;ko05230 Central carbon metabolism in cancer	KOG2440-Pyrophosphate-dependent phosphofructo-1-kinase[G]
SoffiXsponR570.06Eg147600.v2.1			-2.95515		-5.68948	-2.83117	-11.4109	-3.61613	-11.4109	-	GO:0003674,GO:0003824,GO:0005575,GO:0005622,GO:0005623,GO:0016829,GO:0016830,GO:0016831,GO:0044464	K01568-ko00010 Glycolysis / Gluconeogenesis	KOG1184-Thiamine pyrophosphate-requiring enzyme[EH]
SoffiXsponR570.01Fg204900.v2.1			-1.28752		-1.25683	-1.05361	-1.3726	-1.70673	-1.23299	-	-	K01568-ko00010 Glycolysis / Gluconeogenesis	KOG1184-Thiamine pyrophosphate-requiring enzyme[EH]
SoffiXsponR570.6_9Ag250000.v2.1			-2.22888	-2.40459	-4.06834	-2.24997	-5.08335	-2.21622	-11.6673	-	GO:0003674,GO:0003824,GO:0005575,GO:0005622,GO:0005623,GO:0016829,GO:0016830,GO:0016831,GO:0044464	K01568-ko00010 Glycolysis / Gluconeogenesis	KOG1184-Thiamine pyrophosphate-requiring enzyme[EH]
SoffiXsponR570.9os1g027200.v2.1				-1.65117		-1.7424	-2.5893	-1.95186	-2.48345	-	GO:0001101,GO:0003674,GO:0003824,GO:0004028,GO:0004029,GO:0005575,GO:0005622,GO:0005623,GO:0005737,GO:0005773,GO:0005783,GO:0005794,GO:0005911,GO:0006950,GO:0006970,GO:0008150,GO:0008152,GO:0009269,GO:0009414,GO:0009415,GO:0009506,GO:0009507,GO:0009526,GO:0009536,GO:0009628,GO:0009651,GO:0009719,GO:0009725,GO:0009737,GO:0009941,GO:0010033,GO:0010035,GO:0012505,GO:0016020,GO:0016491,GO:0016620,GO:…	K00128-ko00010 Glycolysis / Gluconeogenesis;ko00053 Ascorbate and aldarate metabolism;ko00620 Pyruvate metabolism;ko00071 Fatty acid degradation;ko00561 Glycerolipid metabolism;ko00280 Valine, leucine and isoleucine degradation;ko00310 Lysine degradation;ko00330 Arginine and proline metabolism;ko00340 Histidine metabolism;ko00380 Tryptophan metabolism;ko00410 beta-Alanine metabolism;ko00770 Panto…	KOG2456-Aldehyde dehydrogenase[C]
SoffiXsponR570.06Fg086500.v2.1					-4.71759	-10.4417	-10.4417	-10.4417	-10.4417	-	GO:0003674,GO:0003824,GO:0005575,GO:0005622,GO:0005623,GO:0016829,GO:0016830,GO:0016831,GO:0044464	K01568-ko00010 Glycolysis / Gluconeogenesis	KOG1184-Thiamine pyrophosphate-requiring enzyme[EH]
SoffiXsponR570.04Eg096800.v2.1					-2.82973	-2.97876	-4.05443		-3.98483	-	GO:0002237,GO:0003674,GO:0003824,GO:0004618,GO:0004672,GO:0005575,GO:0005576,GO:0005622,GO:0005623,GO:0005634,GO:0005737,GO:0005773,GO:0005774,GO:0005829,GO:0005886,GO:0005911,GO:0005975,GO:0006082,GO:0006090,GO:0006091,GO:0006096,GO:0006139,GO:0006163,GO:0006164,GO:0006165,GO:0006464,GO:0006468,GO:0006725,GO:0006732,GO:0006733,GO:0006753,GO:0006754,GO:0006757,GO:0006793,GO:0006796,GO:0006807,GO:…	K00927-ko00010 Glycolysis / Gluconeogenesis;ko00710 Carbon fixation in photosynthetic organisms;ko04066 HIF-1 signaling pathway	KOG1367-3-phosphoglycerate kinase[G]
SoffiXsponR570.04Eg096900.v2.1					-2.63115	-2.35423	-4.90393	-3.02382	-2.88229	-	GO:0002237,GO:0003674,GO:0003824,GO:0004618,GO:0004672,GO:0005575,GO:0005576,GO:0005622,GO:0005623,GO:0005634,GO:0005737,GO:0005773,GO:0005774,GO:0005829,GO:0005886,GO:0005911,GO:0005975,GO:0006082,GO:0006090,GO:0006091,GO:0006096,GO:0006139,GO:0006163,GO:0006164,GO:0006165,GO:0006464,GO:0006468,GO:0006725,GO:0006732,GO:0006733,GO:0006753,GO:0006754,GO:0006757,GO:0006793,GO:0006796,GO:0006807,GO:…	K00927-ko00010 Glycolysis / Gluconeogenesis;ko00710 Carbon fixation in photosynthetic organisms;ko04066 HIF-1 signaling pathway	KOG1367-3-phosphoglycerate kinase[G]
SoffiXsponR570.06Eg149700.v2.1					2.35183	1.65622	2.53216	2.05086	2.54892	-	-	K00002-ko00010 Glycolysis / Gluconeogenesis;ko00040 Pentose and glucuronate interconversions;ko00053 Ascorbate and aldarate metabolism;ko00620 Pyruvate metabolism;ko00561 Glycerolipid metabolism;ko00930 Caprolactam degradation;ko05208 Chemical carcinogenesis - reactive oxygen species	KOG1577-Aldo/keto reductase family proteins[R]
SoffiXsponR570.01Dg103400.v2.1					1.24086	1.04988	1.18901	1.32764	1.1267	-	GO:0003674,GO:0003824,GO:0004672,GO:0005575,GO:0005576,GO:0005618,GO:0005622,GO:0005623,GO:0005634,GO:0005737,GO:0005739,GO:0005829,GO:0005975,GO:0006464,GO:0006468,GO:0006793,GO:0006796,GO:0006807,GO:0006950,GO:0008150,GO:0008152,GO:0009058,GO:0009266,GO:0009409,GO:0009507,GO:0009526,GO:0009532,GO:0009536,GO:0009570,GO:0009579,GO:0009628,GO:0009941,GO:0009987,GO:0010035,GO:0010038,GO:0010319,GO:…	K00927-ko00010 Glycolysis / Gluconeogenesis;ko00710 Carbon fixation in photosynthetic organisms;ko04066 HIF-1 signaling pathway	KOG1367-3-phosphoglycerate kinase[G]
SoffiXsponR570.01Cg090200.v2.1					1.48813	1.11237	1.1797	1.31628	1.1207	-	GO:0003674,GO:0003824,GO:0004672,GO:0005575,GO:0005576,GO:0005618,GO:0005622,GO:0005623,GO:0005634,GO:0005737,GO:0005739,GO:0005829,GO:0005975,GO:0006464,GO:0006468,GO:0006793,GO:0006796,GO:0006807,GO:0006950,GO:0008150,GO:0008152,GO:0009058,GO:0009266,GO:0009409,GO:0009507,GO:0009526,GO:0009532,GO:0009536,GO:0009570,GO:0009579,GO:0009628,GO:0009941,GO:0009987,GO:0010035,GO:0010038,GO:0010319,GO:…	K00927-ko00010 Glycolysis / Gluconeogenesis;ko00710 Carbon fixation in photosynthetic organisms;ko04066 HIF-1 signaling pathway	KOG1367-3-phosphoglycerate kinase[G]
SoffiXsponR570.06Eg147500.v2.1					-5.6071	-3.95947	-10.4938	-3.64444	-10.4938	-	GO:0003674,GO:0003824,GO:0005575,GO:0005622,GO:0005623,GO:0016829,GO:0016830,GO:0016831,GO:0044464	K01568-ko00010 Glycolysis / Gluconeogenesis	KOG1184-Thiamine pyrophosphate-requiring enzyme[EH]
SoffiXsponR570.04Ag218400.v2.1					-3.31761	-3.02904	-4.85979	-3.18826	-3.35717	-	GO:0005575,GO:0005622,GO:0005623,GO:0005737,GO:0044424,GO:0044464	K00927-ko00010 Glycolysis / Gluconeogenesis;ko00710 Carbon fixation in photosynthetic organisms;ko04066 HIF-1 signaling pathway	KOG1367-3-phosphoglycerate kinase[G]
SoffiXsponR570.01Ag239000.v2.1					1.3103	1.09996	1.30372	1.36839	1.21397	-	GO:0003674,GO:0003824,GO:0004672,GO:0005575,GO:0005576,GO:0005618,GO:0005622,GO:0005623,GO:0005634,GO:0005737,GO:0005739,GO:0005829,GO:0005975,GO:0006464,GO:0006468,GO:0006793,GO:0006796,GO:0006807,GO:0006950,GO:0008150,GO:0008152,GO:0009058,GO:0009266,GO:0009409,GO:0009507,GO:0009526,GO:0009532,GO:0009536,GO:0009570,GO:0009579,GO:0009628,GO:0009941,GO:0009987,GO:0010035,GO:0010038,GO:0010319,GO:…	K00927-ko00010 Glycolysis / Gluconeogenesis;ko00710 Carbon fixation in photosynthetic organisms;ko04066 HIF-1 signaling pathway	KOG1367-3-phosphoglycerate kinase[G]
SoffiXsponR570.1Z280200.v2.1					1.31559	1.13522	1.2057	1.3057	1.13541	-	GO:0003674,GO:0003824,GO:0004672,GO:0005575,GO:0005576,GO:0005618,GO:0005622,GO:0005623,GO:0005634,GO:0005737,GO:0005739,GO:0005829,GO:0005975,GO:0006464,GO:0006468,GO:0006793,GO:0006796,GO:0006807,GO:0006950,GO:0008150,GO:0008152,GO:0009058,GO:0009266,GO:0009409,GO:0009507,GO:0009526,GO:0009532,GO:0009536,GO:0009570,GO:0009579,GO:0009628,GO:0009941,GO:0009987,GO:0010035,GO:0010038,GO:0010319,GO:…	K00927-ko00010 Glycolysis / Gluconeogenesis;ko00710 Carbon fixation in photosynthetic organisms;ko04066 HIF-1 signaling pathway	KOG1367-3-phosphoglycerate kinase[G]
SoffiXsponR570.06Dg092000.v2.1					1.7583	1.69429	2.26821	2.02588	2.13127	-	-	K00002-ko00010 Glycolysis / Gluconeogenesis;ko00040 Pentose and glucuronate interconversions;ko00053 Ascorbate and aldarate metabolism;ko00620 Pyruvate metabolism;ko00561 Glycerolipid metabolism;ko00930 Caprolactam degradation;ko05208 Chemical carcinogenesis - reactive oxygen species	KOG1577-Aldo/keto reductase family proteins[R]
SoffiXsponR570.06Fg153500.v2.1					1.60947	1.44678	1.73644		1.39268	-	-	K01792-ko00010 Glycolysis / Gluconeogenesis	KOG1594-Uncharacterized enzymes related to aldose 1-epimerase[G]
SoffiXsponR570.01Fg038700.v2.1					1.74436	1.61593	1.5744	1.61368		-	GO:0003674,GO:0003824,GO:0004672,GO:0005575,GO:0005576,GO:0005618,GO:0005622,GO:0005623,GO:0005634,GO:0005737,GO:0005739,GO:0005829,GO:0005975,GO:0006464,GO:0006468,GO:0006793,GO:0006796,GO:0006807,GO:0006950,GO:0008150,GO:0008152,GO:0009058,GO:0009266,GO:0009409,GO:0009507,GO:0009526,GO:0009532,GO:0009536,GO:0009570,GO:0009579,GO:0009628,GO:0009941,GO:0009987,GO:0010035,GO:0010038,GO:0010319,GO:…	K00927-ko00010 Glycolysis / Gluconeogenesis;ko00710 Carbon fixation in photosynthetic organisms;ko04066 HIF-1 signaling pathway	KOG1367-3-phosphoglycerate kinase[G]
SoffiXsponR570.02Fg207300.v2.1					1.18551	1.07626				-	-	K01792-ko00010 Glycolysis / Gluconeogenesis	KOG1594-Uncharacterized enzymes related to aldose 1-epimerase[G]
SoffiXsponR570.01Fg038400.v2.1					1.41717	1.11112	1.49596	1.42557	1.08407	-	GO:0003674,GO:0003824,GO:0004672,GO:0005575,GO:0005576,GO:0005618,GO:0005622,GO:0005623,GO:0005634,GO:0005737,GO:0005739,GO:0005829,GO:0005975,GO:0006464,GO:0006468,GO:0006793,GO:0006796,GO:0006807,GO:0006950,GO:0008150,GO:0008152,GO:0009058,GO:0009266,GO:0009409,GO:0009507,GO:0009526,GO:0009532,GO:0009536,GO:0009570,GO:0009579,GO:0009628,GO:0009941,GO:0009987,GO:0010035,GO:0010038,GO:0010319,GO:…	K00927-ko00010 Glycolysis / Gluconeogenesis;ko00710 Carbon fixation in photosynthetic organisms;ko04066 HIF-1 signaling pathway	KOG1367-3-phosphoglycerate kinase[G]
SoffiXsponR570.03Bg004600.v2.1					-1.2663	-1.10754	-1.03665			-	-	K00016-ko00010 Glycolysis / Gluconeogenesis;ko00620 Pyruvate metabolism;ko00640 Propanoate metabolism;ko00270 Cysteine and methionine metabolism;ko04066 HIF-1 signaling pathway;ko04922 Glucagon signaling pathway;ko05230 Central carbon metabolism in cancer	KOG1495-Lactate dehydrogenase[C]
SoffiXsponR570.03Eg246200.v2.1						-1.00493				-	-	K00128-ko00010 Glycolysis / Gluconeogenesis;ko00053 Ascorbate and aldarate metabolism;ko00620 Pyruvate metabolism;ko00071 Fatty acid degradation;ko00561 Glycerolipid metabolism;ko00280 Valine, leucine and isoleucine degradation;ko00310 Lysine degradation;ko00330 Arginine and proline metabolism;ko00340 Histidine metabolism;ko00380 Tryptophan metabolism;ko00410 beta-Alanine metabolism;ko00770 Panto…	KOG2450-Aldehyde dehydrogenase[C]
SoffiXsponR570.05Cg218900.v2.1						1.26811	1.13108		1.08859	-	-	K00162-ko00010 Glycolysis / Gluconeogenesis;ko00020 Citrate cycle (TCA cycle);ko00620 Pyruvate metabolism;ko00785 Lipoic acid metabolism;ko04066 HIF-1 signaling pathway;ko04922 Glucagon signaling pathway;ko05230 Central carbon metabolism in cancer;ko05415 Diabetic cardiomyopathy	KOG0524-Pyruvate dehydrogenase E1, beta subunit[C]
SoffiXsponR570.02Eg285500.v2.1						1.25987				-	GO:0005575,GO:0005622,GO:0005623,GO:0005737,GO:0044424,GO:0044464	K15633-ko00010 Glycolysis / Gluconeogenesis;ko00680 Methane metabolism;ko00260 Glycine, serine and threonine metabolism	KOG4513-Phosphoglycerate mutase[G]
SoffiXsponR570.01Bg221700.v2.1						1.28935		1.23781		-	GO:0003674,GO:0003824,GO:0004672,GO:0005575,GO:0005576,GO:0005618,GO:0005622,GO:0005623,GO:0005634,GO:0005737,GO:0005739,GO:0005829,GO:0005975,GO:0006464,GO:0006468,GO:0006793,GO:0006796,GO:0006807,GO:0006950,GO:0008150,GO:0008152,GO:0009058,GO:0009266,GO:0009409,GO:0009507,GO:0009526,GO:0009532,GO:0009536,GO:0009570,GO:0009579,GO:0009628,GO:0009941,GO:0009987,GO:0010035,GO:0010038,GO:0010319,GO:…	K00927-ko00010 Glycolysis / Gluconeogenesis;ko00710 Carbon fixation in photosynthetic organisms;ko04066 HIF-1 signaling pathway	KOG1367-3-phosphoglycerate kinase[G]
SoffiXsponR570.5_9Ag134600.v2.1						3.02447				-	GO:0003674,GO:0005488,GO:0005507,GO:0005575,GO:0005622,GO:0005623,GO:0005737,GO:0005739,GO:0009507,GO:0009526,GO:0009536,GO:0009941,GO:0031967,GO:0031975,GO:0043167,GO:0043169,GO:0043226,GO:0043227,GO:0043229,GO:0043231,GO:0044422,GO:0044424,GO:0044434,GO:0044435,GO:0044444,GO:0044446,GO:0044464,GO:0046872,GO:0046914	K00627-ko00010 Glycolysis / Gluconeogenesis;ko00020 Citrate cycle (TCA cycle);ko00620 Pyruvate metabolism;ko00785 Lipoic acid metabolism	-
SoffiXsponR570.02Dg312500.v2.1						1.22514				-	GO:0005575,GO:0005622,GO:0005623,GO:0005737,GO:0044424,GO:0044464	K15633-ko00010 Glycolysis / Gluconeogenesis;ko00680 Methane metabolism;ko00260 Glycine, serine and threonine metabolism	KOG4513-Phosphoglycerate mutase[G]
SoffiXsponR570.05Bg230600.v2.1						-1.31455				-	GO:0000003,GO:0003674,GO:0003824,GO:0004807,GO:0005575,GO:0005576,GO:0005622,GO:0005623,GO:0005737,GO:0005739,GO:0005829,GO:0005975,GO:0005996,GO:0006006,GO:0006066,GO:0006071,GO:0006081,GO:0006082,GO:0006090,GO:0006091,GO:0006094,GO:0006096,GO:0006139,GO:0006163,GO:0006164,GO:0006165,GO:0006629,GO:0006638,GO:0006639,GO:0006641,GO:0006642,GO:0006725,GO:0006732,GO:0006733,GO:0006753,GO:0006754,GO:…	K01803-ko00010 Glycolysis / Gluconeogenesis;ko00051 Fructose and mannose metabolism;ko00562 Inositol phosphate metabolism;ko00710 Carbon fixation in photosynthetic organisms	KOG1643-Triosephosphate isomerase[G]

## Sheet: Sheet3
Gene id	log2FoldChange (CK vs. A3)	GeneName	log2FoldChange (CK vs. B1)	log2FoldChange (CK vs. B2)	log2FoldChange (CK vs. B3)	log2FoldChange (CK vs. C1)	log2FoldChange (CK vs. C2)	log2FoldChange (CK vs. C3)			GeneDescription	GO	KEGG	KOG
SoffiXsponR570.03Ag285400.v2.1	-2.84662	SoffiXsponR570.03Ag285400		-2.076	-1.4978	-1.40562	-3.68426	-2.15498			-	-	K13648-ko00520 Amino sugar and nucleotide sugar metabolism	-
SoffiXsponR570.04Ag272000.v2.1	-2.43272	SoffiXsponR570.04Ag272000			-2.43273						-	GO:0003674,GO:0003824,GO:0004553,GO:0004563,GO:0004568,GO:0005488,GO:0006040,GO:0006950,GO:0006952,GO:0008061,GO:0008144,GO:0008150,GO:0008152,GO:0008843,GO:0009605,GO:0009607,GO:0009620,GO:0015929,GO:0016231,GO:0016787,GO:0016798,GO:0043207,GO:0050832,GO:0050896,GO:0051704,GO:0051707,GO:0071704,GO:0097367,GO:0098542,GO:1901135	K20547-ko00520 Amino sugar and nucleotide sugar metabolism;ko04016 MAPK signaling pathway - plant	KOG4742-Predicted chitinase[R]
SoffiXsponR570.01Cg274000.v2.1	-2.27107	SoffiXsponR570.01Cg274000		-2.36295	-2.02407	-1.67353					-	GO:0000271,GO:0000302,GO:0001101,GO:0003674,GO:0003824,GO:0004475,GO:0005575,GO:0005622,GO:0005623,GO:0005634,GO:0005737,GO:0005829,GO:0005975,GO:0005976,GO:0005996,GO:0006073,GO:0006082,GO:0006732,GO:0006766,GO:0006767,GO:0006950,GO:0006952,GO:0006970,GO:0006979,GO:0008150,GO:0008152,GO:0008905,GO:0009058,GO:0009059,GO:0009108,GO:0009110,GO:0009250,GO:0009266,GO:0009408,GO:0009605,GO:0009607,GO:…	K00966-ko00051 Fructose and mannose metabolism;ko00520 Amino sugar and nucleotide sugar metabolism	KOG1322-GDP-mannose pyrophosphorylase/mannose-1-phosphate guanylyltransferase[M]
SoffiXsponR570.01Cg162000.v2.1	-2.31861	SoffiXsponR570.01Cg162000		-1.99496	-1.69135	-1.74146	-1.79788	-2.56855			-	GO:0005575,GO:0005576,GO:0005615,GO:0044421	K20547-ko00520 Amino sugar and nucleotide sugar metabolism;ko04016 MAPK signaling pathway - plant	KOG4742-Predicted chitinase[R]
SoffiXsponR570.03Gg094300.v2.1	-2.36343	SoffiXsponR570.03Gg094300		-1.8208	-1.39321		-3.05249	-1.58949			-	-	K13648-ko00520 Amino sugar and nucleotide sugar metabolism	-
SoffiXsponR570.08Bg103000.v2.1	1.13776	SoffiXsponR570.08Bg103000	1.07578	1.33167	1.76318	1.02786					-	GO:0005575,GO:0005622,GO:0005623,GO:0005737,GO:0005975,GO:0005976,GO:0005982,GO:0006073,GO:0008150,GO:0008152,GO:0009501,GO:0009507,GO:0009536,GO:0009987,GO:0043170,GO:0043226,GO:0043227,GO:0043229,GO:0043231,GO:0044042,GO:0044237,GO:0044238,GO:0044260,GO:0044262,GO:0044264,GO:0044424,GO:0044444,GO:0044464,GO:0071704	K00975-ko00500 Starch and sucrose metabolism;ko00520 Amino sugar and nucleotide sugar metabolism;ko02026 Biofilm formation - Escherichia coli	KOG1322-GDP-mannose pyrophosphorylase/mannose-1-phosphate guanylyltransferase[M]
SoffiXsponR570.01Bg382700.v2.1	-1.46058	SoffiXsponR570.01Bg382700		-2.09587	-1.51019		-1.69695				-	GO:0000271,GO:0000302,GO:0001101,GO:0003674,GO:0003824,GO:0004475,GO:0005575,GO:0005622,GO:0005623,GO:0005634,GO:0005737,GO:0005829,GO:0005975,GO:0005976,GO:0005996,GO:0006073,GO:0006082,GO:0006732,GO:0006766,GO:0006767,GO:0006950,GO:0006952,GO:0006970,GO:0006979,GO:0008150,GO:0008152,GO:0008905,GO:0009058,GO:0009059,GO:0009108,GO:0009110,GO:0009250,GO:0009266,GO:0009408,GO:0009605,GO:0009607,GO:…	K00966-ko00051 Fructose and mannose metabolism;ko00520 Amino sugar and nucleotide sugar metabolism	KOG1322-GDP-mannose pyrophosphorylase/mannose-1-phosphate guanylyltransferase[M]
SoffiXsponR570.09Ag028300.v2.1	1.8357	SoffiXsponR570.09Ag028300	1.8797	1.7142	2.14414	2.01348	1.74269	2.12271			-	GO:0003674,GO:0003824,GO:0005575,GO:0005622,GO:0005623,GO:0005737,GO:0005768,GO:0005794,GO:0005802,GO:0008194,GO:0012505,GO:0016740,GO:0016757,GO:0016758,GO:0031410,GO:0031982,GO:0031984,GO:0043226,GO:0043227,GO:0043229,GO:0043231,GO:0044422,GO:0044424,GO:0044431,GO:0044444,GO:0044446,GO:0044464,GO:0047262,GO:0097708,GO:0098791	K13648-ko00520 Amino sugar and nucleotide sugar metabolism	-
SoffiXsponR570.09Bg028100.v2.1	1.25322	SoffiXsponR570.09Bg028100		1.3242	1.43574	1.37563	1.10303	1.12651			-	GO:0003674,GO:0003824,GO:0005575,GO:0005622,GO:0005623,GO:0005737,GO:0005768,GO:0005794,GO:0005802,GO:0008194,GO:0012505,GO:0016740,GO:0016757,GO:0016758,GO:0031410,GO:0031982,GO:0031984,GO:0043226,GO:0043227,GO:0043229,GO:0043231,GO:0044422,GO:0044424,GO:0044431,GO:0044444,GO:0044446,GO:0044464,GO:0047262,GO:0097708,GO:0098791	K13648-ko00520 Amino sugar and nucleotide sugar metabolism	-
SoffiXsponR570.8_10Ag011000.v2.1			-1.30785	-1.50415	-1.87665	-1.23504	-1.00862	-1.29248			-	GO:0003674,GO:0003824,GO:0004396,GO:0005575,GO:0005622,GO:0005623,GO:0005737,GO:0005829,GO:0005975,GO:0005996,GO:0006000,GO:0006793,GO:0006796,GO:0008150,GO:0008152,GO:0008865,GO:0009987,GO:0016301,GO:0016310,GO:0016740,GO:0016772,GO:0016773,GO:0019200,GO:0019318,GO:0044237,GO:0044238,GO:0044262,GO:0044281,GO:0044424,GO:0044444,GO:0044464,GO:0046835,GO:0071704	K00847-ko00051 Fructose and mannose metabolism;ko00500 Starch and sucrose metabolism;ko00520 Amino sugar and nucleotide sugar metabolism	KOG2855-Ribokinase[G]
SoffiXsponR570.01Cg050200.v2.1			1.04173	1.37512	1.50346	1.40021	1.40489				-	GO:0003674,GO:0003824,GO:0005575,GO:0005622,GO:0005623,GO:0005737,GO:0008878,GO:0009501,GO:0009507,GO:0009526,GO:0009532,GO:0009536,GO:0009570,GO:0009941,GO:0016740,GO:0016772,GO:0016779,GO:0031967,GO:0031975,GO:0043226,GO:0043227,GO:0043229,GO:0043231,GO:0044422,GO:0044424,GO:0044434,GO:0044435,GO:0044444,GO:0044446,GO:0044464,GO:0070566	K00975-ko00500 Starch and sucrose metabolism;ko00520 Amino sugar and nucleotide sugar metabolism;ko02026 Biofilm formation - Escherichia coli	KOG1322-GDP-mannose pyrophosphorylase/mannose-1-phosphate guanylyltransferase[M]
SoffiXsponR570.8_5Ag018100.v2.1			-1.16247	-1.60353	-1.36246	-1.31225	-1.28125	-1.42468			-	GO:0003674,GO:0003824,GO:0004396,GO:0005575,GO:0005622,GO:0005623,GO:0005737,GO:0005829,GO:0005975,GO:0005996,GO:0006000,GO:0006793,GO:0006796,GO:0008150,GO:0008152,GO:0008865,GO:0009987,GO:0016301,GO:0016310,GO:0016740,GO:0016772,GO:0016773,GO:0019200,GO:0019318,GO:0044237,GO:0044238,GO:0044262,GO:0044281,GO:0044424,GO:0044444,GO:0044464,GO:0046835,GO:0071704	K00847-ko00051 Fructose and mannose metabolism;ko00500 Starch and sucrose metabolism;ko00520 Amino sugar and nucleotide sugar metabolism	KOG2855-Ribokinase[G]
SoffiXsponR570.03Cg302800.v2.1			-1.60976	-1.17041	-1.73482						-	K08679-ko00053 Ascorbate and aldarate metabolism;ko00520 Amino sugar and nucleotide sugar metabolism;ko00541 O-Antigen nucleotide sugar biosynthesis	KOG1371-UDP-glucose 4-epimerase/UDP-sulfoquinovose synthase[M]
SoffiXsponR570.03Gg065000.v2.1			-1.12444		-1.51932						-	K08679-ko00053 Ascorbate and aldarate metabolism;ko00520 Amino sugar and nucleotide sugar metabolism;ko00541 O-Antigen nucleotide sugar biosynthesis	KOG1371-UDP-glucose 4-epimerase/UDP-sulfoquinovose synthase[M]
SoffiXsponR570.04Fg153800.v2.1			-1.78254		-1.83244	-1.35013					-	GO:0003674,GO:0003824,GO:0004553,GO:0004563,GO:0004568,GO:0005488,GO:0006040,GO:0006950,GO:0006952,GO:0008061,GO:0008144,GO:0008150,GO:0008152,GO:0008843,GO:0009605,GO:0009607,GO:0009620,GO:0015929,GO:0016231,GO:0016787,GO:0016798,GO:0043207,GO:0050832,GO:0050896,GO:0051704,GO:0051707,GO:0071704,GO:0097367,GO:0098542,GO:1901135	K20547-ko00520 Amino sugar and nucleotide sugar metabolism;ko04016 MAPK signaling pathway - plant	KOG4742-Predicted chitinase[R]
SoffiXsponR570.08Ag014400.v2.1			-1.03786	-1.44703	-1.23991	-1.19617	-1.24315	-1.20886			-	GO:0003674,GO:0003824,GO:0004396,GO:0005575,GO:0005622,GO:0005623,GO:0005737,GO:0005829,GO:0005975,GO:0005996,GO:0006000,GO:0006793,GO:0006796,GO:0008150,GO:0008152,GO:0008865,GO:0009987,GO:0016301,GO:0016310,GO:0016740,GO:0016772,GO:0016773,GO:0019200,GO:0019318,GO:0044237,GO:0044238,GO:0044262,GO:0044281,GO:0044424,GO:0044444,GO:0044464,GO:0046835,GO:0071704	K00847-ko00051 Fructose and mannose metabolism;ko00500 Starch and sucrose metabolism;ko00520 Amino sugar and nucleotide sugar metabolism	KOG2855-Ribokinase[G]
SoffiXsponR570.01Ag104400.v2.1			1.10954	1.54869	1.64517	1.47843	1.56678	1.23382			-	GO:0003674,GO:0003824,GO:0005575,GO:0005622,GO:0005623,GO:0005737,GO:0008878,GO:0009501,GO:0009507,GO:0009526,GO:0009532,GO:0009536,GO:0009570,GO:0009941,GO:0016740,GO:0016772,GO:0016779,GO:0031967,GO:0031975,GO:0043226,GO:0043227,GO:0043229,GO:0043231,GO:0044422,GO:0044424,GO:0044434,GO:0044435,GO:0044444,GO:0044446,GO:0044464,GO:0070566	K00975-ko00500 Starch and sucrose metabolism;ko00520 Amino sugar and nucleotide sugar metabolism;ko02026 Biofilm formation - Escherichia coli	KOG1322-GDP-mannose pyrophosphorylase/mannose-1-phosphate guanylyltransferase[M]
SoffiXsponR570.08Bg016200.v2.1			-1.07964	-1.58046	-1.46675	-1.35246	-1.2716	-1.32735			-	GO:0003674,GO:0003824,GO:0004396,GO:0005575,GO:0005622,GO:0005623,GO:0005737,GO:0005829,GO:0005975,GO:0005996,GO:0006000,GO:0006793,GO:0006796,GO:0008150,GO:0008152,GO:0008865,GO:0009987,GO:0016301,GO:0016310,GO:0016740,GO:0016772,GO:0016773,GO:0019200,GO:0019318,GO:0044237,GO:0044238,GO:0044262,GO:0044281,GO:0044424,GO:0044444,GO:0044464,GO:0046835,GO:0071704	K00847-ko00051 Fructose and mannose metabolism;ko00500 Starch and sucrose metabolism;ko00520 Amino sugar and nucleotide sugar metabolism	KOG2855-Ribokinase[G]
SoffiXsponR570.01Dg028400.v2.1			1.00832	1.27162	1.29734	1.36867	1.36724				-	GO:0003674,GO:0003824,GO:0005575,GO:0005622,GO:0005623,GO:0005737,GO:0008878,GO:0009501,GO:0009507,GO:0009526,GO:0009532,GO:0009536,GO:0009570,GO:0009941,GO:0016740,GO:0016772,GO:0016779,GO:0031967,GO:0031975,GO:0043226,GO:0043227,GO:0043229,GO:0043231,GO:0044422,GO:0044424,GO:0044434,GO:0044435,GO:0044444,GO:0044446,GO:0044464,GO:0070566	K00975-ko00500 Starch and sucrose metabolism;ko00520 Amino sugar and nucleotide sugar metabolism;ko02026 Biofilm formation - Escherichia coli	KOG1322-GDP-mannose pyrophosphorylase/mannose-1-phosphate guanylyltransferase[M]
SoffiXsponR570.01Bg095900.v2.1				1.35595	1.46694	1.31036	1.37187				-	GO:0003674,GO:0003824,GO:0005575,GO:0005622,GO:0005623,GO:0005737,GO:0008878,GO:0009501,GO:0009507,GO:0009526,GO:0009532,GO:0009536,GO:0009570,GO:0009941,GO:0016740,GO:0016772,GO:0016779,GO:0031967,GO:0031975,GO:0043226,GO:0043227,GO:0043229,GO:0043231,GO:0044422,GO:0044424,GO:0044434,GO:0044435,GO:0044444,GO:0044446,GO:0044464,GO:0070566	K00975-ko00500 Starch and sucrose metabolism;ko00520 Amino sugar and nucleotide sugar metabolism;ko02026 Biofilm formation - Escherichia coli	KOG1322-GDP-mannose pyrophosphorylase/mannose-1-phosphate guanylyltransferase[M]
SoffiXsponR570.08Ag106600.v2.1				1.4328	1.51812						-	GO:0005575,GO:0005622,GO:0005623,GO:0005737,GO:0005975,GO:0005976,GO:0005982,GO:0006073,GO:0008150,GO:0008152,GO:0009501,GO:0009507,GO:0009536,GO:0009987,GO:0043170,GO:0043226,GO:0043227,GO:0043229,GO:0043231,GO:0044042,GO:0044237,GO:0044238,GO:0044260,GO:0044262,GO:0044264,GO:0044424,GO:0044444,GO:0044464,GO:0071704	K00975-ko00500 Starch and sucrose metabolism;ko00520 Amino sugar and nucleotide sugar metabolism;ko02026 Biofilm formation - Escherichia coli	KOG1322-GDP-mannose pyrophosphorylase/mannose-1-phosphate guanylyltransferase[M]
SoffiXsponR570.06Fg160000.v2.1				1.18338	1.11111						-	GO:0005575,GO:0005622,GO:0005623,GO:0005737,GO:0009501,GO:0009507,GO:0009536,GO:0043226,GO:0043227,GO:0043229,GO:0043231,GO:0044424,GO:0044444,GO:0044464	K00975-ko00500 Starch and sucrose metabolism;ko00520 Amino sugar and nucleotide sugar metabolism;ko02026 Biofilm formation - Escherichia coli	KOG1322-GDP-mannose pyrophosphorylase/mannose-1-phosphate guanylyltransferase[M]
SoffiXsponR570.01Ag426800.v2.1				-1.41493	-1.70799		-1.73086				-	GO:0000271,GO:0000302,GO:0001101,GO:0003674,GO:0003824,GO:0004475,GO:0005575,GO:0005622,GO:0005623,GO:0005634,GO:0005737,GO:0005829,GO:0005975,GO:0005976,GO:0005996,GO:0006073,GO:0006082,GO:0006732,GO:0006766,GO:0006767,GO:0006950,GO:0006952,GO:0006970,GO:0006979,GO:0008150,GO:0008152,GO:0008905,GO:0009058,GO:0009059,GO:0009108,GO:0009110,GO:0009250,GO:0009266,GO:0009408,GO:0009605,GO:0009607,GO:…	K00966-ko00051 Fructose and mannose metabolism;ko00520 Amino sugar and nucleotide sugar metabolism	KOG1322-GDP-mannose pyrophosphorylase/mannose-1-phosphate guanylyltransferase[M]
SoffiXsponR570.02Dg339700.v2.1				-2.32364	-1.84514	-1.93958					-	-	K01183-ko00520 Amino sugar and nucleotide sugar metabolism	KOG4701-Chitinase[M]
SoffiXsponR570.04Cg101600.v2.1				1.86107	1.61643						-	GO:0003674,GO:0003824,GO:0004396,GO:0005575,GO:0005622,GO:0005623,GO:0005737,GO:0005829,GO:0005911,GO:0005975,GO:0005996,GO:0006000,GO:0006082,GO:0006629,GO:0006631,GO:0006633,GO:0006793,GO:0006796,GO:0008150,GO:0008152,GO:0008610,GO:0008865,GO:0009058,GO:0009506,GO:0009507,GO:0009532,GO:0009536,GO:0009570,GO:0009987,GO:0016051,GO:0016053,GO:0016301,GO:0016310,GO:0016740,GO:0016772,GO:0016773,GO:…	K00847-ko00051 Fructose and mannose metabolism;ko00500 Starch and sucrose metabolism;ko00520 Amino sugar and nucleotide sugar metabolism	KOG2855-Ribokinase[G]
SoffiXsponR570.06Gg144600.v2.1				1.20297	1.15137						-	GO:0005575,GO:0005622,GO:0005623,GO:0005737,GO:0009501,GO:0009507,GO:0009536,GO:0043226,GO:0043227,GO:0043229,GO:0043231,GO:0044424,GO:0044444,GO:0044464	K00975-ko00500 Starch and sucrose metabolism;ko00520 Amino sugar and nucleotide sugar metabolism;ko02026 Biofilm formation - Escherichia coli	KOG1322-GDP-mannose pyrophosphorylase/mannose-1-phosphate guanylyltransferase[M]
SoffiXsponR570.01Eg104300.v2.1				1.30633	1.4789	1.36981	1.35996				-	GO:0003674,GO:0003824,GO:0005575,GO:0005622,GO:0005623,GO:0005737,GO:0008878,GO:0009501,GO:0009507,GO:0009526,GO:0009532,GO:0009536,GO:0009570,GO:0009941,GO:0016740,GO:0016772,GO:0016779,GO:0031967,GO:0031975,GO:0043226,GO:0043227,GO:0043229,GO:0043231,GO:0044422,GO:0044424,GO:0044434,GO:0044435,GO:0044444,GO:0044446,GO:0044464,GO:0070566	K00975-ko00500 Starch and sucrose metabolism;ko00520 Amino sugar and nucleotide sugar metabolism;ko02026 Biofilm formation - Escherichia coli	KOG1322-GDP-mannose pyrophosphorylase/mannose-1-phosphate guanylyltransferase[M]
SoffiXsponR570.08Dg076100.v2.1				1.42755	1.53386						-	GO:0005575,GO:0005622,GO:0005623,GO:0005737,GO:0005975,GO:0005976,GO:0005982,GO:0006073,GO:0008150,GO:0008152,GO:0009501,GO:0009507,GO:0009536,GO:0009987,GO:0043170,GO:0043226,GO:0043227,GO:0043229,GO:0043231,GO:0044042,GO:0044237,GO:0044238,GO:0044260,GO:0044262,GO:0044264,GO:0044424,GO:0044444,GO:0044464,GO:0071704	K00975-ko00500 Starch and sucrose metabolism;ko00520 Amino sugar and nucleotide sugar metabolism;ko02026 Biofilm formation - Escherichia coli	KOG1322-GDP-mannose pyrophosphorylase/mannose-1-phosphate guanylyltransferase[M]
SoffiXsponR570.08Eg039700.v2.1				1.38783	1.5811						-	GO:0005575,GO:0005622,GO:0005623,GO:0005737,GO:0005975,GO:0005976,GO:0005982,GO:0006073,GO:0008150,GO:0008152,GO:0009501,GO:0009507,GO:0009536,GO:0009987,GO:0043170,GO:0043226,GO:0043227,GO:0043229,GO:0043231,GO:0044042,GO:0044237,GO:0044238,GO:0044260,GO:0044262,GO:0044264,GO:0044424,GO:0044444,GO:0044464,GO:0071704	K00975-ko00500 Starch and sucrose metabolism;ko00520 Amino sugar and nucleotide sugar metabolism;ko02026 Biofilm formation - Escherichia coli	KOG1322-GDP-mannose pyrophosphorylase/mannose-1-phosphate guanylyltransferase[M]
SoffiXsponR570.03Dg014900.v2.1				1.75814	1.51754	2.0651	1.47933				-	GO:0000003,GO:0000032,GO:0001101,GO:0003006,GO:0003674,GO:0003824,GO:0004476,GO:0005575,GO:0005622,GO:0005623,GO:0005737,GO:0005975,GO:0005996,GO:0006056,GO:0006057,GO:0006082,GO:0006139,GO:0006464,GO:0006486,GO:0006725,GO:0006732,GO:0006766,GO:0006767,GO:0006807,GO:0007275,GO:0007584,GO:0008150,GO:0008152,GO:0009058,GO:0009059,GO:0009100,GO:0009101,GO:0009108,GO:0009110,GO:0009225,GO:0009226,GO:…	K01809-ko00051 Fructose and mannose metabolism;ko00520 Amino sugar and nucleotide sugar metabolism;ko00541 O-Antigen nucleotide sugar biosynthesis	KOG2757-Mannose-6-phosphate isomerase[G]
SoffiXsponR570.8_5Ag108600.v2.1				1.28219	1.30034						-	GO:0005575,GO:0005622,GO:0005623,GO:0005737,GO:0005975,GO:0005976,GO:0005982,GO:0006073,GO:0008150,GO:0008152,GO:0009501,GO:0009507,GO:0009536,GO:0009987,GO:0043170,GO:0043226,GO:0043227,GO:0043229,GO:0043231,GO:0044042,GO:0044237,GO:0044238,GO:0044260,GO:0044262,GO:0044264,GO:0044424,GO:0044444,GO:0044464,GO:0071704	K00975-ko00500 Starch and sucrose metabolism;ko00520 Amino sugar and nucleotide sugar metabolism;ko02026 Biofilm formation - Escherichia coli	KOG1322-GDP-mannose pyrophosphorylase/mannose-1-phosphate guanylyltransferase[M]
SoffiXsponR570.08Cg015200.v2.1				-1.56397	-1.16496	-1.18404	-1.46713	-1.33647			-	GO:0003674,GO:0003824,GO:0004396,GO:0005575,GO:0005622,GO:0005623,GO:0005737,GO:0005829,GO:0005975,GO:0005996,GO:0006000,GO:0006793,GO:0006796,GO:0008150,GO:0008152,GO:0008865,GO:0009987,GO:0016301,GO:0016310,GO:0016740,GO:0016772,GO:0016773,GO:0019200,GO:0019318,GO:0044237,GO:0044238,GO:0044262,GO:0044281,GO:0044424,GO:0044444,GO:0044464,GO:0046835,GO:0071704	K00847-ko00051 Fructose and mannose metabolism;ko00500 Starch and sucrose metabolism;ko00520 Amino sugar and nucleotide sugar metabolism	KOG2855-Ribokinase[G]
SoffiXsponR570.8_10Ag227400.v2.1				1.15528	1.1015						-	GO:0005575,GO:0005622,GO:0005623,GO:0005737,GO:0005975,GO:0005976,GO:0005982,GO:0006073,GO:0008150,GO:0008152,GO:0009501,GO:0009507,GO:0009536,GO:0009987,GO:0043170,GO:0043226,GO:0043227,GO:0043229,GO:0043231,GO:0044042,GO:0044237,GO:0044238,GO:0044260,GO:0044262,GO:0044264,GO:0044424,GO:0044444,GO:0044464,GO:0071704	K00975-ko00500 Starch and sucrose metabolism;ko00520 Amino sugar and nucleotide sugar metabolism;ko02026 Biofilm formation - Escherichia coli	KOG1322-GDP-mannose pyrophosphorylase/mannose-1-phosphate guanylyltransferase[M]
SoffiXsponR570.06Cg041100.v2.1				1.96282	2.06258	1.99037	1.896	2.01968			-	-	K13648-ko00520 Amino sugar and nucleotide sugar metabolism	KOG3480-Mitochondrial import inner membrane translocase, subunits TIM10/TIM12[U]
SoffiXsponR570.05Dg243700.v2.1					-1.58057						-	-	K01784-ko00052 Galactose metabolism;ko00520 Amino sugar and nucleotide sugar metabolism;ko00541 O-Antigen nucleotide sugar biosynthesis	KOG1371-UDP-glucose 4-epimerase/UDP-sulfoquinovose synthase[M]
SoffiXsponR570.03Dg316100.v2.1					-1.11723	-1.17769					-	-	K08679-ko00053 Ascorbate and aldarate metabolism;ko00520 Amino sugar and nucleotide sugar metabolism;ko00541 O-Antigen nucleotide sugar biosynthesis	KOG1371-UDP-glucose 4-epimerase/UDP-sulfoquinovose synthase[M]
SoffiXsponR570.05Dg032700.v2.1					-1.0012						-	-	K12448-ko00520 Amino sugar and nucleotide sugar metabolism	KOG1371-UDP-glucose 4-epimerase/UDP-sulfoquinovose synthase[M]
SoffiXsponR570.05Bg225500.v2.1					-1.67949						-	-	K01784-ko00052 Galactose metabolism;ko00520 Amino sugar and nucleotide sugar metabolism;ko00541 O-Antigen nucleotide sugar biosynthesis	KOG1371-UDP-glucose 4-epimerase/UDP-sulfoquinovose synthase[M]
SoffiXsponR570.01Ag324900.v2.1					1.02534						-	GO:0005575,GO:0005622,GO:0005623,GO:0005737,GO:0009501,GO:0009507,GO:0009536,GO:0043226,GO:0043227,GO:0043229,GO:0043231,GO:0044424,GO:0044444,GO:0044464	K00975-ko00500 Starch and sucrose metabolism;ko00520 Amino sugar and nucleotide sugar metabolism;ko02026 Biofilm formation - Escherichia coli	KOG1322-GDP-mannose pyrophosphorylase/mannose-1-phosphate guanylyltransferase[M]
SoffiXsponR570.07Eg072400.v2.1					2.96745						-	-	K01183-ko00520 Amino sugar and nucleotide sugar metabolism	KOG4742-Predicted chitinase[R]
SoffiXsponR570.01Fg183100.v2.1					1.68811		1.49456				-	-	K13648-ko00520 Amino sugar and nucleotide sugar metabolism	-
SoffiXsponR570.03Eg204100.v2.1					-1.59657						-	-	K08679-ko00053 Ascorbate and aldarate metabolism;ko00520 Amino sugar and nucleotide sugar metabolism;ko00541 O-Antigen nucleotide sugar biosynthesis	KOG1371-UDP-glucose 4-epimerase/UDP-sulfoquinovose synthase[M]
SoffiXsponR570.05Fg164900.v2.1					-1.30266						-	-	K01784-ko00052 Galactose metabolism;ko00520 Amino sugar and nucleotide sugar metabolism;ko00541 O-Antigen nucleotide sugar biosynthesis	KOG1371-UDP-glucose 4-epimerase/UDP-sulfoquinovose synthase[M]
SoffiXsponR570.09Eg027800.v2.1					2.02036	2.1592					-	GO:0003674,GO:0003824,GO:0005575,GO:0005622,GO:0005623,GO:0005737,GO:0005768,GO:0005794,GO:0005802,GO:0008194,GO:0012505,GO:0016740,GO:0016757,GO:0016758,GO:0031410,GO:0031982,GO:0031984,GO:0043226,GO:0043227,GO:0043229,GO:0043231,GO:0044422,GO:0044424,GO:0044431,GO:0044444,GO:0044446,GO:0044464,GO:0047262,GO:0097708,GO:0098791	K13648-ko00520 Amino sugar and nucleotide sugar metabolism	-
SoffiXsponR570.10Dg130200.v2.1					3.90321						-	GO:0000003,GO:0000032,GO:0001101,GO:0003006,GO:0003674,GO:0003824,GO:0004476,GO:0005575,GO:0005622,GO:0005623,GO:0005737,GO:0005975,GO:0005996,GO:0006056,GO:0006057,GO:0006082,GO:0006139,GO:0006464,GO:0006486,GO:0006725,GO:0006732,GO:0006766,GO:0006767,GO:0006807,GO:0007275,GO:0007584,GO:0008150,GO:0008152,GO:0009058,GO:0009059,GO:0009100,GO:0009101,GO:0009108,GO:0009110,GO:0009225,GO:0009226,GO:…	K01809-ko00051 Fructose and mannose metabolism;ko00520 Amino sugar and nucleotide sugar metabolism;ko00541 O-Antigen nucleotide sugar biosynthesis	KOG2757-Mannose-6-phosphate isomerase[G]
SoffiXsponR570.05Ag038400.v2.1					-3.2021						-	-	K12448-ko00520 Amino sugar and nucleotide sugar metabolism	KOG1371-UDP-glucose 4-epimerase/UDP-sulfoquinovose synthase[M]
SoffiXsponR570.05Ag237500.v2.1					-1.56807						-	-	K01784-ko00052 Galactose metabolism;ko00520 Amino sugar and nucleotide sugar metabolism;ko00541 O-Antigen nucleotide sugar biosynthesis	KOG1371-UDP-glucose 4-epimerase/UDP-sulfoquinovose synthase[M]
SoffiXsponR570.05Eg227400.v2.1					-1.57632						-	-	K01784-ko00052 Galactose metabolism;ko00520 Amino sugar and nucleotide sugar metabolism;ko00541 O-Antigen nucleotide sugar biosynthesis	KOG1371-UDP-glucose 4-epimerase/UDP-sulfoquinovose synthase[M]
SoffiXsponR570.05Cg231200.v2.1					-1.13201						-	-	K01784-ko00052 Galactose metabolism;ko00520 Amino sugar and nucleotide sugar metabolism;ko00541 O-Antigen nucleotide sugar biosynthesis	KOG1371-UDP-glucose 4-epimerase/UDP-sulfoquinovose synthase[M]
SoffiXsponR570.05Dg050100.v2.1					-1.98386						-	GO:0000166,GO:0003674,GO:0003824,GO:0005488,GO:0005975,GO:0008150,GO:0008152,GO:0008270,GO:0010646,GO:0010647,GO:0016740,GO:0016772,GO:0016779,GO:0017076,GO:0030554,GO:0032101,GO:0032103,GO:0032104,GO:0032106,GO:0032107,GO:0032109,GO:0032553,GO:0032555,GO:0032559,GO:0036094,GO:0043167,GO:0043168,GO:0043169,GO:0043531,GO:0044238,GO:0046872,GO:0046914,GO:0047345,GO:0048518,GO:0048522,GO:0048583,GO:…	K00965-ko00052 Galactose metabolism;ko00520 Amino sugar and nucleotide sugar metabolism;ko04917 Prolactin signaling pathway	KOG2958-Galactose-1-phosphate uridylyltransferase[C]
SoffiXsponR570.5_9Ag159800.v2.1					-1.32673						-	-	K01784-ko00052 Galactose metabolism;ko00520 Amino sugar and nucleotide sugar metabolism;ko00541 O-Antigen nucleotide sugar biosynthesis	KOG1371-UDP-glucose 4-epimerase/UDP-sulfoquinovose synthase[M]
SoffiXsponR570.07Bg124500.v2.1					5.88897						-	-	K01183-ko00520 Amino sugar and nucleotide sugar metabolism	KOG4742-Predicted chitinase[R]
SoffiXsponR570.6_9Ag323900.v2.1					1.01845						-	GO:0005575,GO:0005622,GO:0005623,GO:0005737,GO:0009501,GO:0009507,GO:0009536,GO:0043226,GO:0043227,GO:0043229,GO:0043231,GO:0044424,GO:0044444,GO:0044464	K00975-ko00500 Starch and sucrose metabolism;ko00520 Amino sugar and nucleotide sugar metabolism;ko02026 Biofilm formation - Escherichia coli	KOG1322-GDP-mannose pyrophosphorylase/mannose-1-phosphate guanylyltransferase[M]

## Sheet: Sheet4
Gene id	log2FoldChange (CK vs. A2)	GeneName	log2FoldChange (CK vs. A3)	log2FoldChange (CK vs. B1)	log2FoldChange (CK vs. B2)	log2FoldChange (CK vs. B3)	log2FoldChange (CK vs. C1)	log2FoldChange (CK vs. C2)	log2FoldChange (CK vs. C3)		GeneDescription	GO	KEGG	KOG
SoffiXsponR570.01Fg211400.v2.1	1.55669	SoffiXsponR570.01Fg211400	1.05997		1.27953	1.35569	1.72309	1.19449	1.33456		-	GO:0000325,GO:0003674,GO:0003824,GO:0005215,GO:0005575,GO:0005576,GO:0005622,GO:0005623,GO:0005737,GO:0005773,GO:0005774,GO:0005911,GO:0006810,GO:0008150,GO:0009506,GO:0009605,GO:0009607,GO:0010290,GO:0015399,GO:0015405,GO:0015431,GO:0016020,GO:0016462,GO:0016787,GO:0016817,GO:0016818,GO:0016887,GO:0017111,GO:0022804,GO:0022857,GO:0030054,GO:0031090,GO:0042623,GO:0042626,GO:0043207,GO:0043226,GO:…	K05665-ko02010 ABC transporters;ko04071 Sphingolipid signaling pathway;ko04977 Vitamin digestion and absorption;ko05206 MicroRNAs in cancer;ko01523 Antifolate resistance	KOG0054-Multidrug resistance-associated protein/mitoxantrone resistance protein, ABC superfamily[Q]
SoffiXsponR570.08Cg142600.v2.1			-1.58024	-1.31292	-1.59372	-1.08195	-1.0953	-1.68392	-1.528		-	GO:0000003,GO:0003006,GO:0003674,GO:0003824,GO:0005215,GO:0005575,GO:0005623,GO:0005886,GO:0005911,GO:0006810,GO:0007275,GO:0008150,GO:0008361,GO:0009314,GO:0009411,GO:0009416,GO:0009506,GO:0009605,GO:0009606,GO:0009607,GO:0009624,GO:0009628,GO:0009629,GO:0009630,GO:0009637,GO:0009639,GO:0009640,GO:0009719,GO:0009725,GO:0009733,GO:0009791,GO:0009908,GO:0009914,GO:0009926,GO:0009958,GO:0009966,GO:…	K05658-ko02010 ABC transporters;ko04976 Bile secretion;ko05206 MicroRNAs in cancer;ko05226 Gastric cancer	KOG0055-Multidrug/pheromone exporter, ABC superfamily[Q]
SoffiXsponR570.02Fg243700.v2.1			-1.37274			-1.08679			-1.11167		-	-	K05658-ko02010 ABC transporters;ko04976 Bile secretion;ko05206 MicroRNAs in cancer;ko05226 Gastric cancer	KOG0055-Multidrug/pheromone exporter, ABC superfamily[Q]
SoffiXsponR570.05Eg101400.v2.1			1.11178		1.16529	1.21935		1.20575			-	GO:0003674,GO:0005215,GO:0005575,GO:0005622,GO:0005623,GO:0005737,GO:0009507,GO:0009526,GO:0009536,GO:0009941,GO:0016020,GO:0031967,GO:0031975,GO:0043226,GO:0043227,GO:0043229,GO:0043231,GO:0044422,GO:0044424,GO:0044434,GO:0044435,GO:0044444,GO:0044446,GO:0044464	K05657-ko02010 ABC transporters	KOG0058-Peptide exporter, ABC superfamily[U]
SoffiXsponR570.02Cg375300.v2.1			1.17658	1.25728	1.39652	1.32495	1.78501	1.24014	1.38726		-	-	K05656-ko02010 ABC transporters;ko04142 Lysosome	KOG0058-Peptide exporter, ABC superfamily[U]
SoffiXsponR570.08Eg084900.v2.1			-1.66164	-1.39934	-1.63821	-1.18556	-1.0101	-1.53077	-1.33668		-	GO:0000003,GO:0003006,GO:0003674,GO:0003824,GO:0005215,GO:0005575,GO:0005623,GO:0005886,GO:0005911,GO:0006810,GO:0007275,GO:0008150,GO:0008361,GO:0009314,GO:0009411,GO:0009416,GO:0009506,GO:0009605,GO:0009606,GO:0009607,GO:0009624,GO:0009628,GO:0009629,GO:0009630,GO:0009637,GO:0009639,GO:0009640,GO:0009719,GO:0009725,GO:0009733,GO:0009791,GO:0009908,GO:0009914,GO:0009926,GO:0009958,GO:0009966,GO:…	K05658-ko02010 ABC transporters;ko04976 Bile secretion;ko05206 MicroRNAs in cancer;ko05226 Gastric cancer	KOG0055-Multidrug/pheromone exporter, ABC superfamily[Q]
SoffiXsponR570.08Bg151700.v2.1			-1.39766	-1.24949	-1.73514	-1.38729	-1.01229	-1.68337	-1.5267		-	GO:0000003,GO:0003006,GO:0003674,GO:0003824,GO:0005215,GO:0005575,GO:0005623,GO:0005886,GO:0005911,GO:0006810,GO:0007275,GO:0008150,GO:0008361,GO:0009314,GO:0009411,GO:0009416,GO:0009506,GO:0009605,GO:0009606,GO:0009607,GO:0009624,GO:0009628,GO:0009629,GO:0009630,GO:0009637,GO:0009639,GO:0009640,GO:0009719,GO:0009725,GO:0009733,GO:0009791,GO:0009908,GO:0009914,GO:0009926,GO:0009958,GO:0009966,GO:…	K05658-ko02010 ABC transporters;ko04976 Bile secretion;ko05206 MicroRNAs in cancer;ko05226 Gastric cancer	KOG0055-Multidrug/pheromone exporter, ABC superfamily[Q]
SoffiXsponR570.02Eg345700.v2.1			1.23822		1.29418	1.24114	1.71836		1.35812		-	-	K05656-ko02010 ABC transporters;ko04142 Lysosome	KOG0058-Peptide exporter, ABC superfamily[U]
SoffiXsponR570.05Cg117200.v2.1			1.17345		1.48513	1.38053	1.13407	1.50096			-	GO:0003674,GO:0005215,GO:0005575,GO:0005622,GO:0005623,GO:0005737,GO:0009507,GO:0009526,GO:0009536,GO:0009941,GO:0016020,GO:0031967,GO:0031975,GO:0043226,GO:0043227,GO:0043229,GO:0043231,GO:0044422,GO:0044424,GO:0044434,GO:0044435,GO:0044444,GO:0044446,GO:0044464	K05657-ko02010 ABC transporters	KOG0058-Peptide exporter, ABC superfamily[U]
SoffiXsponR570.08Dg134200.v2.1			-1.56388	-1.3931	-1.76535	-1.42332	-1.20601	-1.66622	-1.5989		-	GO:0000003,GO:0003006,GO:0003674,GO:0003824,GO:0005215,GO:0005575,GO:0005623,GO:0005886,GO:0005911,GO:0006810,GO:0007275,GO:0008150,GO:0008361,GO:0009314,GO:0009411,GO:0009416,GO:0009506,GO:0009605,GO:0009606,GO:0009607,GO:0009624,GO:0009628,GO:0009629,GO:0009630,GO:0009637,GO:0009639,GO:0009640,GO:0009719,GO:0009725,GO:0009733,GO:0009791,GO:0009908,GO:0009914,GO:0009926,GO:0009958,GO:0009966,GO:…	K05658-ko02010 ABC transporters;ko04976 Bile secretion;ko05206 MicroRNAs in cancer;ko05226 Gastric cancer	KOG0055-Multidrug/pheromone exporter, ABC superfamily[Q]
SoffiXsponR570.8_10Ag278900.v2.1			-2.13206	-1.53089	-1.80184	-1.23497	-1.17011	-1.90518	-1.70305		-	GO:0000003,GO:0003006,GO:0003674,GO:0003824,GO:0005215,GO:0005575,GO:0005623,GO:0005886,GO:0005911,GO:0006810,GO:0007275,GO:0008150,GO:0008361,GO:0009314,GO:0009411,GO:0009416,GO:0009506,GO:0009605,GO:0009606,GO:0009607,GO:0009624,GO:0009628,GO:0009629,GO:0009630,GO:0009637,GO:0009639,GO:0009640,GO:0009719,GO:0009725,GO:0009733,GO:0009791,GO:0009908,GO:0009914,GO:0009926,GO:0009958,GO:0009966,GO:…	K05658-ko02010 ABC transporters;ko04976 Bile secretion;ko05206 MicroRNAs in cancer;ko05226 Gastric cancer	KOG0055-Multidrug/pheromone exporter, ABC superfamily[Q]
SoffiXsponR570.08Ag154500.v2.1			-1.58213	-1.43476	-1.80816	-1.29469	-1.24951	-1.82408	-1.48831		-	GO:0000003,GO:0003006,GO:0003674,GO:0003824,GO:0005215,GO:0005575,GO:0005623,GO:0005886,GO:0005911,GO:0006810,GO:0007275,GO:0008150,GO:0008361,GO:0009314,GO:0009411,GO:0009416,GO:0009506,GO:0009605,GO:0009606,GO:0009607,GO:0009624,GO:0009628,GO:0009629,GO:0009630,GO:0009637,GO:0009639,GO:0009640,GO:0009719,GO:0009725,GO:0009733,GO:0009791,GO:0009908,GO:0009914,GO:0009926,GO:0009958,GO:0009966,GO:…	K05658-ko02010 ABC transporters;ko04976 Bile secretion;ko05206 MicroRNAs in cancer;ko05226 Gastric cancer	KOG0055-Multidrug/pheromone exporter, ABC superfamily[Q]
SoffiXsponR570.02Dg371800.v2.1			1.13358		1.36312	1.16765	1.60068		1.10845		-	-	K05656-ko02010 ABC transporters;ko04142 Lysosome	KOG0058-Peptide exporter, ABC superfamily[U]
SoffiXsponR570.02Ag266300.v2.1			-1.48886			-1.04088			-1.18499		-	-	K05658-ko02010 ABC transporters;ko04976 Bile secretion;ko05206 MicroRNAs in cancer;ko05226 Gastric cancer	KOG0055-Multidrug/pheromone exporter, ABC superfamily[Q]
SoffiXsponR570.02Gg276700.v2.1			1.0208		1.47067	1.13447	1.57607		1.24485		-	-	K05656-ko02010 ABC transporters;ko04142 Lysosome	KOG0058-Peptide exporter, ABC superfamily[U]
SoffiXsponR570.02Bg214600.v2.1			1.0752		1.78116	1.5504	1.61715				-	-	K05658-ko02010 ABC transporters;ko04976 Bile secretion;ko05206 MicroRNAs in cancer;ko05226 Gastric cancer	KOG0055-Multidrug/pheromone exporter, ABC superfamily[Q]
SoffiXsponR570.02Bg347900.v2.1			1.09733	1.19208	1.47632	1.254	1.70507	1.13274	1.21381		-	-	K05656-ko02010 ABC transporters;ko04142 Lysosome	KOG0058-Peptide exporter, ABC superfamily[U]
SoffiXsponR570.5_9Ag302300.v2.1			1.15536		1.08498	1.26802		1.22978			-	GO:0003674,GO:0005215,GO:0005575,GO:0005622,GO:0005623,GO:0005737,GO:0009507,GO:0009526,GO:0009536,GO:0009941,GO:0016020,GO:0031967,GO:0031975,GO:0043226,GO:0043227,GO:0043229,GO:0043231,GO:0044422,GO:0044424,GO:0044434,GO:0044435,GO:0044444,GO:0044446,GO:0044464	K05657-ko02010 ABC transporters	KOG0058-Peptide exporter, ABC superfamily[U]
SoffiXsponR570.02Gg160000.v2.1			-1.58315			-1.39699		-1.12641	-1.05705		-	-	K05658-ko02010 ABC transporters;ko04976 Bile secretion;ko05206 MicroRNAs in cancer;ko05226 Gastric cancer	KOG0055-Multidrug/pheromone exporter, ABC superfamily[Q]
SoffiXsponR570.02Fg343900.v2.1			1.06856	1.21576	1.38937	1.30807	1.63806		1.08215		-	-	K05656-ko02010 ABC transporters;ko04142 Lysosome	KOG0058-Peptide exporter, ABC superfamily[U]
SoffiXsponR570.04Eg052100.v2.1					1.31267	1.01289					-	GO:0000325,GO:0003674,GO:0003824,GO:0005215,GO:0005575,GO:0005622,GO:0005623,GO:0005737,GO:0005773,GO:0005774,GO:0006810,GO:0008150,GO:0015399,GO:0015405,GO:0016020,GO:0016462,GO:0016787,GO:0016817,GO:0016818,GO:0016887,GO:0017111,GO:0022804,GO:0022857,GO:0031090,GO:0042623,GO:0042626,GO:0043226,GO:0043227,GO:0043229,GO:0043231,GO:0043492,GO:0044422,GO:0044424,GO:0044437,GO:0044444,GO:0044446,GO:…	K05665-ko02010 ABC transporters;ko04071 Sphingolipid signaling pathway;ko04977 Vitamin digestion and absorption;ko05206 MicroRNAs in cancer;ko01523 Antifolate resistance	KOG0054-Multidrug resistance-associated protein/mitoxantrone resistance protein, ABC superfamily[Q]
SoffiXsponR570.02Fg230000.v2.1					1.56275	1.33772	1.53454				-	-	K05658-ko02010 ABC transporters;ko04976 Bile secretion;ko05206 MicroRNAs in cancer;ko05226 Gastric cancer	KOG0055-Multidrug/pheromone exporter, ABC superfamily[Q]
SoffiXsponR570.02Ag383600.v2.1					1.45723	1.15704	1.53655	1.10794	1.03759		-	-	K05656-ko02010 ABC transporters;ko04142 Lysosome	KOG0058-Peptide exporter, ABC superfamily[U]
SoffiXsponR570.04Fg058700.v2.1					1.18861	1.0837	1.42187				-	GO:0000325,GO:0003674,GO:0003824,GO:0005215,GO:0005575,GO:0005622,GO:0005623,GO:0005737,GO:0005773,GO:0005774,GO:0006810,GO:0008150,GO:0015399,GO:0015405,GO:0016020,GO:0016462,GO:0016787,GO:0016817,GO:0016818,GO:0016887,GO:0017111,GO:0022804,GO:0022857,GO:0031090,GO:0042623,GO:0042626,GO:0043226,GO:0043227,GO:0043229,GO:0043231,GO:0043492,GO:0044422,GO:0044424,GO:0044437,GO:0044444,GO:0044446,GO:…	K05665-ko02010 ABC transporters;ko04071 Sphingolipid signaling pathway;ko04977 Vitamin digestion and absorption;ko05206 MicroRNAs in cancer;ko01523 Antifolate resistance	KOG0054-Multidrug resistance-associated protein/mitoxantrone resistance protein, ABC superfamily[Q]
SoffiXsponR570.01Bg447000.v2.1					1.09849	1.00949	1.1825				-	GO:0000325,GO:0003674,GO:0003824,GO:0005215,GO:0005575,GO:0005576,GO:0005622,GO:0005623,GO:0005737,GO:0005773,GO:0005774,GO:0005911,GO:0006810,GO:0008150,GO:0009506,GO:0009605,GO:0009607,GO:0010290,GO:0015399,GO:0015405,GO:0015431,GO:0016020,GO:0016462,GO:0016787,GO:0016817,GO:0016818,GO:0016887,GO:0017111,GO:0022804,GO:0022857,GO:0030054,GO:0031090,GO:0042623,GO:0042626,GO:0043207,GO:0043226,GO:…	K05665-ko02010 ABC transporters;ko04071 Sphingolipid signaling pathway;ko04977 Vitamin digestion and absorption;ko05206 MicroRNAs in cancer;ko01523 Antifolate resistance	KOG0054-Multidrug resistance-associated protein/mitoxantrone resistance protein, ABC superfamily[Q]
SoffiXsponR570.10Cg011400.v2.1					4.23547	3.63924	4.19985	3.91407			-	-	K05658-ko02010 ABC transporters;ko04976 Bile secretion;ko05206 MicroRNAs in cancer;ko05226 Gastric cancer	KOG0055-Multidrug/pheromone exporter, ABC superfamily[Q]
SoffiXsponR570.7_10Ag319200.v2.1					1.23563	1.06539					-	GO:0000325,GO:0003674,GO:0003824,GO:0005215,GO:0005575,GO:0005622,GO:0005623,GO:0005737,GO:0005773,GO:0005774,GO:0005911,GO:0006810,GO:0006811,GO:0006812,GO:0006820,GO:0008150,GO:0008324,GO:0008490,GO:0008509,GO:0009506,GO:0015075,GO:0015103,GO:0015105,GO:0015291,GO:0015318,GO:0015399,GO:0015405,GO:0015446,GO:0015698,GO:0015700,GO:0016020,GO:0016462,GO:0016787,GO:0016817,GO:0016818,GO:0016887,GO:…	K05665-ko02010 ABC transporters;ko04071 Sphingolipid signaling pathway;ko04977 Vitamin digestion and absorption;ko05206 MicroRNAs in cancer;ko01523 Antifolate resistance	KOG0054-Multidrug resistance-associated protein/mitoxantrone resistance protein, ABC superfamily[Q]
SoffiXsponR570.07Cg213900.v2.1					1.08977	1.21117					-	GO:0000325,GO:0003674,GO:0003824,GO:0005215,GO:0005575,GO:0005622,GO:0005623,GO:0005737,GO:0005773,GO:0005774,GO:0005911,GO:0006810,GO:0006811,GO:0006812,GO:0006820,GO:0008150,GO:0008324,GO:0008490,GO:0008509,GO:0009506,GO:0015075,GO:0015103,GO:0015105,GO:0015291,GO:0015318,GO:0015399,GO:0015405,GO:0015446,GO:0015698,GO:0015700,GO:0016020,GO:0016462,GO:0016787,GO:0016817,GO:0016818,GO:0016887,GO:…	K05665-ko02010 ABC transporters;ko04071 Sphingolipid signaling pathway;ko04977 Vitamin digestion and absorption;ko05206 MicroRNAs in cancer;ko01523 Antifolate resistance	KOG0054-Multidrug resistance-associated protein/mitoxantrone resistance protein, ABC superfamily[Q]
SoffiXsponR570.01Cg087100.v2.1					2.43164	1.77679	2.24651	1.93304	1.89196		-	-	K05658-ko02010 ABC transporters;ko04976 Bile secretion;ko05206 MicroRNAs in cancer;ko05226 Gastric cancer	KOG0055-Multidrug/pheromone exporter, ABC superfamily[Q]
SoffiXsponR570.05Gg122700.v2.1					1.40137	1.27708		1.4574			-	GO:0003674,GO:0005215,GO:0005575,GO:0005622,GO:0005623,GO:0005737,GO:0009507,GO:0009526,GO:0009536,GO:0009941,GO:0016020,GO:0031967,GO:0031975,GO:0043226,GO:0043227,GO:0043229,GO:0043231,GO:0044422,GO:0044424,GO:0044434,GO:0044435,GO:0044444,GO:0044446,GO:0044464	K05657-ko02010 ABC transporters	KOG0058-Peptide exporter, ABC superfamily[U]
SoffiXsponR570.07Dg180700.v2.1						1.01501					-	GO:0003674,GO:0005215,GO:0005575,GO:0005622,GO:0005623,GO:0005737,GO:0009507,GO:0009526,GO:0009536,GO:0009941,GO:0016020,GO:0031967,GO:0031975,GO:0043226,GO:0043227,GO:0043229,GO:0043231,GO:0044422,GO:0044424,GO:0044434,GO:0044435,GO:0044444,GO:0044446,GO:0044464	K05657-ko02010 ABC transporters	KOG0058-Peptide exporter, ABC superfamily[U]
SoffiXsponR570.03Bg071200.v2.1						-1.06636	-1.01057				-	GO:0006139,GO:0006163,GO:0006164,GO:0006725,GO:0006753,GO:0006754,GO:0006793,GO:0006796,GO:0006807,GO:0006810,GO:0006811,GO:0006812,GO:0008150,GO:0008152,GO:0009058,GO:0009117,GO:0009123,GO:0009124,GO:0009126,GO:0009127,GO:0009141,GO:0009142,GO:0009144,GO:0009145,GO:0009150,GO:0009152,GO:0009156,GO:0009161,GO:0009165,GO:0009167,GO:0009168,GO:0009199,GO:0009201,GO:0009205,GO:0009206,GO:0009259,GO:…	K05658-ko02010 ABC transporters;ko04976 Bile secretion;ko05206 MicroRNAs in cancer;ko05226 Gastric cancer	KOG0055-Multidrug/pheromone exporter, ABC superfamily[Q]

## Sheet: Sheet5
Gene id	log2FoldChange (CK vs. A3)	GeneName	log2FoldChange (CK vs. B1)	log2FoldChange (CK vs. B2)	log2FoldChange (CK vs. B3)	log2FoldChange (CK vs. C1)	log2FoldChange (CK vs. C2)	log2FoldChange (CK vs. C3)		GeneDescription	GO	KEGG	KOG
SoffiXsponR570.5_9Ag014800.v2.1	3.28453	SoffiXsponR570.5_9Ag014800			-2.00517					-	GO:0000271,GO:0000302,GO:0001101,GO:0003674,GO:0003824,GO:0005488,GO:0005536,GO:0005575,GO:0005622,GO:0005623,GO:0005737,GO:0005829,GO:0005975,GO:0005976,GO:0005977,GO:0005978,GO:0005996,GO:0006012,GO:0006073,GO:0006091,GO:0006112,GO:0006950,GO:0006970,GO:0006979,GO:0007154,GO:0008150,GO:0008152,GO:0008194,GO:0008378,GO:0008466,GO:0009058,GO:0009059,GO:0009250,GO:0009266,GO:0009269,GO:0009314,GO:…	K18819-ko00052 Galactose metabolism	KOG1950-Glycosyl transferase, family 8 - glycogenin[G]
SoffiXsponR570.1Z272500.v2.1	1.23878	SoffiXsponR570.1Z272500	1.15124	1.48226	1.29266	1.37338	1.09067	1.20277		-	GO:0003674,GO:0003824,GO:0003872,GO:0005575,GO:0005622,GO:0005623,GO:0005737,GO:0005975,GO:0006082,GO:0006090,GO:0006091,GO:0006096,GO:0006139,GO:0006163,GO:0006164,GO:0006165,GO:0006725,GO:0006732,GO:0006733,GO:0006753,GO:0006754,GO:0006757,GO:0006793,GO:0006796,GO:0006807,GO:0008150,GO:0008152,GO:0008443,GO:0009056,GO:0009058,GO:0009108,GO:0009117,GO:0009123,GO:0009124,GO:0009126,GO:0009127,GO:…	K00850-ko00010 Glycolysis / Gluconeogenesis;ko00030 Pentose phosphate pathway;ko00051 Fructose and mannose metabolism;ko00052 Galactose metabolism;ko00680 Methane metabolism;ko03018 RNA degradation;ko04066 HIF-1 signaling pathway;ko04152 AMPK signaling pathway;ko04922 Glucagon signaling pathway;ko04919 Thyroid hormone signaling pathway;ko05230 Central carbon metabolism in cancer	KOG2440-Pyrophosphate-dependent phosphofructo-1-kinase[G]
SoffiXsponR570.05Dg074200.v2.1	-1.56032	SoffiXsponR570.05Dg074200			-1.42132		-1.61914			-	-	K06617-ko00052 Galactose metabolism	-
SoffiXsponR570.05Eg354400.v2.1	3.1595	SoffiXsponR570.05Eg354400			-2.03898					-	GO:0000271,GO:0000302,GO:0001101,GO:0003674,GO:0003824,GO:0005488,GO:0005536,GO:0005575,GO:0005622,GO:0005623,GO:0005737,GO:0005829,GO:0005975,GO:0005976,GO:0005977,GO:0005978,GO:0005996,GO:0006012,GO:0006073,GO:0006091,GO:0006112,GO:0006950,GO:0006970,GO:0006979,GO:0007154,GO:0008150,GO:0008152,GO:0008194,GO:0008378,GO:0008466,GO:0009058,GO:0009059,GO:0009250,GO:0009266,GO:0009269,GO:0009314,GO:…	K18819-ko00052 Galactose metabolism	KOG1950-Glycosyl transferase, family 8 - glycogenin[G]
SoffiXsponR570.8_5Ag264500.v2.1	2.95276	SoffiXsponR570.8_5Ag264500			-1.8024					-	GO:0000271,GO:0000302,GO:0001101,GO:0003674,GO:0003824,GO:0005488,GO:0005536,GO:0005575,GO:0005622,GO:0005623,GO:0005737,GO:0005829,GO:0005975,GO:0005976,GO:0005977,GO:0005978,GO:0005996,GO:0006012,GO:0006073,GO:0006091,GO:0006112,GO:0006950,GO:0006970,GO:0006979,GO:0007154,GO:0008150,GO:0008152,GO:0008194,GO:0008378,GO:0008466,GO:0009058,GO:0009059,GO:0009250,GO:0009266,GO:0009269,GO:0009314,GO:…	K18819-ko00052 Galactose metabolism	KOG1950-Glycosyl transferase, family 8 - glycogenin[G]
SoffiXsponR570.05Bg380800.v2.1	3.12314	SoffiXsponR570.05Bg380800			-2.35698					-	GO:0000271,GO:0000302,GO:0001101,GO:0003674,GO:0003824,GO:0005488,GO:0005536,GO:0005575,GO:0005622,GO:0005623,GO:0005737,GO:0005829,GO:0005975,GO:0005976,GO:0005977,GO:0005978,GO:0005996,GO:0006012,GO:0006073,GO:0006091,GO:0006112,GO:0006950,GO:0006970,GO:0006979,GO:0007154,GO:0008150,GO:0008152,GO:0008194,GO:0008378,GO:0008466,GO:0009058,GO:0009059,GO:0009250,GO:0009266,GO:0009269,GO:0009314,GO:…	K18819-ko00052 Galactose metabolism	KOG1950-Glycosyl transferase, family 8 - glycogenin[G]
SoffiXsponR570.01Bg238500.v2.1	1.12471	SoffiXsponR570.01Bg238500		1.31874	1.0773	1.12221				-	GO:0003674,GO:0003824,GO:0003872,GO:0005575,GO:0005622,GO:0005623,GO:0005737,GO:0005975,GO:0006082,GO:0006090,GO:0006091,GO:0006096,GO:0006139,GO:0006163,GO:0006164,GO:0006165,GO:0006725,GO:0006732,GO:0006733,GO:0006753,GO:0006754,GO:0006757,GO:0006793,GO:0006796,GO:0006807,GO:0008150,GO:0008152,GO:0008443,GO:0009056,GO:0009058,GO:0009108,GO:0009117,GO:0009123,GO:0009124,GO:0009126,GO:0009127,GO:…	K00850-ko00010 Glycolysis / Gluconeogenesis;ko00030 Pentose phosphate pathway;ko00051 Fructose and mannose metabolism;ko00052 Galactose metabolism;ko00680 Methane metabolism;ko03018 RNA degradation;ko04066 HIF-1 signaling pathway;ko04152 AMPK signaling pathway;ko04922 Glucagon signaling pathway;ko04919 Thyroid hormone signaling pathway;ko05230 Central carbon metabolism in cancer	KOG2440-Pyrophosphate-dependent phosphofructo-1-kinase[G]
SoffiXsponR570.05Dg381800.v2.1	3.07822	SoffiXsponR570.05Dg381800			-1.13639					-	GO:0000271,GO:0000302,GO:0001101,GO:0003674,GO:0003824,GO:0005488,GO:0005536,GO:0005575,GO:0005622,GO:0005623,GO:0005737,GO:0005829,GO:0005975,GO:0005976,GO:0005977,GO:0005978,GO:0005996,GO:0006012,GO:0006073,GO:0006091,GO:0006112,GO:0006950,GO:0006970,GO:0006979,GO:0007154,GO:0008150,GO:0008152,GO:0008194,GO:0008378,GO:0008466,GO:0009058,GO:0009059,GO:0009250,GO:0009266,GO:0009269,GO:0009314,GO:…	K18819-ko00052 Galactose metabolism	KOG1950-Glycosyl transferase, family 8 - glycogenin[G]
SoffiXsponR570.04Bg213600.v2.1	-1.02352	SoffiXsponR570.04Bg213600			-1.36122					-	-	K01187-ko00052 Galactose metabolism;ko00500 Starch and sucrose metabolism	KOG1065-Maltase glucoamylase and related hydrolases, glycosyl hydrolase family 31[G]
SoffiXsponR570.01Dg116900.v2.1	1.12489	SoffiXsponR570.01Dg116900	1.16651	1.41922	1.20761	1.33076		1.24242		-	GO:0003674,GO:0003824,GO:0003872,GO:0005575,GO:0005622,GO:0005623,GO:0005737,GO:0005975,GO:0006082,GO:0006090,GO:0006091,GO:0006096,GO:0006139,GO:0006163,GO:0006164,GO:0006165,GO:0006725,GO:0006732,GO:0006733,GO:0006753,GO:0006754,GO:0006757,GO:0006793,GO:0006796,GO:0006807,GO:0008150,GO:0008152,GO:0008443,GO:0009056,GO:0009058,GO:0009108,GO:0009117,GO:0009123,GO:0009124,GO:0009126,GO:0009127,GO:…	K00850-ko00010 Glycolysis / Gluconeogenesis;ko00030 Pentose phosphate pathway;ko00051 Fructose and mannose metabolism;ko00052 Galactose metabolism;ko00680 Methane metabolism;ko03018 RNA degradation;ko04066 HIF-1 signaling pathway;ko04152 AMPK signaling pathway;ko04922 Glucagon signaling pathway;ko04919 Thyroid hormone signaling pathway;ko05230 Central carbon metabolism in cancer	KOG2440-Pyrophosphate-dependent phosphofructo-1-kinase[G]
SoffiXsponR570.01Fg056000.v2.1	1.3789	SoffiXsponR570.01Fg056000	1.31385	1.35578	1.53164	1.41391				-	GO:0003674,GO:0003824,GO:0003872,GO:0005575,GO:0005622,GO:0005623,GO:0005737,GO:0005975,GO:0006082,GO:0006090,GO:0006091,GO:0006096,GO:0006139,GO:0006163,GO:0006164,GO:0006165,GO:0006725,GO:0006732,GO:0006733,GO:0006753,GO:0006754,GO:0006757,GO:0006793,GO:0006796,GO:0006807,GO:0008150,GO:0008152,GO:0008443,GO:0009056,GO:0009058,GO:0009108,GO:0009117,GO:0009123,GO:0009124,GO:0009126,GO:0009127,GO:…	K00850-ko00010 Glycolysis / Gluconeogenesis;ko00030 Pentose phosphate pathway;ko00051 Fructose and mannose metabolism;ko00052 Galactose metabolism;ko00680 Methane metabolism;ko03018 RNA degradation;ko04066 HIF-1 signaling pathway;ko04152 AMPK signaling pathway;ko04922 Glucagon signaling pathway;ko04919 Thyroid hormone signaling pathway;ko05230 Central carbon metabolism in cancer	KOG2440-Pyrophosphate-dependent phosphofructo-1-kinase[G]
SoffiXsponR570.1os1g010900.v2.1	1.09345	SoffiXsponR570.1os1g010900	1.19922	1.37347	1.19944	1.25844		1.21256		-	GO:0003674,GO:0003824,GO:0003872,GO:0005575,GO:0005622,GO:0005623,GO:0005737,GO:0005975,GO:0006082,GO:0006090,GO:0006091,GO:0006096,GO:0006139,GO:0006163,GO:0006164,GO:0006165,GO:0006725,GO:0006732,GO:0006733,GO:0006753,GO:0006754,GO:0006757,GO:0006793,GO:0006796,GO:0006807,GO:0008150,GO:0008152,GO:0008443,GO:0009056,GO:0009058,GO:0009108,GO:0009117,GO:0009123,GO:0009124,GO:0009126,GO:0009127,GO:…	K00850-ko00010 Glycolysis / Gluconeogenesis;ko00030 Pentose phosphate pathway;ko00051 Fructose and mannose metabolism;ko00052 Galactose metabolism;ko00680 Methane metabolism;ko03018 RNA degradation;ko04066 HIF-1 signaling pathway;ko04152 AMPK signaling pathway;ko04922 Glucagon signaling pathway;ko04919 Thyroid hormone signaling pathway;ko05230 Central carbon metabolism in cancer	KOG2440-Pyrophosphate-dependent phosphofructo-1-kinase[G]
SoffiXsponR570.05Dg243700.v2.1					-1.58057					-	-	K01784-ko00052 Galactose metabolism;ko00520 Amino sugar and nucleotide sugar metabolism;ko00541 O-Antigen nucleotide sugar biosynthesis	KOG1371-UDP-glucose 4-epimerase/UDP-sulfoquinovose synthase[M]
SoffiXsponR570.05Bg225500.v2.1					-1.67949					-	-	K01784-ko00052 Galactose metabolism;ko00520 Amino sugar and nucleotide sugar metabolism;ko00541 O-Antigen nucleotide sugar biosynthesis	KOG1371-UDP-glucose 4-epimerase/UDP-sulfoquinovose synthase[M]
SoffiXsponR570.05Fg164900.v2.1					-1.30266					-	-	K01784-ko00052 Galactose metabolism;ko00520 Amino sugar and nucleotide sugar metabolism;ko00541 O-Antigen nucleotide sugar biosynthesis	KOG1371-UDP-glucose 4-epimerase/UDP-sulfoquinovose synthase[M]
SoffiXsponR570.05Ag237500.v2.1					-1.56807					-	-	K01784-ko00052 Galactose metabolism;ko00520 Amino sugar and nucleotide sugar metabolism;ko00541 O-Antigen nucleotide sugar biosynthesis	KOG1371-UDP-glucose 4-epimerase/UDP-sulfoquinovose synthase[M]
SoffiXsponR570.05Eg227400.v2.1					-1.57632					-	-	K01784-ko00052 Galactose metabolism;ko00520 Amino sugar and nucleotide sugar metabolism;ko00541 O-Antigen nucleotide sugar biosynthesis	KOG1371-UDP-glucose 4-epimerase/UDP-sulfoquinovose synthase[M]
SoffiXsponR570.05Cg231200.v2.1					-1.13201					-	-	K01784-ko00052 Galactose metabolism;ko00520 Amino sugar and nucleotide sugar metabolism;ko00541 O-Antigen nucleotide sugar biosynthesis	KOG1371-UDP-glucose 4-epimerase/UDP-sulfoquinovose synthase[M]
SoffiXsponR570.05Dg050100.v2.1					-1.98386					-	GO:0000166,GO:0003674,GO:0003824,GO:0005488,GO:0005975,GO:0008150,GO:0008152,GO:0008270,GO:0010646,GO:0010647,GO:0016740,GO:0016772,GO:0016779,GO:0017076,GO:0030554,GO:0032101,GO:0032103,GO:0032104,GO:0032106,GO:0032107,GO:0032109,GO:0032553,GO:0032555,GO:0032559,GO:0036094,GO:0043167,GO:0043168,GO:0043169,GO:0043531,GO:0044238,GO:0046872,GO:0046914,GO:0047345,GO:0048518,GO:0048522,GO:0048583,GO:…	K00965-ko00052 Galactose metabolism;ko00520 Amino sugar and nucleotide sugar metabolism;ko04917 Prolactin signaling pathway	KOG2958-Galactose-1-phosphate uridylyltransferase[C]
SoffiXsponR570.04Fg105500.v2.1					-1.13097					-	-	K01187-ko00052 Galactose metabolism;ko00500 Starch and sucrose metabolism	KOG1065-Maltase glucoamylase and related hydrolases, glycosyl hydrolase family 31[G]
SoffiXsponR570.01Fg013900.v2.1					-1.19946					-	GO:0005575,GO:0005576,GO:0005618,GO:0005623,GO:0009505,GO:0030312,GO:0044464,GO:0048046,GO:0071944	K07407-ko00052 Galactose metabolism;ko00561 Glycerolipid metabolism;ko00600 Sphingolipid metabolism;ko00603 Glycosphingolipid biosynthesis - globo and isoglobo series	KOG2366-Alpha-D-galactosidase (melibiase)[G]
SoffiXsponR570.5_9Ag159800.v2.1					-1.32673					-	-	K01784-ko00052 Galactose metabolism;ko00520 Amino sugar and nucleotide sugar metabolism;ko00541 O-Antigen nucleotide sugar biosynthesis	KOG1371-UDP-glucose 4-epimerase/UDP-sulfoquinovose synthase[M]

## Sheet: Sheet6
Gene id	log2FoldChange (CK vs. A3)	GeneName	log2FoldChange (CK vs. B1)	log2FoldChange (CK vs. B2)	log2FoldChange (CK vs. B3)	log2FoldChange (CK vs. C1)	log2FoldChange (CK vs. C2)	log2FoldChange (CK vs. C3)		GeneDescription	GO	KEGG	KOG
SoffiXsponR570.1Z272500.v2.1	1.23878	SoffiXsponR570.1Z272500	1.15124	1.48226	1.29266	1.37338	1.09067	1.20277		-	GO:0003674,GO:0003824,GO:0003872,GO:0005575,GO:0005622,GO:0005623,GO:0005737,GO:0005975,GO:0006082,GO:0006090,GO:0006091,GO:0006096,GO:0006139,GO:0006163,GO:0006164,GO:0006165,GO:0006725,GO:0006732,GO:0006733,GO:0006753,GO:0006754,GO:0006757,GO:0006793,GO:0006796,GO:0006807,GO:0008150,GO:0008152,GO:0008443,GO:0009056,GO:0009058,GO:0009108,GO:0009117,GO:0009123,GO:0009124,GO:0009126,GO:0009127,GO:…	K00850-ko00010 Glycolysis / Gluconeogenesis;ko00030 Pentose phosphate pathway;ko00051 Fructose and mannose metabolism;ko00052 Galactose metabolism;ko00680 Methane metabolism;ko03018 RNA degradation;ko04066 HIF-1 signaling pathway;ko04152 AMPK signaling pathway;ko04922 Glucagon signaling pathway;ko04919 Thyroid hormone signaling pathway;ko05230 Central carbon metabolism in cancer	KOG2440-Pyrophosphate-dependent phosphofructo-1-kinase[G]
SoffiXsponR570.01Bg238500.v2.1	1.12471	SoffiXsponR570.01Bg238500		1.31874	1.0773	1.12221				-	GO:0003674,GO:0003824,GO:0003872,GO:0005575,GO:0005622,GO:0005623,GO:0005737,GO:0005975,GO:0006082,GO:0006090,GO:0006091,GO:0006096,GO:0006139,GO:0006163,GO:0006164,GO:0006165,GO:0006725,GO:0006732,GO:0006733,GO:0006753,GO:0006754,GO:0006757,GO:0006793,GO:0006796,GO:0006807,GO:0008150,GO:0008152,GO:0008443,GO:0009056,GO:0009058,GO:0009108,GO:0009117,GO:0009123,GO:0009124,GO:0009126,GO:0009127,GO:…	K00850-ko00010 Glycolysis / Gluconeogenesis;ko00030 Pentose phosphate pathway;ko00051 Fructose and mannose metabolism;ko00052 Galactose metabolism;ko00680 Methane metabolism;ko03018 RNA degradation;ko04066 HIF-1 signaling pathway;ko04152 AMPK signaling pathway;ko04922 Glucagon signaling pathway;ko04919 Thyroid hormone signaling pathway;ko05230 Central carbon metabolism in cancer	KOG2440-Pyrophosphate-dependent phosphofructo-1-kinase[G]
SoffiXsponR570.6_9Ag059600.v2.1	-1.76903	SoffiXsponR570.6_9Ag059600	-1.09484	-1.30653	-1.04779	-1.57258	-1.03803	-1.35787		-	GO:0003674,GO:0003824,GO:0004332,GO:0005575,GO:0005622,GO:0005623,GO:0005737,GO:0005975,GO:0005996,GO:0006006,GO:0006082,GO:0006090,GO:0006091,GO:0006094,GO:0006096,GO:0006139,GO:0006163,GO:0006164,GO:0006165,GO:0006725,GO:0006732,GO:0006733,GO:0006753,GO:0006754,GO:0006757,GO:0006793,GO:0006796,GO:0006807,GO:0008150,GO:0008152,GO:0009056,GO:0009058,GO:0009108,GO:0009117,GO:0009123,GO:0009124,GO:…	K01623-ko00010 Glycolysis / Gluconeogenesis;ko00030 Pentose phosphate pathway;ko00051 Fructose and mannose metabolism;ko00710 Carbon fixation in photosynthetic organisms;ko00680 Methane metabolism;ko04066 HIF-1 signaling pathway	KOG1557-Fructose-biphosphate aldolase[G]
SoffiXsponR570.01Cg274000.v2.1	-2.27107	SoffiXsponR570.01Cg274000		-2.36295	-2.02407	-1.67353				-	GO:0000271,GO:0000302,GO:0001101,GO:0003674,GO:0003824,GO:0004475,GO:0005575,GO:0005622,GO:0005623,GO:0005634,GO:0005737,GO:0005829,GO:0005975,GO:0005976,GO:0005996,GO:0006073,GO:0006082,GO:0006732,GO:0006766,GO:0006767,GO:0006950,GO:0006952,GO:0006970,GO:0006979,GO:0008150,GO:0008152,GO:0008905,GO:0009058,GO:0009059,GO:0009108,GO:0009110,GO:0009250,GO:0009266,GO:0009408,GO:0009605,GO:0009607,GO:…	K00966-ko00051 Fructose and mannose metabolism;ko00520 Amino sugar and nucleotide sugar metabolism	KOG1322-GDP-mannose pyrophosphorylase/mannose-1-phosphate guanylyltransferase[M]
SoffiXsponR570.01Bg382700.v2.1	-1.46058	SoffiXsponR570.01Bg382700		-2.09587	-1.51019		-1.69695			-	GO:0000271,GO:0000302,GO:0001101,GO:0003674,GO:0003824,GO:0004475,GO:0005575,GO:0005622,GO:0005623,GO:0005634,GO:0005737,GO:0005829,GO:0005975,GO:0005976,GO:0005996,GO:0006073,GO:0006082,GO:0006732,GO:0006766,GO:0006767,GO:0006950,GO:0006952,GO:0006970,GO:0006979,GO:0008150,GO:0008152,GO:0008905,GO:0009058,GO:0009059,GO:0009108,GO:0009110,GO:0009250,GO:0009266,GO:0009408,GO:0009605,GO:0009607,GO:…	K00966-ko00051 Fructose and mannose metabolism;ko00520 Amino sugar and nucleotide sugar metabolism	KOG1322-GDP-mannose pyrophosphorylase/mannose-1-phosphate guanylyltransferase[M]
SoffiXsponR570.09Bg056800.v2.1	-1.76397	SoffiXsponR570.09Bg056800	-1.08939	-1.32216	-1.01423	-1.68394	-1.1253	-1.43191		-	GO:0003674,GO:0003824,GO:0004332,GO:0005575,GO:0005622,GO:0005623,GO:0005737,GO:0005975,GO:0005996,GO:0006006,GO:0006082,GO:0006090,GO:0006091,GO:0006094,GO:0006096,GO:0006139,GO:0006163,GO:0006164,GO:0006165,GO:0006725,GO:0006732,GO:0006733,GO:0006753,GO:0006754,GO:0006757,GO:0006793,GO:0006796,GO:0006807,GO:0008150,GO:0008152,GO:0009056,GO:0009058,GO:0009108,GO:0009117,GO:0009123,GO:0009124,GO:…	K01623-ko00010 Glycolysis / Gluconeogenesis;ko00030 Pentose phosphate pathway;ko00051 Fructose and mannose metabolism;ko00710 Carbon fixation in photosynthetic organisms;ko00680 Methane metabolism;ko04066 HIF-1 signaling pathway	KOG1557-Fructose-biphosphate aldolase[G]
SoffiXsponR570.01Dg116900.v2.1	1.12489	SoffiXsponR570.01Dg116900	1.16651	1.41922	1.20761	1.33076		1.24242		-	GO:0003674,GO:0003824,GO:0003872,GO:0005575,GO:0005622,GO:0005623,GO:0005737,GO:0005975,GO:0006082,GO:0006090,GO:0006091,GO:0006096,GO:0006139,GO:0006163,GO:0006164,GO:0006165,GO:0006725,GO:0006732,GO:0006733,GO:0006753,GO:0006754,GO:0006757,GO:0006793,GO:0006796,GO:0006807,GO:0008150,GO:0008152,GO:0008443,GO:0009056,GO:0009058,GO:0009108,GO:0009117,GO:0009123,GO:0009124,GO:0009126,GO:0009127,GO:…	K00850-ko00010 Glycolysis / Gluconeogenesis;ko00030 Pentose phosphate pathway;ko00051 Fructose and mannose metabolism;ko00052 Galactose metabolism;ko00680 Methane metabolism;ko03018 RNA degradation;ko04066 HIF-1 signaling pathway;ko04152 AMPK signaling pathway;ko04922 Glucagon signaling pathway;ko04919 Thyroid hormone signaling pathway;ko05230 Central carbon metabolism in cancer	KOG2440-Pyrophosphate-dependent phosphofructo-1-kinase[G]
SoffiXsponR570.01Fg056000.v2.1	1.3789	SoffiXsponR570.01Fg056000	1.31385	1.35578	1.53164	1.41391				-	GO:0003674,GO:0003824,GO:0003872,GO:0005575,GO:0005622,GO:0005623,GO:0005737,GO:0005975,GO:0006082,GO:0006090,GO:0006091,GO:0006096,GO:0006139,GO:0006163,GO:0006164,GO:0006165,GO:0006725,GO:0006732,GO:0006733,GO:0006753,GO:0006754,GO:0006757,GO:0006793,GO:0006796,GO:0006807,GO:0008150,GO:0008152,GO:0008443,GO:0009056,GO:0009058,GO:0009108,GO:0009117,GO:0009123,GO:0009124,GO:0009126,GO:0009127,GO:…	K00850-ko00010 Glycolysis / Gluconeogenesis;ko00030 Pentose phosphate pathway;ko00051 Fructose and mannose metabolism;ko00052 Galactose metabolism;ko00680 Methane metabolism;ko03018 RNA degradation;ko04066 HIF-1 signaling pathway;ko04152 AMPK signaling pathway;ko04922 Glucagon signaling pathway;ko04919 Thyroid hormone signaling pathway;ko05230 Central carbon metabolism in cancer	KOG2440-Pyrophosphate-dependent phosphofructo-1-kinase[G]
SoffiXsponR570.1os1g010900.v2.1	1.09345	SoffiXsponR570.1os1g010900	1.19922	1.37347	1.19944	1.25844		1.21256		-	GO:0003674,GO:0003824,GO:0003872,GO:0005575,GO:0005622,GO:0005623,GO:0005737,GO:0005975,GO:0006082,GO:0006090,GO:0006091,GO:0006096,GO:0006139,GO:0006163,GO:0006164,GO:0006165,GO:0006725,GO:0006732,GO:0006733,GO:0006753,GO:0006754,GO:0006757,GO:0006793,GO:0006796,GO:0006807,GO:0008150,GO:0008152,GO:0008443,GO:0009056,GO:0009058,GO:0009108,GO:0009117,GO:0009123,GO:0009124,GO:0009126,GO:0009127,GO:…	K00850-ko00010 Glycolysis / Gluconeogenesis;ko00030 Pentose phosphate pathway;ko00051 Fructose and mannose metabolism;ko00052 Galactose metabolism;ko00680 Methane metabolism;ko03018 RNA degradation;ko04066 HIF-1 signaling pathway;ko04152 AMPK signaling pathway;ko04922 Glucagon signaling pathway;ko04919 Thyroid hormone signaling pathway;ko05230 Central carbon metabolism in cancer	KOG2440-Pyrophosphate-dependent phosphofructo-1-kinase[G]
SoffiXsponR570.8_10Ag011000.v2.1			-1.30785	-1.50415	-1.87665	-1.23504	-1.00862	-1.29248		-	GO:0003674,GO:0003824,GO:0004396,GO:0005575,GO:0005622,GO:0005623,GO:0005737,GO:0005829,GO:0005975,GO:0005996,GO:0006000,GO:0006793,GO:0006796,GO:0008150,GO:0008152,GO:0008865,GO:0009987,GO:0016301,GO:0016310,GO:0016740,GO:0016772,GO:0016773,GO:0019200,GO:0019318,GO:0044237,GO:0044238,GO:0044262,GO:0044281,GO:0044424,GO:0044444,GO:0044464,GO:0046835,GO:0071704	K00847-ko00051 Fructose and mannose metabolism;ko00500 Starch and sucrose metabolism;ko00520 Amino sugar and nucleotide sugar metabolism	KOG2855-Ribokinase[G]
SoffiXsponR570.8_5Ag018100.v2.1			-1.16247	-1.60353	-1.36246	-1.31225	-1.28125	-1.42468		-	GO:0003674,GO:0003824,GO:0004396,GO:0005575,GO:0005622,GO:0005623,GO:0005737,GO:0005829,GO:0005975,GO:0005996,GO:0006000,GO:0006793,GO:0006796,GO:0008150,GO:0008152,GO:0008865,GO:0009987,GO:0016301,GO:0016310,GO:0016740,GO:0016772,GO:0016773,GO:0019200,GO:0019318,GO:0044237,GO:0044238,GO:0044262,GO:0044281,GO:0044424,GO:0044444,GO:0044464,GO:0046835,GO:0071704	K00847-ko00051 Fructose and mannose metabolism;ko00500 Starch and sucrose metabolism;ko00520 Amino sugar and nucleotide sugar metabolism	KOG2855-Ribokinase[G]
SoffiXsponR570.08Ag014400.v2.1			-1.03786	-1.44703	-1.23991	-1.19617	-1.24315	-1.20886		-	GO:0003674,GO:0003824,GO:0004396,GO:0005575,GO:0005622,GO:0005623,GO:0005737,GO:0005829,GO:0005975,GO:0005996,GO:0006000,GO:0006793,GO:0006796,GO:0008150,GO:0008152,GO:0008865,GO:0009987,GO:0016301,GO:0016310,GO:0016740,GO:0016772,GO:0016773,GO:0019200,GO:0019318,GO:0044237,GO:0044238,GO:0044262,GO:0044281,GO:0044424,GO:0044444,GO:0044464,GO:0046835,GO:0071704	K00847-ko00051 Fructose and mannose metabolism;ko00500 Starch and sucrose metabolism;ko00520 Amino sugar and nucleotide sugar metabolism	KOG2855-Ribokinase[G]
SoffiXsponR570.08Bg016200.v2.1			-1.07964	-1.58046	-1.46675	-1.35246	-1.2716	-1.32735		-	GO:0003674,GO:0003824,GO:0004396,GO:0005575,GO:0005622,GO:0005623,GO:0005737,GO:0005829,GO:0005975,GO:0005996,GO:0006000,GO:0006793,GO:0006796,GO:0008150,GO:0008152,GO:0008865,GO:0009987,GO:0016301,GO:0016310,GO:0016740,GO:0016772,GO:0016773,GO:0019200,GO:0019318,GO:0044237,GO:0044238,GO:0044262,GO:0044281,GO:0044424,GO:0044444,GO:0044464,GO:0046835,GO:0071704	K00847-ko00051 Fructose and mannose metabolism;ko00500 Starch and sucrose metabolism;ko00520 Amino sugar and nucleotide sugar metabolism	KOG2855-Ribokinase[G]
SoffiXsponR570.01Ag426800.v2.1				-1.41493	-1.70799		-1.73086			-	GO:0000271,GO:0000302,GO:0001101,GO:0003674,GO:0003824,GO:0004475,GO:0005575,GO:0005622,GO:0005623,GO:0005634,GO:0005737,GO:0005829,GO:0005975,GO:0005976,GO:0005996,GO:0006073,GO:0006082,GO:0006732,GO:0006766,GO:0006767,GO:0006950,GO:0006952,GO:0006970,GO:0006979,GO:0008150,GO:0008152,GO:0008905,GO:0009058,GO:0009059,GO:0009108,GO:0009110,GO:0009250,GO:0009266,GO:0009408,GO:0009605,GO:0009607,GO:…	K00966-ko00051 Fructose and mannose metabolism;ko00520 Amino sugar and nucleotide sugar metabolism	KOG1322-GDP-mannose pyrophosphorylase/mannose-1-phosphate guanylyltransferase[M]
SoffiXsponR570.04Cg101600.v2.1				1.86107	1.61643					-	GO:0003674,GO:0003824,GO:0004396,GO:0005575,GO:0005622,GO:0005623,GO:0005737,GO:0005829,GO:0005911,GO:0005975,GO:0005996,GO:0006000,GO:0006082,GO:0006629,GO:0006631,GO:0006633,GO:0006793,GO:0006796,GO:0008150,GO:0008152,GO:0008610,GO:0008865,GO:0009058,GO:0009506,GO:0009507,GO:0009532,GO:0009536,GO:0009570,GO:0009987,GO:0016051,GO:0016053,GO:0016301,GO:0016310,GO:0016740,GO:0016772,GO:0016773,GO:…	K00847-ko00051 Fructose and mannose metabolism;ko00500 Starch and sucrose metabolism;ko00520 Amino sugar and nucleotide sugar metabolism	KOG2855-Ribokinase[G]
SoffiXsponR570.03Dg014900.v2.1				1.75814	1.51754	2.0651	1.47933			-	GO:0000003,GO:0000032,GO:0001101,GO:0003006,GO:0003674,GO:0003824,GO:0004476,GO:0005575,GO:0005622,GO:0005623,GO:0005737,GO:0005975,GO:0005996,GO:0006056,GO:0006057,GO:0006082,GO:0006139,GO:0006464,GO:0006486,GO:0006725,GO:0006732,GO:0006766,GO:0006767,GO:0006807,GO:0007275,GO:0007584,GO:0008150,GO:0008152,GO:0009058,GO:0009059,GO:0009100,GO:0009101,GO:0009108,GO:0009110,GO:0009225,GO:0009226,GO:…	K01809-ko00051 Fructose and mannose metabolism;ko00520 Amino sugar and nucleotide sugar metabolism;ko00541 O-Antigen nucleotide sugar biosynthesis	KOG2757-Mannose-6-phosphate isomerase[G]
SoffiXsponR570.08Cg015200.v2.1				-1.56397	-1.16496	-1.18404	-1.46713	-1.33647		-	GO:0003674,GO:0003824,GO:0004396,GO:0005575,GO:0005622,GO:0005623,GO:0005737,GO:0005829,GO:0005975,GO:0005996,GO:0006000,GO:0006793,GO:0006796,GO:0008150,GO:0008152,GO:0008865,GO:0009987,GO:0016301,GO:0016310,GO:0016740,GO:0016772,GO:0016773,GO:0019200,GO:0019318,GO:0044237,GO:0044238,GO:0044262,GO:0044281,GO:0044424,GO:0044444,GO:0044464,GO:0046835,GO:0071704	K00847-ko00051 Fructose and mannose metabolism;ko00500 Starch and sucrose metabolism;ko00520 Amino sugar and nucleotide sugar metabolism	KOG2855-Ribokinase[G]
SoffiXsponR570.10Dg130200.v2.1					3.90321					-	GO:0000003,GO:0000032,GO:0001101,GO:0003006,GO:0003674,GO:0003824,GO:0004476,GO:0005575,GO:0005622,GO:0005623,GO:0005737,GO:0005975,GO:0005996,GO:0006056,GO:0006057,GO:0006082,GO:0006139,GO:0006464,GO:0006486,GO:0006725,GO:0006732,GO:0006766,GO:0006767,GO:0006807,GO:0007275,GO:0007584,GO:0008150,GO:0008152,GO:0009058,GO:0009059,GO:0009100,GO:0009101,GO:0009108,GO:0009110,GO:0009225,GO:0009226,GO:…	K01809-ko00051 Fructose and mannose metabolism;ko00520 Amino sugar and nucleotide sugar metabolism;ko00541 O-Antigen nucleotide sugar biosynthesis	KOG2757-Mannose-6-phosphate isomerase[G]
SoffiXsponR570.05Bg230600.v2.1					-1.31455					-	GO:0000003,GO:0003674,GO:0003824,GO:0004807,GO:0005575,GO:0005576,GO:0005622,GO:0005623,GO:0005737,GO:0005739,GO:0005829,GO:0005975,GO:0005996,GO:0006006,GO:0006066,GO:0006071,GO:0006081,GO:0006082,GO:0006090,GO:0006091,GO:0006094,GO:0006096,GO:0006139,GO:0006163,GO:0006164,GO:0006165,GO:0006629,GO:0006638,GO:0006639,GO:0006641,GO:0006642,GO:0006725,GO:0006732,GO:0006733,GO:0006753,GO:0006754,GO:…	K01803-ko00010 Glycolysis / Gluconeogenesis;ko00051 Fructose and mannose metabolism;ko00562 Inositol phosphate metabolism;ko00710 Carbon fixation in photosynthetic organisms	KOG1643-Triosephosphate isomerase[G]

## Sheet: Sheet7
Gene id	log2FoldChange (CK vs. A2)	GeneName	log2FoldChange (CK vs. A3)	log2FoldChange (CK vs. B1)	log2FoldChange (CK vs. B2)	log2FoldChange (CK vs. B3)	log2FoldChange (CK vs. C1)	log2FoldChange (CK vs. C2)	log2FoldChange (CK vs. C3)		GeneDescription	GO	KEGG	KOG
SoffiXsponR570.10Eg040100.v2.1	-2.46976	SoffiXsponR570.10Eg040100		-2.89545	-2.83586	-1.774	-2.96715		-1.60243		-	GO:0001101,GO:0003674,GO:0003824,GO:0005575,GO:0005622,GO:0005623,GO:0005737,GO:0005739,GO:0005829,GO:0005911,GO:0006081,GO:0006098,GO:0006139,GO:0006725,GO:0006732,GO:0006733,GO:0006739,GO:0006753,GO:0006793,GO:0006796,GO:0006807,GO:0006950,GO:0006970,GO:0008114,GO:0008150,GO:0008152,GO:0009051,GO:0009117,GO:0009266,GO:0009409,GO:0009414,GO:0009415,GO:0009506,GO:0009507,GO:0009532,GO:0009536,GO:…	K00033-ko00030 Pentose phosphate pathway;ko00480 Glutathione metabolism	KOG2653-6-phosphogluconate dehydrogenase[G]
SoffiXsponR570.1Z272500.v2.1			1.23878	1.15124	1.48226	1.29266	1.37338	1.09067	1.20277		-	GO:0003674,GO:0003824,GO:0003872,GO:0005575,GO:0005622,GO:0005623,GO:0005737,GO:0005975,GO:0006082,GO:0006090,GO:0006091,GO:0006096,GO:0006139,GO:0006163,GO:0006164,GO:0006165,GO:0006725,GO:0006732,GO:0006733,GO:0006753,GO:0006754,GO:0006757,GO:0006793,GO:0006796,GO:0006807,GO:0008150,GO:0008152,GO:0008443,GO:0009056,GO:0009058,GO:0009108,GO:0009117,GO:0009123,GO:0009124,GO:0009126,GO:0009127,GO:…	K00850-ko00010 Glycolysis / Gluconeogenesis;ko00030 Pentose phosphate pathway;ko00051 Fructose and mannose metabolism;ko00052 Galactose metabolism;ko00680 Methane metabolism;ko03018 RNA degradation;ko04066 HIF-1 signaling pathway;ko04152 AMPK signaling pathway;ko04922 Glucagon signaling pathway;ko04919 Thyroid hormone signaling pathway;ko05230 Central carbon metabolism in cancer	KOG2440-Pyrophosphate-dependent phosphofructo-1-kinase[G]
SoffiXsponR570.01Bg238500.v2.1			1.12471		1.31874	1.0773	1.12221				-	GO:0003674,GO:0003824,GO:0003872,GO:0005575,GO:0005622,GO:0005623,GO:0005737,GO:0005975,GO:0006082,GO:0006090,GO:0006091,GO:0006096,GO:0006139,GO:0006163,GO:0006164,GO:0006165,GO:0006725,GO:0006732,GO:0006733,GO:0006753,GO:0006754,GO:0006757,GO:0006793,GO:0006796,GO:0006807,GO:0008150,GO:0008152,GO:0008443,GO:0009056,GO:0009058,GO:0009108,GO:0009117,GO:0009123,GO:0009124,GO:0009126,GO:0009127,GO:…	K00850-ko00010 Glycolysis / Gluconeogenesis;ko00030 Pentose phosphate pathway;ko00051 Fructose and mannose metabolism;ko00052 Galactose metabolism;ko00680 Methane metabolism;ko03018 RNA degradation;ko04066 HIF-1 signaling pathway;ko04152 AMPK signaling pathway;ko04922 Glucagon signaling pathway;ko04919 Thyroid hormone signaling pathway;ko05230 Central carbon metabolism in cancer	KOG2440-Pyrophosphate-dependent phosphofructo-1-kinase[G]
SoffiXsponR570.6_9Ag059600.v2.1			-1.76903	-1.09484	-1.30653	-1.04779	-1.57258	-1.03803	-1.35787		-	GO:0003674,GO:0003824,GO:0004332,GO:0005575,GO:0005622,GO:0005623,GO:0005737,GO:0005975,GO:0005996,GO:0006006,GO:0006082,GO:0006090,GO:0006091,GO:0006094,GO:0006096,GO:0006139,GO:0006163,GO:0006164,GO:0006165,GO:0006725,GO:0006732,GO:0006733,GO:0006753,GO:0006754,GO:0006757,GO:0006793,GO:0006796,GO:0006807,GO:0008150,GO:0008152,GO:0009056,GO:0009058,GO:0009108,GO:0009117,GO:0009123,GO:0009124,GO:…	K01623-ko00010 Glycolysis / Gluconeogenesis;ko00030 Pentose phosphate pathway;ko00051 Fructose and mannose metabolism;ko00710 Carbon fixation in photosynthetic organisms;ko00680 Methane metabolism;ko04066 HIF-1 signaling pathway	KOG1557-Fructose-biphosphate aldolase[G]
SoffiXsponR570.06Ag050100.v2.1			1.00545		1.21649	1.02228	1.39251	1.25271	1.28122		-	GO:0003674,GO:0003824,GO:0004802,GO:0005488,GO:0005509,GO:0016740,GO:0016744,GO:0030145,GO:0043167,GO:0043169,GO:0046872,GO:0046914,GO:0050897	K00615-ko00030 Pentose phosphate pathway;ko00710 Carbon fixation in photosynthetic organisms;ko01051 Biosynthesis of ansamycins	KOG0523-Transketolase[G]
SoffiXsponR570.09Bg056800.v2.1			-1.76397	-1.08939	-1.32216	-1.01423	-1.68394	-1.1253	-1.43191		-	GO:0003674,GO:0003824,GO:0004332,GO:0005575,GO:0005622,GO:0005623,GO:0005737,GO:0005975,GO:0005996,GO:0006006,GO:0006082,GO:0006090,GO:0006091,GO:0006094,GO:0006096,GO:0006139,GO:0006163,GO:0006164,GO:0006165,GO:0006725,GO:0006732,GO:0006733,GO:0006753,GO:0006754,GO:0006757,GO:0006793,GO:0006796,GO:0006807,GO:0008150,GO:0008152,GO:0009056,GO:0009058,GO:0009108,GO:0009117,GO:0009123,GO:0009124,GO:…	K01623-ko00010 Glycolysis / Gluconeogenesis;ko00030 Pentose phosphate pathway;ko00051 Fructose and mannose metabolism;ko00710 Carbon fixation in photosynthetic organisms;ko00680 Methane metabolism;ko04066 HIF-1 signaling pathway	KOG1557-Fructose-biphosphate aldolase[G]
SoffiXsponR570.01Dg116900.v2.1			1.12489	1.16651	1.41922	1.20761	1.33076		1.24242		-	GO:0003674,GO:0003824,GO:0003872,GO:0005575,GO:0005622,GO:0005623,GO:0005737,GO:0005975,GO:0006082,GO:0006090,GO:0006091,GO:0006096,GO:0006139,GO:0006163,GO:0006164,GO:0006165,GO:0006725,GO:0006732,GO:0006733,GO:0006753,GO:0006754,GO:0006757,GO:0006793,GO:0006796,GO:0006807,GO:0008150,GO:0008152,GO:0008443,GO:0009056,GO:0009058,GO:0009108,GO:0009117,GO:0009123,GO:0009124,GO:0009126,GO:0009127,GO:…	K00850-ko00010 Glycolysis / Gluconeogenesis;ko00030 Pentose phosphate pathway;ko00051 Fructose and mannose metabolism;ko00052 Galactose metabolism;ko00680 Methane metabolism;ko03018 RNA degradation;ko04066 HIF-1 signaling pathway;ko04152 AMPK signaling pathway;ko04922 Glucagon signaling pathway;ko04919 Thyroid hormone signaling pathway;ko05230 Central carbon metabolism in cancer	KOG2440-Pyrophosphate-dependent phosphofructo-1-kinase[G]
SoffiXsponR570.01Fg056000.v2.1			1.3789	1.31385	1.35578	1.53164	1.41391				-	GO:0003674,GO:0003824,GO:0003872,GO:0005575,GO:0005622,GO:0005623,GO:0005737,GO:0005975,GO:0006082,GO:0006090,GO:0006091,GO:0006096,GO:0006139,GO:0006163,GO:0006164,GO:0006165,GO:0006725,GO:0006732,GO:0006733,GO:0006753,GO:0006754,GO:0006757,GO:0006793,GO:0006796,GO:0006807,GO:0008150,GO:0008152,GO:0008443,GO:0009056,GO:0009058,GO:0009108,GO:0009117,GO:0009123,GO:0009124,GO:0009126,GO:0009127,GO:…	K00850-ko00010 Glycolysis / Gluconeogenesis;ko00030 Pentose phosphate pathway;ko00051 Fructose and mannose metabolism;ko00052 Galactose metabolism;ko00680 Methane metabolism;ko03018 RNA degradation;ko04066 HIF-1 signaling pathway;ko04152 AMPK signaling pathway;ko04922 Glucagon signaling pathway;ko04919 Thyroid hormone signaling pathway;ko05230 Central carbon metabolism in cancer	KOG2440-Pyrophosphate-dependent phosphofructo-1-kinase[G]
SoffiXsponR570.1os1g010900.v2.1			1.09345	1.19922	1.37347	1.19944	1.25844		1.21256		-	GO:0003674,GO:0003824,GO:0003872,GO:0005575,GO:0005622,GO:0005623,GO:0005737,GO:0005975,GO:0006082,GO:0006090,GO:0006091,GO:0006096,GO:0006139,GO:0006163,GO:0006164,GO:0006165,GO:0006725,GO:0006732,GO:0006733,GO:0006753,GO:0006754,GO:0006757,GO:0006793,GO:0006796,GO:0006807,GO:0008150,GO:0008152,GO:0008443,GO:0009056,GO:0009058,GO:0009108,GO:0009117,GO:0009123,GO:0009124,GO:0009126,GO:0009127,GO:…	K00850-ko00010 Glycolysis / Gluconeogenesis;ko00030 Pentose phosphate pathway;ko00051 Fructose and mannose metabolism;ko00052 Galactose metabolism;ko00680 Methane metabolism;ko03018 RNA degradation;ko04066 HIF-1 signaling pathway;ko04152 AMPK signaling pathway;ko04922 Glucagon signaling pathway;ko04919 Thyroid hormone signaling pathway;ko05230 Central carbon metabolism in cancer	KOG2440-Pyrophosphate-dependent phosphofructo-1-kinase[G]
SoffiXsponR570.06Dg013900.v2.1					1.18891	1.05239	1.35486	1.22478	1.25273		-	GO:0003674,GO:0003824,GO:0004802,GO:0005488,GO:0005509,GO:0016740,GO:0016744,GO:0030145,GO:0043167,GO:0043169,GO:0046872,GO:0046914,GO:0050897	K00615-ko00030 Pentose phosphate pathway;ko00710 Carbon fixation in photosynthetic organisms;ko01051 Biosynthesis of ansamycins	KOG0523-Transketolase[G]
SoffiXsponR570.06Fg055900.v2.1					1.19727	1.02358	1.3294	1.23449	1.25098		-	GO:0003674,GO:0003824,GO:0004802,GO:0005488,GO:0005509,GO:0016740,GO:0016744,GO:0030145,GO:0043167,GO:0043169,GO:0046872,GO:0046914,GO:0050897	K00615-ko00030 Pentose phosphate pathway;ko00710 Carbon fixation in photosynthetic organisms;ko01051 Biosynthesis of ansamycins	KOG0523-Transketolase[G]
SoffiXsponR570.04Ag034000.v2.1					-1.21447	-1.14193	-1.01871		-1.42492		-	GO:0003674,GO:0003824,GO:0004802,GO:0005488,GO:0005509,GO:0016740,GO:0016744,GO:0030145,GO:0043167,GO:0043169,GO:0046872,GO:0046914,GO:0050897	K00615-ko00030 Pentose phosphate pathway;ko00710 Carbon fixation in photosynthetic organisms;ko01051 Biosynthesis of ansamycins	KOG0523-Transketolase[G]
SoffiXsponR570.6_9Ag159200.v2.1					1.35693	1.06006	1.54445	1.40318	1.34684		-	GO:0003674,GO:0003824,GO:0004802,GO:0005488,GO:0005509,GO:0016740,GO:0016744,GO:0030145,GO:0043167,GO:0043169,GO:0046872,GO:0046914,GO:0050897	K00615-ko00030 Pentose phosphate pathway;ko00710 Carbon fixation in photosynthetic organisms;ko01051 Biosynthesis of ansamycins	KOG0523-Transketolase[G]
SoffiXsponR570.05Dg053200.v2.1						-1.52665					-	GO:0005575,GO:0005622,GO:0005623,GO:0005737,GO:0005975,GO:0006950,GO:0006952,GO:0008150,GO:0008152,GO:0009058,GO:0009507,GO:0009526,GO:0009532,GO:0009534,GO:0009535,GO:0009536,GO:0009570,GO:0009579,GO:0009605,GO:0009607,GO:0009617,GO:0009719,GO:0009725,GO:0009735,GO:0009941,GO:0009987,GO:0010033,GO:0015977,GO:0015979,GO:0016020,GO:0016051,GO:0019253,GO:0019685,GO:0031967,GO:0031975,GO:0031976,GO:…	K01807-ko00030 Pentose phosphate pathway;ko00710 Carbon fixation in photosynthetic organisms	KOG3075-Ribose 5-phosphate isomerase[G]
SoffiXsponR570.7_10Ag036500.v2.1						-1.01759					-	GO:0000003,GO:0000271,GO:0003006,GO:0003674,GO:0003824,GO:0004751,GO:0005575,GO:0005622,GO:0005623,GO:0005737,GO:0005829,GO:0005975,GO:0005976,GO:0006073,GO:0006139,GO:0006213,GO:0006725,GO:0006807,GO:0007275,GO:0008150,GO:0008152,GO:0008219,GO:0009058,GO:0009059,GO:0009116,GO:0009119,GO:0009163,GO:0009250,GO:0009628,GO:0009791,GO:0009987,GO:0010228,GO:0016051,GO:0016853,GO:0016860,GO:0016861,GO:…	K01807-ko00030 Pentose phosphate pathway;ko00710 Carbon fixation in photosynthetic organisms	KOG3075-Ribose 5-phosphate isomerase[G]

## Sheet: Sheet8
Gene id	log2FoldChange (CK vs. B2)	GeneName	log2FoldChange (CK vs. B3)	log2FoldChange (CK vs. C1)	log2FoldChange (CK vs. C2)	log2FoldChange (CK vs. C3)			GeneDescription	GO	KEGG	KOG
SoffiXsponR570.05Eg095100.v2.1	1.15444	SoffiXsponR570.05Eg095100	1.18505		1.15043				-	GO:0003674,GO:0003824,GO:0006082,GO:0006520,GO:0006558,GO:0006559,GO:0006725,GO:0006807,GO:0006950,GO:0008150,GO:0008152,GO:0009056,GO:0009063,GO:0009072,GO:0009074,GO:0009611,GO:0009987,GO:0016054,GO:0017144,GO:0019439,GO:0019752,GO:0042737,GO:0043436,GO:0044237,GO:0044238,GO:0044248,GO:0044281,GO:0044282,GO:0046395,GO:0050896,GO:0071704,GO:1901360,GO:1901361,GO:1901564,GO:1901565,GO:1901575,GO:…	K01593-ko00350 Tyrosine metabolism;ko00360 Phenylalanine metabolism;ko00380 Tryptophan metabolism;ko00901 Indole alkaloid biosynthesis;ko00950 Isoquinoline alkaloid biosynthesis;ko00965 Betalain biosynthesis;ko04728 Dopaminergic synapse;ko04726 Serotonergic synapse;ko04361 Axon regeneration;ko05030 Cocaine addiction;ko05031 Amphetamine addiction;ko05034 Alcoholism	KOG0628-Aromatic-L-amino-acid/L-histidine decarboxylase[E]
SoffiXsponR570.05Gg116300.v2.1	1.14507	SoffiXsponR570.05Gg116300	1.21349		1.14823	1.00984			-	GO:0003674,GO:0003824,GO:0006082,GO:0006520,GO:0006558,GO:0006559,GO:0006725,GO:0006807,GO:0006950,GO:0008150,GO:0008152,GO:0009056,GO:0009063,GO:0009072,GO:0009074,GO:0009611,GO:0009987,GO:0016054,GO:0017144,GO:0019439,GO:0019752,GO:0042737,GO:0043436,GO:0044237,GO:0044238,GO:0044248,GO:0044281,GO:0044282,GO:0046395,GO:0050896,GO:0071704,GO:1901360,GO:1901361,GO:1901564,GO:1901565,GO:1901575,GO:…	K01593-ko00350 Tyrosine metabolism;ko00360 Phenylalanine metabolism;ko00380 Tryptophan metabolism;ko00901 Indole alkaloid biosynthesis;ko00950 Isoquinoline alkaloid biosynthesis;ko00965 Betalain biosynthesis;ko04728 Dopaminergic synapse;ko04726 Serotonergic synapse;ko04361 Axon regeneration;ko05030 Cocaine addiction;ko05031 Amphetamine addiction;ko05034 Alcoholism	KOG0628-Aromatic-L-amino-acid/L-histidine decarboxylase[E]
SoffiXsponR570.05Bg107800.v2.1	1.3425	SoffiXsponR570.05Bg107800	1.34986		1.4028				-	GO:0003674,GO:0003824,GO:0006082,GO:0006520,GO:0006558,GO:0006559,GO:0006725,GO:0006807,GO:0006950,GO:0008150,GO:0008152,GO:0009056,GO:0009063,GO:0009072,GO:0009074,GO:0009611,GO:0009987,GO:0016054,GO:0017144,GO:0019439,GO:0019752,GO:0042737,GO:0043436,GO:0044237,GO:0044238,GO:0044248,GO:0044281,GO:0044282,GO:0046395,GO:0050896,GO:0071704,GO:1901360,GO:1901361,GO:1901564,GO:1901565,GO:1901575,GO:…	K01593-ko00350 Tyrosine metabolism;ko00360 Phenylalanine metabolism;ko00380 Tryptophan metabolism;ko00901 Indole alkaloid biosynthesis;ko00950 Isoquinoline alkaloid biosynthesis;ko00965 Betalain biosynthesis;ko04728 Dopaminergic synapse;ko04726 Serotonergic synapse;ko04361 Axon regeneration;ko05030 Cocaine addiction;ko05031 Amphetamine addiction;ko05034 Alcoholism	KOG0628-Aromatic-L-amino-acid/L-histidine decarboxylase[E]
SoffiXsponR570.5_9Ag309800.v2.1	1.00694	SoffiXsponR570.5_9Ag309800	1.00733						-	GO:0003674,GO:0003824,GO:0006082,GO:0006520,GO:0006558,GO:0006559,GO:0006725,GO:0006807,GO:0006950,GO:0008150,GO:0008152,GO:0009056,GO:0009063,GO:0009072,GO:0009074,GO:0009611,GO:0009987,GO:0016054,GO:0017144,GO:0019439,GO:0019752,GO:0042737,GO:0043436,GO:0044237,GO:0044238,GO:0044248,GO:0044281,GO:0044282,GO:0046395,GO:0050896,GO:0071704,GO:1901360,GO:1901361,GO:1901564,GO:1901565,GO:1901575,GO:…	K01593-ko00350 Tyrosine metabolism;ko00360 Phenylalanine metabolism;ko00380 Tryptophan metabolism;ko00901 Indole alkaloid biosynthesis;ko00950 Isoquinoline alkaloid biosynthesis;ko00965 Betalain biosynthesis;ko04728 Dopaminergic synapse;ko04726 Serotonergic synapse;ko04361 Axon regeneration;ko05030 Cocaine addiction;ko05031 Amphetamine addiction;ko05034 Alcoholism	KOG0628-Aromatic-L-amino-acid/L-histidine decarboxylase[E]
SoffiXsponR570.05Ag119800.v2.1			1.11128		1.26721				-	GO:0003674,GO:0003824,GO:0006082,GO:0006520,GO:0006558,GO:0006559,GO:0006725,GO:0006807,GO:0006950,GO:0008150,GO:0008152,GO:0009056,GO:0009063,GO:0009072,GO:0009074,GO:0009611,GO:0009987,GO:0016054,GO:0017144,GO:0019439,GO:0019752,GO:0042737,GO:0043436,GO:0044237,GO:0044238,GO:0044248,GO:0044281,GO:0044282,GO:0046395,GO:0050896,GO:0071704,GO:1901360,GO:1901361,GO:1901564,GO:1901565,GO:1901575,GO:…	K01593-ko00350 Tyrosine metabolism;ko00360 Phenylalanine metabolism;ko00380 Tryptophan metabolism;ko00901 Indole alkaloid biosynthesis;ko00950 Isoquinoline alkaloid biosynthesis;ko00965 Betalain biosynthesis;ko04728 Dopaminergic synapse;ko04726 Serotonergic synapse;ko04361 Axon regeneration;ko05030 Cocaine addiction;ko05031 Amphetamine addiction;ko05034 Alcoholism	KOG0628-Aromatic-L-amino-acid/L-histidine decarboxylase[E]
SoffiXsponR570.05Dg112700.v2.1			1.27988		1.24124				-	GO:0003674,GO:0003824,GO:0006082,GO:0006520,GO:0006558,GO:0006559,GO:0006725,GO:0006807,GO:0006950,GO:0008150,GO:0008152,GO:0009056,GO:0009063,GO:0009072,GO:0009074,GO:0009611,GO:0009987,GO:0016054,GO:0017144,GO:0019439,GO:0019752,GO:0042737,GO:0043436,GO:0044237,GO:0044238,GO:0044248,GO:0044281,GO:0044282,GO:0046395,GO:0050896,GO:0071704,GO:1901360,GO:1901361,GO:1901564,GO:1901565,GO:1901575,GO:…	K01593-ko00350 Tyrosine metabolism;ko00360 Phenylalanine metabolism;ko00380 Tryptophan metabolism;ko00901 Indole alkaloid biosynthesis;ko00950 Isoquinoline alkaloid biosynthesis;ko00965 Betalain biosynthesis;ko04728 Dopaminergic synapse;ko04726 Serotonergic synapse;ko04361 Axon regeneration;ko05030 Cocaine addiction;ko05031 Amphetamine addiction;ko05034 Alcoholism	KOG0628-Aromatic-L-amino-acid/L-histidine decarboxylase[E]

## Sheet: Sheet9
Gene id	log2FoldChange (CK vs. B2)	GeneName	log2FoldChange (CK vs. B3)	log2FoldChange (CK vs. C1)	log2FoldChange (CK vs. C2)	log2FoldChange (CK vs. C3)			GeneDescription	GO	KEGG	KOG
SoffiXsponR570.06Eg149700.v2.1	2.35183	SoffiXsponR570.06Eg149700	1.65622	2.53216	2.05086	2.54892			-	-	K00002-ko00010 Glycolysis / Gluconeogenesis;ko00040 Pentose and glucuronate interconversions;ko00053 Ascorbate and aldarate metabolism;ko00620 Pyruvate metabolism;ko00561 Glycerolipid metabolism;ko00930 Caprolactam degradation;ko05208 Chemical carcinogenesis - reactive oxygen species	KOG1577-Aldo/keto reductase family proteins[R]
SoffiXsponR570.06Dg092000.v2.1	1.7583	SoffiXsponR570.06Dg092000	1.69429	2.26821	2.02588	2.13127			-	-	K00002-ko00010 Glycolysis / Gluconeogenesis;ko00040 Pentose and glucuronate interconversions;ko00053 Ascorbate and aldarate metabolism;ko00620 Pyruvate metabolism;ko00561 Glycerolipid metabolism;ko00930 Caprolactam degradation;ko05208 Chemical carcinogenesis - reactive oxygen species	KOG1577-Aldo/keto reductase family proteins[R]
