# Supplementary material for: Integrated Metabolomics and Transcriptomics Analysis of Exogenous Arginine-Mediated Sucrose Accumulation in Sugarcane
Source: Int J Mol Sci. 2026 Jun 17;27(12):5476. doi: 10.3390/ijms27125476 (PMC13299503; doi:10.3390/ijms27125476)
Supplement: Supplementary file 1 [file ijms-27-05476-s001.zip › Supplementary data S8.xls]

## Sheet: Sheet 1
Table S8 Chromatography-mass spectrometry detection parameters
Mass Spectrometry Conditions	Parameters
Injection volume	1μL
Front Inlet Mode	5:1
Carrier Gas	Helium
Column	DB-5MS(30m × 0.25mm × 0.25μm)
Column Flow	1mL/min
Oven Temperature Ramp	Held on 1min at 160℃, raised to 200℃ at a rate of 6℃/min, raised to 270℃ at a rate of
Transfer Line Temperature	10℃/min, raised to 320℃ at a rate of 20℃/min and kept for 5.5min. 280℃
Ion Source Temperature	230℃
Quad Temperature	150℃
Electron Energy	70eV
