# Supplementary material for: Integrated Metabolomics and Transcriptomics Analysis of Exogenous Arginine-Mediated Sucrose Accumulation in Sugarcane
Source: Int J Mol Sci. 2026 Jun 17;27(12):5476. doi: 10.3390/ijms27125476 (PMC13299503; doi:10.3390/ijms27125476)
Supplement: Supplementary file 1 [file ijms-27-05476-s001.zip › Supplementary data S9.XLSX]

## Sheet: Sheet1
Table S9 Primer sequences used for RT-qPCR experiments.
Gene_ID	Sequence (5'->3')	Template strand	Tm	Product length (Bp)
SoffiXsponR570.01Dg103400.v2.1	Forward primer	CCACATTCCGTTCCATAGTTTCAAG	57.1	118
	Reverse primer	AGCATTCTTCGCACCATTCTCC	57.4
SoffiXsponR570.05Bg212300.v2.1	Forward primer	GTTACCATTACTGCGTTCTCCAAG	56.5	212
	Reverse primer	AACCATATCTCGGCACCAATCC	56.6
SoffiXsponR570.05Eg101400.v2.1	Forward primer	TCTAGCACGGTATTATGAGCCAAC	57	138
	Reverse primer	CCAACAGACACGGAGAATAGGAC	57
SoffiXsponR570.06Dg013900.v2.1	Forward primer	CTATTAAGGAAGCAAAGGCGGTTAC	56.9	206
	Reverse primer	GCTCCAGTGGCTCTTGACATC	56.9
SoffiXsponR570.10Ag061300.v2.1	Forward primer	GAACGCTACCTGTGGCAAGAG	57.2	131
	Reverse primer	CGAAGAGGATAGCACCAGAGATG	56.7
SoffiXsponR570.10os1g045500.v2.1	Forward primer	GCATCGTGGAGAGCGTTGG	57.5	199
	Reverse primer	GGCTGTCCGTTGATGGTGAAG	56.8
SoffiXsponR570.01Ag329400.v2.1	Forward primer	AGAGCCTTATGCGGAACTTGTC	56.8	196
	Reverse primer	TGCCGAACGATGGTCAATCAG	56.9
SoffiXsponR570.02Eg308300.v2.1	Forward primer	TGGTAAATGATGTTGGTGCTGTTG	56.8	170
	Reverse primer	GTTGCTTGTTCCACTTGCTTCC	57
SoffiXsponR570.02Fg239600.v2.1	Forward primer	ACGATGAGCATGGAAGAGAATGG	57.1	179
	Reverse primer	GTTGACAGCAGCGATTGGAATG	56.9
SoffiXsponR570.02Gg045600.v2.1	Forward primer	ATGGATGGCGAGGTCAGGAG	57	179
	Reverse primer	GACAAGGACAACATCTGCTTCAAG	56.9
SoffiXsponR570.04Cg101600.v2.1	Forward primer	GGCTGTAGGTATTACTCCAAGGAC	57.4	173
	Reverse primer	GCAAACTTCAAGGCTTCTCTCAAC	56.7
SoffiXsponR570.05Eg095100.v2.1	Forward primer	ACAGTAGGCACCACATCTTCATC	56.9	121
	Reverse primer	GGCATACGCAGGCACTTCC	57
SoffiXsponR570.05Fg025600.v2.1	Forward primer	GAGGGCAACACATCAGAGACAG	56.8	117
	Reverse primer	TCCACTCATCGGCACAAGAATC	56.9
SoffiXsponR570.06Eg147500.v2.1	Forward primer	CCTACTGGGGAGCCGTGA	58.7	198
	Reverse primer	ACATGAGGATGCACCCGAA	59
SoffiXsponR570.07Eg034500.v2.1	Forward primer	CATCAAAGCCAAAGCACCACTC	57	152
	Reverse primer	CCGCACGCATTCTCTTATATTCAC	57.8
SoffiXsponR570.07Eg140700.v2.1	Forward primer	GGTGGCAGGTGGCTATGATAAG	56.9	198
	Reverse primer	CACAGAGGCAGTTGGAGAGAAG	57.2
SoffiXsponR570.1Z272500.v2.1	Forward primer	GTGGATCAACCGCAATTAGACTTC	56.8	208
	Reverse primer	CATCATCATTCACATAGCCGTTCC	56.6
